# Supplementary material for: MicroRNA–Messenger RNA Regulatory Network Mediates Disrupted TH17 Cell Differentiation in Depression
Source: Front Psychiatry. 2022 Apr 5;13:824209. doi: 10.3389/fpsyt.2022.824209 (PMC9017773; doi:10.3389/fpsyt.2022.824209)
Supplement: Supplementary file 1 [file Data_Sheet_1.xlsx]

## Sheet: Table S1.Primer
Table S1. Primer sequences for quantitative real-time polymerase chain reaction (qRT-PCR)
Genes	Forward Primer (From 5' to 3')	Reverse Primer (From 5' to 3')
U6	CTCGCTTCGGCAGCACA	AACGCTTCACGAATTTGCGT
hsa-miR-194-5p	TCGACTGAAGCATAGCTGACAG	AGTCTCGACTAACAGTCAGTAC
hsa-miR-25-3p	CATTGCACTTGTCTCGGTCTGA	GCTGTCAACGATACGCTACGTAACG
hsa-miR-125a-5p	ACTACATCCCTGAGACCCTTTAAC	CAGTGCGTGTCGTGGAGT
β-actin	ACTGCCGCATCCTCTTCCT	TCAACGTCACACTTCATGATGGA
GAPDH	GCTGCCCAGAACATCATCATCC	GTCAGATCCACGACGGACAC
IL-6R	TGGTGGATGTTCCCCCCGAG	TCCTGGGAATACTGGCACGG
STAT3	AGCTGGACACACGCTACCT	AGGAATCGGCTATATTGCTGGT
RORA	GTGGAGACAAATCGTCAGGAAT	TGGTCCGATCAATCAAACAGTTC
RORγt	GCTCCATATTTGACTTTTCCCACT	GATGTTCCACTCTCCTCTTCTCTTG
IL-17A	TTTAACTCCCTTGGCGCAAAA	CTTTCCCTCCGCATTGACAC
IL-21	TCATCATTGACCTCGTGGCCC	ATCGTACTTCTCCACTTGCAATCCC
IL-22	ATGAGTTTTTCCCTTATGGGGAC	GCTGGAAGTTGGACACCTCAA
TGF-β	GCAGTGGCTGAACCAAGGA	AGCAGTGAGCGCTGAATCG
IL-6	TAGTCCTTCCTACCCCAATTTCC	TTGGTCCTTAGCCACTCCTTC
IL-1β	CTTCTTCGACACATGGGATAAC	TTTGGGATCTACACTCTCCAGC
IL-23	AAGTTCTCTCCTCTTCCCTGTCGC	TCTTGTGGAGCAGCAGATGTGAG
IL-23R	GGTCCAAGCTGTCAATTCCCTAGGC	AGCCCTGGAAATGATGGACGCA
NFATC2	CTTTCAGATGGGAATAAACGTC	TCCTACTCACATAGCAACAGCA
MAPK14	TGACCCTTATGACCAGTCCTTT	GTCAGGCTCTTCCACTCATCTAT
IL-2	CTACAGCGGAAGCACAGC	TCCTCAGAAAGTCCACCA
IL-4	GGTCTCAACCCCCAGCTAGT	GCCGATGATCTCTCTCAAGTGAT
STAT6	CTCTGTGGGGCCTAATTTCCA	CATCTGAACCGACCAGGAACT
GATA3	CTCGGCCATTCGTACATGGAA	GGATACCTCTGCACCGTAGC
STAT1	TCACAGTGGTTCGAGCTTCAG	GCAAACGAGACATCATAGGCA
TBX21	GGAGTCTGGGTGGACATATAAGC	CCACAAGCCATTACAGGATGTT
RUNX1	CGAAGACATCGGCAGAAACT	TAAAGGCAGTGGAGTGGTTCA
SMAD2	GTATGGACACAGGCTCTCCG	ACCAGAATGCAGGTTCCGAG
FOXP3	CACCTATGCCACCCTTATCCG	CATGCGAGTAAACCAATGGTAGA
STAT5	CGCCAGATGCAAGTGTTGTAT	TCCTGGGGATTATCCAAGTCAAT
RXRA	ATGGACACCAAACATTTCCTGC	CCAGTGGAGAGCCGATTCC

## Sheet: Table S2.Biological process
Table S2. Gene Ontology (GO) annotation for the 119 intersected DEGs in biological process catergory
maxLevel	levels	GO_Name	GO_ID	Pvalue	Pvalue_adjusted	Genes	Count	Pop_Hit	List_Total	Background_Genes	URL
3	3	single-multicellular organism process	GO:0044707	1.11e-26	4.31e-23	ADM|1.177;AGTRAP|1.251;ASGR2|1.322;ASPH|1.236;ATG7|1.292;BCL11B|0.828;GSN|1.268;CEACAM8|1.916;CEBPA|1.324;CHIT1|1.242;CACNA1G|0.778;CYP1B1|1.251;DCC|1.085;DICER1|1.211;DVL3|1.219;EPHA4|0.696;FBXO32|0.703;GOT2|0.758;HOXD11|1.237;IL6R|1.205;KCNJ2|1.237;KMT2A|0.852;MACF1|0.892;MAP2K6|1.208;MAPK14|1.189;MCTP2|1.217;MTSS1|0.807;MYH9|1.223;NAIP|1.262;NFAM1|1.218;NFATC2|0.801;NFIX|1.23;NRG1|1.57;OSTM1|0…	63	11221	113	85180	http://www.ebi.ac.uk/QuickGO/GTerm?id=GO:0044707
2	2	negative regulation of biological process	GO:0048519	4.09e-25	6.79e-22	ADM|1.177;ASPH|1.236;ATG7|1.292;BCL11B|0.828;GSN|1.268;RUNX1T1|0.86;CEBPA|1.324;CPEB4|1.293;CTDSPL2|0.774;CYP1B1|1.251;DCC|1.085;DICER1|1.211;DVL3|1.219;DYRK2|0.768;EML4|0.871;EPHA4|0.696;IL6R|1.205;KMT2A|0.852;LETM1|0.894;LRRC4|1.294;MACF1|0.892;MAP2K6|1.208;MAPK14|1.189;PTGES|1.323;MTSS1|0.807;MYH9|1.223;NAIP|1.262;NFATC2|0.801;NFIX|1.23;NRG1|1.57;PADI2|1.248;TENT4A|0.879;PELO|1.178;PHF21A|1.23…	55	8677	113	85180	http://www.ebi.ac.uk/QuickGO/GTerm?id=GO:0048519
3	3	response to chemical	GO:0042221	5.24e-25	6.79e-22	ADM|1.177;AGTRAP|1.251;ARHGEF6|0.777;ASPH|1.236;ATG7|1.292;BCL11B|0.828;GSN|1.268;CEBPA|1.324;CKLF|1.156;CACNA1G|0.778;CPEB4|1.293;CPNE2|1.226;CTDSPL2|0.774;CYP1B1|1.251;DCC|1.085;DICER1|1.211;DVL3|1.219;EPHA4|0.696;EPM2AIP1|0.862;FBXO32|0.703;GOT2|0.758;IL6R|1.205;KMT2A|0.852;LRRC4|1.294;MAP2K6|1.208;MAPK14|1.189;PTGES|1.323;MKNK1|1.248;MYH9|1.223;NAIP|1.262;NFATC2|0.801;NRG1|1.57;PADI2|1.248;TE…	53	7975	113	85180	http://www.ebi.ac.uk/QuickGO/GTerm?id=GO:0042221
3	3	regulation of biological quality	GO:0065008	7.45e-25	7.24e-22	ADM|1.177;AGTRAP|1.251;ASGR2|1.322;ASPH|1.236;ATG7|1.292;GSN|1.268;CEACAM8|1.916;CEBPA|1.324;CACNA1G|0.778;CYP1B1|1.251;DCC|1.085;DICER1|1.211;DVL3|1.219;EPHA4|0.696;GOT2|0.758;KCNJ2|1.237;KMT2A|0.852;LETM1|0.894;LRRC4|1.294;MACF1|0.892;MAP2K6|1.208;MAPK14|1.189;MCTP2|1.217;MCU|1.125;MTSS1|0.807;MYH9|1.223;NAPG|0.76;NRG1|1.57;TENT4A|0.879;PHF21A|1.233;PIK3R2|0.836;PLEKHN1|1.145;PLIN2|1.233;CTNS|1…	52	7672	113	85180	http://www.ebi.ac.uk/QuickGO/GTerm?id=GO:0065008
3	3	negative regulation of cellular process	GO:0048523	1.54e-24	1.19e-21	ADM|1.177;ASPH|1.236;ATG7|1.292;BCL11B|0.828;GSN|1.268;RUNX1T1|0.86;CEBPA|1.324;CPEB4|1.293;CTDSPL2|0.774;CYP1B1|1.251;DCC|1.085;DICER1|1.211;DVL3|1.219;DYRK2|0.768;EML4|0.871;EPHA4|0.696;KMT2A|0.852;LETM1|0.894;LRRC4|1.294;MACF1|0.892;MAP2K6|1.208;MAPK14|1.189;PTGES|1.323;MTSS1|0.807;MYH9|1.223;NAIP|1.262;NFATC2|0.801;NFIX|1.23;NRG1|1.57;PADI2|1.248;TENT4A|0.879;PHF21A|1.233;PIK3R2|0.836;PLEKHN1…	52	7793	113	85180	http://www.ebi.ac.uk/QuickGO/GTerm?id=GO:0048523
2	2	multicellular organismal process	GO:0032501	6.54e-24	4.23e-21	ADM|1.177;AGTRAP|1.251;ASGR2|1.322;ASPH|1.236;ATG7|1.292;BCL11B|0.828;GSN|1.268;CEACAM8|1.916;CEBPA|1.324;CHIT1|1.242;CACNA1G|0.778;CYP1B1|1.251;DCC|1.085;DICER1|1.211;DVL3|1.219;EPHA4|0.696;FBXO32|0.703;GOT2|0.758;HOXD11|1.237;IL6R|1.205;KCNJ2|1.237;KMT2A|0.852;LRRC4|1.294;MACF1|0.892;MAP2K6|1.208;MAPK14|1.189;MCTP2|1.217;MTSS1|0.807;MYH9|1.223;NAIP|1.262;NFAM1|1.218;NFATC2|0.801;NFIX|1.23;NRG1|…	64	13058	113	85180	http://www.ebi.ac.uk/QuickGO/GTerm?id=GO:0032501
2	2	developmental process	GO:0032502	3.78e-23	2.1e-20	ADM|1.177;ASGR2|1.322;ASPH|1.236;ATG7|1.292;BCL11B|0.828;GSN|1.268;RUNX1T1|0.86;CEBPA|1.324;CACNA1G|0.778;CYP1B1|1.251;DCC|1.085;DDHD1|0.774;DICER1|1.211;DVL3|1.219;CALML5|0.9;EPHA4|0.696;GOT2|0.758;HOXD11|1.237;IL6R|1.205;KMT2A|0.852;LRRC4|1.294;MACF1|0.892;MAP2K6|1.208;MAPK14|1.189;MCTP2|1.217;MTSS1|0.807;MYH9|1.223;NAIP|1.262;NFAM1|1.218;NFATC2|0.801;NFIX|1.23;NRG1|1.57;OSTM1|0.769;PADI2|1.248…	59	11203	113	85180	http://www.ebi.ac.uk/QuickGO/GTerm?id=GO:0032502
3	3	positive regulation of cellular process	GO:0048522	4.44e-23	2.16e-20	ADM|1.177;ARHGEF6|0.777;ASPH|1.236;ATG7|1.292;BCL11B|0.828;GSN|1.268;CD99|0.793;CEBPA|1.324;CACNA1G|0.778;CYP1B1|1.251;DDHD1|0.774;DICER1|1.211;DVL3|1.219;DYRK2|0.768;EPHA4|0.696;EPM2AIP1|0.862;HOXD11|1.237;IL6R|1.205;KCNJ2|1.237;KMT2A|0.852;MACF1|0.892;MAP2K6|1.208;MAPK14|1.189;MCU|1.125;MTSS1|0.807;MYH9|1.223;NAIP|1.262;NFAM1|1.218;NFATC2|0.801;NFIX|1.23;NRG1|1.57;PADI2|1.248;PCOLCE2|1.185;PELO…	53	8769	113	85180	http://www.ebi.ac.uk/QuickGO/GTerm?id=GO:0048522
3	3	anatomical structure development	GO:0048856	1.94e-22	8.36e-20	ADM|1.177;ASGR2|1.322;ASPH|1.236;ATG7|1.292;BCL11B|0.828;GSN|1.268;CEBPA|1.324;CACNA1G|0.778;CYP1B1|1.251;DCC|1.085;DDHD1|0.774;DICER1|1.211;DVL3|1.219;CALML5|0.9;EPHA4|0.696;GOT2|0.758;HOXD11|1.237;IL6R|1.205;KMT2A|0.852;LRRC4|1.294;MACF1|0.892;MAP2K6|1.208;MAPK14|1.189;MCTP2|1.217;MTSS1|0.807;MYH9|1.223;NAIP|1.262;NFAM1|1.218;NFATC2|0.801;NFIX|1.23;NRG1|1.57;OSTM1|0.769;PADI2|1.248;PELO|1.178;C…	56	10274	113	85180	http://www.ebi.ac.uk/QuickGO/GTerm?id=GO:0048856
2	2	positive regulation of biological process	GO:0048518	2.8e-22	1.09e-19	ADM|1.177;ARHGEF6|0.777;SPATA13|0.825;ASPH|1.236;ATG7|1.292;BCL11B|0.828;GSN|1.268;CD99|0.793;CEBPA|1.324;CACNA1G|0.778;CTDSPL2|0.774;CYP1B1|1.251;DDHD1|0.774;DENND4A|0.774;DICER1|1.211;DVL3|1.219;DYRK2|0.768;EPHA4|0.696;EPM2AIP1|0.862;HOXD11|1.237;IL6R|1.205;KCNJ2|1.237;KMT2A|0.852;MACF1|0.892;MAP2K6|1.208;MAPK14|1.189;MCU|1.125;MTSS1|0.807;MYH9|1.223;NAIP|1.262;NFAM1|1.218;NFATC2|0.801;NFIX|1.2…	57	10778	113	85180	http://www.ebi.ac.uk/QuickGO/GTerm?id=GO:0048518
3	3	single-organism developmental process	GO:0044767	3.98e-22	1.3e-19	ADM|1.177;ASGR2|1.322;ASPH|1.236;ATG7|1.292;BCL11B|0.828;GSN|1.268;RUNX1T1|0.86;CEBPA|1.324;CACNA1G|0.778;CYP1B1|1.251;DCC|1.085;DICER1|1.211;DVL3|1.219;EPHA4|0.696;GOT2|0.758;HOXD11|1.237;IL6R|1.205;KMT2A|0.852;MACF1|0.892;MAP2K6|1.208;MAPK14|1.189;MCTP2|1.217;MTSS1|0.807;MYH9|1.223;NAIP|1.262;NFAM1|1.218;NFATC2|0.801;NFIX|1.23;NRG1|1.57;OSTM1|0.769;PADI2|1.248;PELO|1.178;CTNS|1.2;NECTIN1|1.271;…	56	10428	113	85180	http://www.ebi.ac.uk/QuickGO/GTerm?id=GO:0044767
2	2	biological regulation	GO:0065007	4.03e-22	1.3e-19	ADM|1.177;AGTRAP|1.251;ARHGEF6|0.777;SPATA13|0.825;ASGR2|1.322;ASPH|1.236;ATG7|1.292;BCL11B|0.828;CALML3|0.758;GSN|1.268;CARD6|1.209;RUNX1T1|0.86;CD200R1L|0.823;CD99|0.793;CEACAM8|1.916;CEBPA|1.324;CKLF|1.156;CACNA1G|0.778;CPEB4|1.293;CTDSPL2|0.774;CYP1B1|1.251;DCC|1.085;DDHD1|0.774;DENND4A|0.774;DICER1|1.211;DVL3|1.219;DYRK2|0.768;CALML5|0.9;EML4|0.871;EPHA4|0.696;EPM2AIP1|0.862;FBXO32|0.703;GOT…	94	33094	113	85180	http://www.ebi.ac.uk/QuickGO/GTerm?id=GO:0065007
4	4	multicellular organism development	GO:0007275	5.7e-22	1.71e-19	ADM|1.177;ASGR2|1.322;ASPH|1.236;ATG7|1.292;BCL11B|0.828;GSN|1.268;CEBPA|1.324;CACNA1G|0.778;CYP1B1|1.251;DCC|1.085;DICER1|1.211;DVL3|1.219;EPHA4|0.696;GOT2|0.758;HOXD11|1.237;IL6R|1.205;KMT2A|0.852;LRRC4|1.294;MACF1|0.892;MAPK14|1.189;MCTP2|1.217;MTSS1|0.807;MYH9|1.223;NAIP|1.262;NFAM1|1.218;NFATC2|0.801;NFIX|1.23;NRG1|1.57;OSTM1|0.769;PADI2|1.248;PELO|1.178;CTNS|1.2;NECTIN1|1.271;RORA|0.768;RPL…	52	8870	113	85180	http://www.ebi.ac.uk/QuickGO/GTerm?id=GO:0007275
3	2,3	regulation of biological process	GO:0050789	7.5e-21	2.08e-18	ADM|1.177;AGTRAP|1.251;ARHGEF6|0.777;SPATA13|0.825;ASGR2|1.322;ASPH|1.236;ATG7|1.292;BCL11B|0.828;CALML3|0.758;GSN|1.268;CARD6|1.209;RUNX1T1|0.86;CD200R1L|0.823;CD99|0.793;CEBPA|1.324;CKLF|1.156;CACNA1G|0.778;CPEB4|1.293;CTDSPL2|0.774;CYP1B1|1.251;DCC|1.085;DDHD1|0.774;DENND4A|0.774;DICER1|1.211;DVL3|1.219;DYRK2|0.768;CALML5|0.9;EML4|0.871;EPHA4|0.696;EPM2AIP1|0.862;FBXO32|0.703;HOXD11|1.237;IL6R…	90	31090	113	85180	http://www.ebi.ac.uk/QuickGO/GTerm?id=GO:0050789
4	4	response to organic substance	GO:0010033	1.12e-20	2.91e-18	ADM|1.177;AGTRAP|1.251;ARHGEF6|0.777;ASPH|1.236;ATG7|1.292;GSN|1.268;CEBPA|1.324;CPEB4|1.293;CTDSPL2|0.774;CYP1B1|1.251;DICER1|1.211;EPHA4|0.696;EPM2AIP1|0.862;FBXO32|0.703;GOT2|0.758;IL6R|1.205;LRRC4|1.294;MAP2K6|1.208;MAPK14|1.189;PTGES|1.323;MKNK1|1.248;NAIP|1.262;NRG1|1.57;PADI2|1.248;PCOLCE2|1.185;PELO|1.178;PIK3R2|0.836;PLIN2|1.233;RORA|0.768;RUNX1|0.776;RXRA|1.225;S1PR1|0.78;SMAD2|0.818;LR…	41	5459	113	85180	http://www.ebi.ac.uk/QuickGO/GTerm?id=GO:0010033
3	3	regulation of cellular process	GO:0050794	8.98e-20	2.18e-17	ADM|1.177;AGTRAP|1.251;ARHGEF6|0.777;SPATA13|0.825;ASGR2|1.322;ASPH|1.236;ATG7|1.292;BCL11B|0.828;CALML3|0.758;GSN|1.268;CARD6|1.209;RUNX1T1|0.86;CD99|0.793;CEBPA|1.324;CKLF|1.156;CACNA1G|0.778;CPEB4|1.293;CTDSPL2|0.774;CYP1B1|1.251;DCC|1.085;DDHD1|0.774;DENND4A|0.774;DICER1|1.211;DVL3|1.219;DYRK2|0.768;CALML5|0.9;EML4|0.871;EPHA4|0.696;EPM2AIP1|0.862;HOXD11|1.237;IL6R|1.205;KCNJ2|1.237;KLRD1|0.6…	86	29092	113	85180	http://www.ebi.ac.uk/QuickGO/GTerm?id=GO:0050794
3	3	regulation of multicellular organismal process	GO:0051239	1.35e-19	3.08e-17	ADM|1.177;ASPH|1.236;ATG7|1.292;BCL11B|0.828;CEBPA|1.324;CACNA1G|0.778;CYP1B1|1.251;DCC|1.085;DICER1|1.211;DVL3|1.219;EPHA4|0.696;FBXO32|0.703;HOXD11|1.237;IL6R|1.205;KCNJ2|1.237;KMT2A|0.852;MACF1|0.892;MAP2K6|1.208;MAPK14|1.189;NFAM1|1.218;NFATC2|0.801;NRG1|1.57;NECTIN1|1.271;RORA|0.768;RUNX1|0.776;RXRA|1.225;S1PR1|0.78;SMAD2|0.818;LRP1|1.22;SP4|0.758;SSH2|1.253;STAT3|1.233;TGFBR3|0.717;THOC1|0.…	37	4575	113	85180	http://www.ebi.ac.uk/QuickGO/GTerm?id=GO:0051239
4	4	system development	GO:0048731	3.47e-19	7.5e-17	ADM|1.177;ASGR2|1.322;ATG7|1.292;BCL11B|0.828;GSN|1.268;CEBPA|1.324;CACNA1G|0.778;CYP1B1|1.251;DCC|1.085;DICER1|1.211;DVL3|1.219;EPHA4|0.696;GOT2|0.758;HOXD11|1.237;IL6R|1.205;KMT2A|0.852;LRRC4|1.294;MACF1|0.892;MAPK14|1.189;MTSS1|0.807;MYH9|1.223;NAIP|1.262;NFAM1|1.218;NFATC2|0.801;NFIX|1.23;NRG1|1.57;OSTM1|0.769;PADI2|1.248;CTNS|1.2;NECTIN1|1.271;RORA|0.768;RPL22|0.861;RUNX1|0.776;RXRA|1.225;S1…	46	7809	113	85180	http://www.ebi.ac.uk/QuickGO/GTerm?id=GO:0048731
3	3	regulation of response to stimulus	GO:0048583	4.02e-19	8.23e-17	ADM|1.177;ARHGEF6|0.777;SPATA13|0.825;ASPH|1.236;ATG7|1.292;GSN|1.268;CD200R1L|0.823;CD99|0.793;CEBPA|1.324;CKLF|1.156;CTDSPL2|0.774;CYP1B1|1.251;DCC|1.085;DVL3|1.219;DYRK2|0.768;EPHA4|0.696;FBXO32|0.703;IL6R|1.205;KLRD1|0.656;KMT2A|0.852;LETM1|0.894;LRRC4|1.294;MACF1|0.892;MAP2K6|1.208;MAPK14|1.189;MTSS1|0.807;MYH9|1.223;NAIP|1.262;NFAM1|1.218;NFATC2|0.801;NRG1|1.57;PADI2|1.248;PELO|1.178;PIK3R2…	46	7838	113	85180	http://www.ebi.ac.uk/QuickGO/GTerm?id=GO:0048583
3	3	regulation of developmental process	GO:0050793	8.02e-19	1.56e-16	ADM|1.177;BCL11B|0.828;GSN|1.268;RUNX1T1|0.86;CEBPA|1.324;CYP1B1|1.251;DCC|1.085;DDHD1|0.774;DICER1|1.211;DVL3|1.219;EPHA4|0.696;HOXD11|1.237;IL6R|1.205;KMT2A|0.852;MACF1|0.892;MAP2K6|1.208;MAPK14|1.189;MYH9|1.223;NFAM1|1.218;NFATC2|0.801;NRG1|1.57;NECTIN1|1.271;RORA|0.768;RUNX1|0.776;RXRA|1.225;S1PR1|0.78;SMAD2|0.818;LRP1|1.22;SSH2|1.253;STAT3|1.233;TGFBR3|0.717;THOC1|0.836;TRIB2|0.827;TWF2|1.138	34	3935	113	85180	http://www.ebi.ac.uk/QuickGO/GTerm?id=GO:0050793
3	3	cellular component organization	GO:0016043	1.06e-18	1.91e-16	ADM|1.177;ARHGEF6|0.777;SPATA13|0.825;ASPH|1.236;ATG7|1.292;BCL11B|0.828;CALML3|0.758;GSN|1.268;CEBPA|1.324;CACNA1G|0.778;COX18|0.724;CYP1B1|1.251;DCC|1.085;DDHD1|0.774;DENND4A|0.774;DICER1|1.211;DVL3|1.219;CALML5|0.9;EML4|0.871;EPHA4|0.696;KCNJ2|1.237;KMT2A|0.852;LETM1|0.894;LRRC4|1.294;MACF1|0.892;MAPK14|1.189;MCU|1.125;MTSS1|0.807;MYH9|1.223;NAIP|1.262;NAPG|0.76;NFATC2|0.801;NRG1|1.57;PADI2|1.…	61	14739	113	85180	http://www.ebi.ac.uk/QuickGO/GTerm?id=GO:0016043
3	3	positive regulation of metabolic process	GO:0009893	1.11e-18	1.91e-16	ADM|1.177;ARHGEF6|0.777;SPATA13|0.825;ASPH|1.236;ATG7|1.292;BCL11B|0.828;GSN|1.268;CEBPA|1.324;DENND4A|0.774;DICER1|1.211;DVL3|1.219;DYRK2|0.768;EPHA4|0.696;EPM2AIP1|0.862;IL6R|1.205;KMT2A|0.852;MAP2K6|1.208;MAPK14|1.189;MYH9|1.223;NFAM1|1.218;NFATC2|0.801;NFIX|1.23;NRG1|1.57;PADI2|1.248;TENT4A|0.879;PCOLCE2|1.185;PIK3R2|0.836;PLEKHN1|1.145;RAP2C|0.777;RORA|0.768;RUNX1|0.776;RXRA|1.225;S1PR1|0.78…	42	6554	113	85180	http://www.ebi.ac.uk/QuickGO/GTerm?id=GO:0009893
5	5	cell differentiation	GO:0030154	1.13e-18	1.91e-16	ADM|1.177;ATG7|1.292;BCL11B|0.828;GSN|1.268;RUNX1T1|0.86;CEBPA|1.324;CACNA1G|0.778;DCC|1.085;DICER1|1.211;DVL3|1.219;EPHA4|0.696;HOXD11|1.237;IL6R|1.205;KMT2A|0.852;MACF1|0.892;MAP2K6|1.208;MAPK14|1.189;MTSS1|0.807;MYH9|1.223;NFAM1|1.218;NFATC2|0.801;NFIX|1.23;NRG1|1.57;OSTM1|0.769;PELO|1.178;NECTIN1|1.271;RAP2C|0.777;RORA|0.768;RPL22|0.861;RUNX1|0.776;RXRA|1.225;S1PR1|0.78;SLC7A6OS|0.876;SMAD2|0…	43	6917	113	85180	http://www.ebi.ac.uk/QuickGO/GTerm?id=GO:0030154
6	4,5,6	positive regulation of cellular metabolic process	GO:0031325	1.41e-18	2.28e-16	ADM|1.177;ASPH|1.236;ATG7|1.292;BCL11B|0.828;GSN|1.268;CEBPA|1.324;DICER1|1.211;DVL3|1.219;DYRK2|0.768;EPHA4|0.696;EPM2AIP1|0.862;IL6R|1.205;KMT2A|0.852;MAP2K6|1.208;MAPK14|1.189;MYH9|1.223;NFAM1|1.218;NFATC2|0.801;NFIX|1.23;NRG1|1.57;PADI2|1.248;PCOLCE2|1.185;PIK3R2|0.836;PLEKHN1|1.145;RAP2C|0.777;RORA|0.768;RUNX1|0.776;RXRA|1.225;S1PR1|0.78;SMAD2|0.818;LRP1|1.22;SP4|0.758;STAT3|1.233;EPS15|0.89…	38	5234	113	85180	http://www.ebi.ac.uk/QuickGO/GTerm?id=GO:0031325
5	4,5	animal organ development	GO:0048513	1.5e-18	2.34e-16	ADM|1.177;ASGR2|1.322;ATG7|1.292;BCL11B|0.828;CEBPA|1.324;CYP1B1|1.251;DCC|1.085;DICER1|1.211;DVL3|1.219;EPHA4|0.696;GOT2|0.758;HOXD11|1.237;IL6R|1.205;KMT2A|0.852;MAPK14|1.189;MTSS1|0.807;MYH9|1.223;NFAM1|1.218;NFATC2|0.801;NFIX|1.23;NRG1|1.57;OSTM1|0.769;PADI2|1.248;CTNS|1.2;NECTIN1|1.271;RORA|0.768;RPL22|0.861;RUNX1|0.776;RXRA|1.225;S1PR1|0.78;SLC7A6OS|0.876;SMAD2|0.818;LRP1|1.22;STAT3|1.233;T…	38	5244	113	85180	http://www.ebi.ac.uk/QuickGO/GTerm?id=GO:0048513
3	3	cell communication	GO:0007154	2.27e-18	3.39e-16	ADM|1.177;AGTRAP|1.251;ARHGEF6|0.777;SPATA13|0.825;ASGR2|1.322;ASPH|1.236;ATG7|1.292;BCL11B|0.828;CALML3|0.758;GSN|1.268;CEBPA|1.324;CKLF|1.156;CACNA1G|0.778;CPEB4|1.293;CTDSPL2|0.774;CYP1B1|1.251;DCC|1.085;DICER1|1.211;DVL3|1.219;DYRK2|0.768;CALML5|0.9;EPHA4|0.696;HOXD11|1.237;IL6R|1.205;KCNJ2|1.237;KLRD1|0.656;KMT2A|0.852;LRRC4|1.294;MACF1|0.892;MAP2K6|1.208;MAPK14|1.189;MCTP2|1.217;MCU|1.125;P…	64	16530	113	85180	http://www.ebi.ac.uk/QuickGO/GTerm?id=GO:0007154
4	4	positive regulation of nitrogen compound metabolic process	GO:0051173	2.86e-18	4.09e-16	ADM|1.177;ASPH|1.236;ATG7|1.292;BCL11B|0.828;GSN|1.268;CEBPA|1.324;DICER1|1.211;DVL3|1.219;EPHA4|0.696;IL6R|1.205;KMT2A|0.852;MAP2K6|1.208;MAPK14|1.189;MYH9|1.223;NFAM1|1.218;NFATC2|0.801;NFIX|1.23;NRG1|1.57;PADI2|1.248;PCOLCE2|1.185;PIK3R2|0.836;PLEKHN1|1.145;RAP2C|0.777;RORA|0.768;RUNX1|0.776;RXRA|1.225;S1PR1|0.78;SMAD2|0.818;LRP1|1.22;SP4|0.758;STAT3|1.233;THOC1|0.836;TLR5|1.294;TRIB2|0.827;US…	35	4401	113	85180	http://www.ebi.ac.uk/QuickGO/GTerm?id=GO:0051173
6	4,5,6	positive regulation of macromolecule metabolic process	GO:0010604	2.95e-18	4.09e-16	ASPH|1.236;ATG7|1.292;BCL11B|0.828;GSN|1.268;CEBPA|1.324;DICER1|1.211;DVL3|1.219;DYRK2|0.768;EPHA4|0.696;EPM2AIP1|0.862;IL6R|1.205;KMT2A|0.852;MAP2K6|1.208;MAPK14|1.189;MYH9|1.223;NFAM1|1.218;NFATC2|0.801;NFIX|1.23;NRG1|1.57;PADI2|1.248;TENT4A|0.879;PCOLCE2|1.185;PIK3R2|0.836;PLEKHN1|1.145;RAP2C|0.777;RORA|0.768;RUNX1|0.776;RXRA|1.225;S1PR1|0.78;SMAD2|0.818;LRP1|1.22;SP4|0.758;STAT3|1.233;EPS15|0…	37	5027	113	85180	http://www.ebi.ac.uk/QuickGO/GTerm?id=GO:0010604
2	2	localization	GO:0051179	3.78e-18	5.07e-16	ADM|1.177;AP3M2|0.815;SPATA13|0.825;ASGR2|1.322;ASPH|1.236;ATG7|1.292;BCL11B|0.828;GSN|1.268;CD99|0.793;CEACAM8|1.916;CHIT1|1.242;CKLF|1.156;CACNA1G|0.778;COX18|0.724;CTDSPL2|0.774;CYP1B1|1.251;DCC|1.085;DVL3|1.219;DYRK2|0.768;CALML5|0.9;EPHA4|0.696;GOT2|0.758;IL6R|1.205;KCNJ2|1.237;KMT2A|0.852;LETM1|0.894;LRRC4|1.294;MACF1|0.892;MAP2K6|1.208;MAPK14|1.189;MCTP2|1.217;MCU|1.125;MYH9|1.223;NAPG|0.7…	66	17782	113	85180	http://www.ebi.ac.uk/QuickGO/GTerm?id=GO:0051179
2	2	signaling	GO:0023052	4.11e-18	5.33e-16	ADM|1.177;AGTRAP|1.251;ARHGEF6|0.777;SPATA13|0.825;ASGR2|1.322;ASPH|1.236;BCL11B|0.828;CALML3|0.758;GSN|1.268;CEBPA|1.324;CKLF|1.156;CACNA1G|0.778;CPEB4|1.293;CTDSPL2|0.774;CYP1B1|1.251;DCC|1.085;DICER1|1.211;DVL3|1.219;DYRK2|0.768;CALML5|0.9;EPHA4|0.696;HOXD11|1.237;IL6R|1.205;KCNJ2|1.237;KLRD1|0.656;KMT2A|0.852;LRRC4|1.294;MACF1|0.892;MAP2K6|1.208;MAPK14|1.189;MCTP2|1.217;MCU|1.125;PTGES|1.323;…	63	16185	113	85180	http://www.ebi.ac.uk/QuickGO/GTerm?id=GO:0023052
2	2	cellular component organization or biogenesis	GO:0071840	4.45e-18	5.58e-16	ADM|1.177;ARHGEF6|0.777;SPATA13|0.825;ASPH|1.236;ATG7|1.292;BCL11B|0.828;CALML3|0.758;GSN|1.268;CEBPA|1.324;CACNA1G|0.778;COX18|0.724;CYP1B1|1.251;DCC|1.085;DDHD1|0.774;DENND4A|0.774;DICER1|1.211;DVL3|1.219;CALML5|0.9;EML4|0.871;EPHA4|0.696;KCNJ2|1.237;KMT2A|0.852;LETM1|0.894;LRRC4|1.294;MACF1|0.892;MAPK14|1.189;MCU|1.125;MTSS1|0.807;MYH9|1.223;NAIP|1.262;NAPG|0.76;NFATC2|0.801;NRG1|1.57;PADI2|1.…	61	15166	113	85180	http://www.ebi.ac.uk/QuickGO/GTerm?id=GO:0071840
3	3	response to endogenous stimulus	GO:0009719	7.28e-18	8.84e-16	ADM|1.177;AGTRAP|1.251;ASPH|1.236;ATG7|1.292;GSN|1.268;CEBPA|1.324;CPEB4|1.293;CTDSPL2|0.774;EPHA4|0.696;EPM2AIP1|0.862;FBXO32|0.703;GOT2|0.758;IL6R|1.205;MAPK14|1.189;MKNK1|1.248;NAIP|1.262;NRG1|1.57;PADI2|1.248;PELO|1.178;PIK3R2|0.836;RORA|0.768;RUNX1|0.776;RXRA|1.225;SMAD2|0.818;LRP1|1.22;STAT3|1.233;TGFBR3|0.717;THEM4|0.778;TMED10|0.75	29	2854	113	85180	http://www.ebi.ac.uk/QuickGO/GTerm?id=GO:0009719
4	4	regulation of cell communication	GO:0010646	1.18e-17	1.4e-15	ADM|1.177;ARHGEF6|0.777;SPATA13|0.825;ASPH|1.236;ATG7|1.292;GSN|1.268;CKLF|1.156;CTDSPL2|0.774;CYP1B1|1.251;DCC|1.085;DVL3|1.219;DYRK2|0.768;EPHA4|0.696;IL6R|1.205;KMT2A|0.852;LRRC4|1.294;MACF1|0.892;MAP2K6|1.208;MAPK14|1.189;MCTP2|1.217;MCU|1.125;MYH9|1.223;NAIP|1.262;NFAM1|1.218;NRG1|1.57;PADI2|1.248;PELO|1.178;PIK3R2|0.836;RORA|0.768;RPL22|0.861;RUNX1|0.776;SMAD2|0.818;LRP1|1.22;SPCS3|0.776;ST…	40	6272	113	85180	http://www.ebi.ac.uk/QuickGO/GTerm?id=GO:0010646
4	4	cellular response to chemical stimulus	GO:0070887	3.12e-17	3.57e-15	AGTRAP|1.251;ARHGEF6|0.777;ASPH|1.236;ATG7|1.292;GSN|1.268;CEBPA|1.324;CKLF|1.156;CPEB4|1.293;CPNE2|1.226;CTDSPL2|0.774;CYP1B1|1.251;DICER1|1.211;EPHA4|0.696;FBXO32|0.703;IL6R|1.205;KMT2A|0.852;LRRC4|1.294;MAP2K6|1.208;MAPK14|1.189;MKNK1|1.248;NRG1|1.57;PADI2|1.248;PCOLCE2|1.185;PELO|1.178;PIK3R2|0.836;RORA|0.768;RUNX1|0.776;RXRA|1.225;S1PR1|0.78;SMAD2|0.818;LRP1|1.22;STAT3|1.233;TCF7|0.883;TGFBR…	37	5408	113	85180	http://www.ebi.ac.uk/QuickGO/GTerm?id=GO:0070887
3	3	cellular response to stimulus	GO:0051716	6.62e-17	7.07e-15	ADM|1.177;AGTRAP|1.251;ARHGEF6|0.777;SPATA13|0.825;ASGR2|1.322;ASPH|1.236;ATG7|1.292;BCL11B|0.828;CALML3|0.758;GSN|1.268;CEBPA|1.324;CKLF|1.156;CPEB4|1.293;CPNE2|1.226;CTDSPL2|0.774;CYP1B1|1.251;DCC|1.085;DICER1|1.211;DVL3|1.219;DYRK2|0.768;CALML5|0.9;EPHA4|0.696;FBXO32|0.703;IL6R|1.205;KCNJ2|1.237;KLRD1|0.656;KMT2A|0.852;LETM1|0.894;LRRC4|1.294;MACF1|0.892;MAP2K6|1.208;MAPK14|1.189;MCTP2|1.217;M…	66	18758	113	85180	http://www.ebi.ac.uk/QuickGO/GTerm?id=GO:0051716
3	3	single organism signaling	GO:0044700	6.71e-17	7.07e-15	ADM|1.177;AGTRAP|1.251;ARHGEF6|0.777;SPATA13|0.825;ASGR2|1.322;ASPH|1.236;BCL11B|0.828;GSN|1.268;CEBPA|1.324;CACNA1G|0.778;CPEB4|1.293;CTDSPL2|0.774;CYP1B1|1.251;DCC|1.085;DVL3|1.219;DYRK2|0.768;CALML5|0.9;EPHA4|0.696;HOXD11|1.237;IL6R|1.205;KCNJ2|1.237;KLRD1|0.656;KMT2A|0.852;LRRC4|1.294;MACF1|0.892;MAP2K6|1.208;MAPK14|1.189;MCTP2|1.217;MCU|1.125;PTGES|1.323;MKNK1|1.248;MTSS1|0.807;MYH9|1.223;NA…	59	14972	113	85180	http://www.ebi.ac.uk/QuickGO/GTerm?id=GO:0044700
4	4	cellular developmental process	GO:0048869	6.73e-17	7.07e-15	ADM|1.177;ATG7|1.292;BCL11B|0.828;GSN|1.268;RUNX1T1|0.86;CEBPA|1.324;CACNA1G|0.778;DCC|1.085;DICER1|1.211;DVL3|1.219;EPHA4|0.696;HOXD11|1.237;IL6R|1.205;KMT2A|0.852;MACF1|0.892;MAP2K6|1.208;MAPK14|1.189;MTSS1|0.807;MYH9|1.223;NFAM1|1.218;NFATC2|0.801;NFIX|1.23;NRG1|1.57;OSTM1|0.769;PELO|1.178;NECTIN1|1.271;RAP2C|0.777;RORA|0.768;RPL22|0.861;RUNX1|0.776;RXRA|1.225;S1PR1|0.78;SLC7A6OS|0.876;SMAD2|0…	43	7731	113	85180	http://www.ebi.ac.uk/QuickGO/GTerm?id=GO:0048869
3	3	regulation of signaling	GO:0023051	7.17e-17	7.33e-15	ADM|1.177;ARHGEF6|0.777;SPATA13|0.825;ASPH|1.236;GSN|1.268;CKLF|1.156;CTDSPL2|0.774;CYP1B1|1.251;DCC|1.085;DVL3|1.219;DYRK2|0.768;EPHA4|0.696;IL6R|1.205;KMT2A|0.852;LRRC4|1.294;MACF1|0.892;MAP2K6|1.208;MAPK14|1.189;MCTP2|1.217;MCU|1.125;MYH9|1.223;NAIP|1.262;NFAM1|1.218;NRG1|1.57;PADI2|1.248;PELO|1.178;PIK3R2|0.836;RORA|0.768;RPL22|0.861;RUNX1|0.776;SMAD2|0.818;LRP1|1.22;SPCS3|0.776;STAT3|1.233;E…	39	6248	113	85180	http://www.ebi.ac.uk/QuickGO/GTerm?id=GO:0023051
5	4,5	regulation of cellular metabolic process	GO:0031323	1.31e-16	1.31e-14	ADM|1.177;ASPH|1.236;ATG7|1.292;BCL11B|0.828;GSN|1.268;RUNX1T1|0.86;CEBPA|1.324;CPEB4|1.293;CTDSPL2|0.774;CYP1B1|1.251;DENND4A|0.774;DICER1|1.211;DVL3|1.219;DYRK2|0.768;EPHA4|0.696;EPM2AIP1|0.862;HOXD11|1.237;IL6R|1.205;KMT2A|0.852;LRRC4|1.294;MAP2K6|1.208;MAPK14|1.189;MKNK1|1.248;MYH9|1.223;NAIP|1.262;NFAM1|1.218;NFATC2|0.801;NFIX|1.23;NRG1|1.57;PADI2|1.248;TENT4A|0.879;PCOLCE2|1.185;PELO|1.178;…	58	14669	113	85180	http://www.ebi.ac.uk/QuickGO/GTerm?id=GO:0031323
4	3,4	regulation of metabolic process	GO:0019222	1.61e-16	1.56e-14	ADM|1.177;ARHGEF6|0.777;SPATA13|0.825;ASPH|1.236;ATG7|1.292;BCL11B|0.828;GSN|1.268;RUNX1T1|0.86;CEBPA|1.324;CPEB4|1.293;CTDSPL2|0.774;CYP1B1|1.251;DENND4A|0.774;DICER1|1.211;DVL3|1.219;DYRK2|0.768;EPHA4|0.696;EPM2AIP1|0.862;HOXD11|1.237;IL6R|1.205;KMT2A|0.852;LRRC4|1.294;MAP2K6|1.208;MAPK14|1.189;MKNK1|1.248;MYH9|1.223;NAIP|1.262;NFAM1|1.218;NFATC2|0.801;NFIX|1.23;NRG1|1.57;PADI2|1.248;TENT4A|0.8…	62	16842	113	85180	http://www.ebi.ac.uk/QuickGO/GTerm?id=GO:0019222
5	5	cellular response to organic substance	GO:0071310	1.84e-16	1.74e-14	AGTRAP|1.251;ARHGEF6|0.777;ATG7|1.292;GSN|1.268;CEBPA|1.324;CPEB4|1.293;CTDSPL2|0.774;CYP1B1|1.251;DICER1|1.211;EPHA4|0.696;FBXO32|0.703;IL6R|1.205;LRRC4|1.294;MAP2K6|1.208;MAPK14|1.189;MKNK1|1.248;NRG1|1.57;PADI2|1.248;PCOLCE2|1.185;PELO|1.178;PIK3R2|0.836;RORA|0.768;RUNX1|0.776;RXRA|1.225;S1PR1|0.78;SMAD2|0.818;LRP1|1.22;STAT3|1.233;TCF7|0.883;TGFBR3|0.717;THEM4|0.778;TLR5|1.294;TWF2|1.138	33	4399	113	85180	http://www.ebi.ac.uk/QuickGO/GTerm?id=GO:0071310
4	4	response to oxygen-containing compound	GO:1901700	4.11e-16	3.8e-14	ADM|1.177;AGTRAP|1.251;ASPH|1.236;ATG7|1.292;GSN|1.268;CPEB4|1.293;CYP1B1|1.251;EPHA4|0.696;EPM2AIP1|0.862;FBXO32|0.703;GOT2|0.758;IL6R|1.205;MAP2K6|1.208;MAPK14|1.189;PTGES|1.323;NAIP|1.262;PIK3R2|0.836;RORA|0.768;RXRA|1.225;SMAD2|0.818;LRP1|1.22;STAT3|1.233;TGFBR3|0.717;THEM4|0.778;TLR5|1.294;TWF2|1.138	26	2540	113	85180	http://www.ebi.ac.uk/QuickGO/GTerm?id=GO:1901700
4	4	regulation of nitrogen compound metabolic process	GO:0051171	4.33e-16	3.91e-14	ADM|1.177;ASPH|1.236;ATG7|1.292;BCL11B|0.828;GSN|1.268;RUNX1T1|0.86;CEBPA|1.324;CPEB4|1.293;CTDSPL2|0.774;CYP1B1|1.251;DENND4A|0.774;DICER1|1.211;DVL3|1.219;EPHA4|0.696;EPM2AIP1|0.862;HOXD11|1.237;IL6R|1.205;KMT2A|0.852;MAP2K6|1.208;MAPK14|1.189;MKNK1|1.248;MYH9|1.223;NAIP|1.262;NFAM1|1.218;NFATC2|0.801;NFIX|1.23;NRG1|1.57;PADI2|1.248;TENT4A|0.879;PCOLCE2|1.185;PELO|1.178;PHF21A|1.233;PIK3R2|0.83…	54	13038	113	85180	http://www.ebi.ac.uk/QuickGO/GTerm?id=GO:0051171
4	4	macromolecular complex subunit organization	GO:0043933	8.55e-16	7.55e-14	ASPH|1.236;ATG7|1.292;GSN|1.268;CEBPA|1.324;COX18|0.724;CYP1B1|1.251;DICER1|1.211;DVL3|1.219;EML4|0.871;KCNJ2|1.237;KMT2A|0.852;LETM1|0.894;MCU|1.125;MTSS1|0.807;MYH9|1.223;NAIP|1.262;NAPG|0.76;NRG1|1.57;PADI2|1.248;PELO|1.178;PHF21A|1.233;RPL22|0.861;RXRA|1.225;S1PR1|0.78;SLC7A7|0.866;SMAD2|0.818;SNRPD3|0.735;SSH2|1.253;SV2A|1.198;EPS15|0.898;TCF7|0.883;TGFBR3|0.717;TMED10|0.75;TMEM120B|1.184;TW…	36	5647	113	85180	http://www.ebi.ac.uk/QuickGO/GTerm?id=GO:0043933
3	3	anatomical structure morphogenesis	GO:0009653	1.1e-15	9.48e-14	ADM|1.177;ASPH|1.236;ATG7|1.292;BCL11B|0.828;GSN|1.268;CACNA1G|0.778;CYP1B1|1.251;DCC|1.085;DDHD1|0.774;DICER1|1.211;DVL3|1.219;EPHA4|0.696;HOXD11|1.237;MACF1|0.892;MAPK14|1.189;MTSS1|0.807;MYH9|1.223;NFATC2|0.801;NFIX|1.23;NRG1|1.57;PELO|1.178;NECTIN1|1.271;RORA|0.768;RUNX1|0.776;RXRA|1.225;S1PR1|0.78;SMAD2|0.818;LRP1|1.22;SSH2|1.253;STAT3|1.233;TCF7|0.883;TGFBR3|0.717;TWF2|1.138	33	4681	113	85180	http://www.ebi.ac.uk/QuickGO/GTerm?id=GO:0009653
4	4	regulation of primary metabolic process	GO:0080090	2.05e-15	1.74e-13	ADM|1.177;ASPH|1.236;ATG7|1.292;BCL11B|0.828;GSN|1.268;RUNX1T1|0.86;CEBPA|1.324;CPEB4|1.293;CTDSPL2|0.774;CYP1B1|1.251;DENND4A|0.774;DICER1|1.211;DVL3|1.219;DYRK2|0.768;EPHA4|0.696;EPM2AIP1|0.862;HOXD11|1.237;IL6R|1.205;KMT2A|0.852;LRRC4|1.294;MAP2K6|1.208;MAPK14|1.189;MKNK1|1.248;MYH9|1.223;NAIP|1.262;NFAM1|1.218;NFATC2|0.801;NFIX|1.23;NRG1|1.57;PADI2|1.248;TENT4A|0.879;PCOLCE2|1.185;PELO|1.178;…	56	14523	113	85180	http://www.ebi.ac.uk/QuickGO/GTerm?id=GO:0080090
3	3	leukocyte activation	GO:0045321	2.88e-15	2.38e-13	ATG7|1.292;BCL11B|0.828;GSN|1.268;CEACAM8|1.916;CEBPA|1.324;CHIT1|1.242;CALML5|0.9;FCRL1|0.762;IL6R|1.205;MAPK14|1.189;MYH9|1.223;NFAM1|1.218;NFATC2|0.801;PADI2|1.248;RAB3D|1.202;RAP2C|0.777;RORA|0.768;RPL22|0.861;RUNX1|0.776;STAT3|1.233;TCF7|0.883;THOC1|0.836	22	1799	113	85180	http://www.ebi.ac.uk/QuickGO/GTerm?id=GO:0045321
4	4	response to nitrogen compound	GO:1901698	3.81e-15	3.08e-13	ADM|1.177;AGTRAP|1.251;ASPH|1.236;ATG7|1.292;GSN|1.268;CEBPA|1.324;CPEB4|1.293;DICER1|1.211;EPHA4|0.696;EPM2AIP1|0.862;GOT2|0.758;IL6R|1.205;MAPK14|1.189;NAIP|1.262;PIK3R2|0.836;RXRA|1.225;SMAD2|0.818;LRP1|1.22;STAT3|1.233;TGFBR3|0.717;THEM4|0.778;TMED10|0.75	22	1824	113	85180	http://www.ebi.ac.uk/QuickGO/GTerm?id=GO:1901698
3	3	negative regulation of metabolic process	GO:0009892	4.24e-15	3.36e-13	ATG7|1.292;RUNX1T1|0.86;CEBPA|1.324;CPEB4|1.293;CYP1B1|1.251;DICER1|1.211;EPHA4|0.696;IL6R|1.205;KMT2A|0.852;LRRC4|1.294;MAP2K6|1.208;MAPK14|1.189;NAIP|1.262;NFATC2|0.801;NFIX|1.23;NRG1|1.57;TENT4A|0.879;PELO|1.178;PHF21A|1.233;PIK3R2|0.836;PLEKHN1|1.145;CTNS|1.2;RPL22|0.861;RUNX1|0.776;RXRA|1.225;SMAD2|0.818;LRP1|1.22;STAT3|1.233;TCF7|0.883;TDRD9|1.615;THOC1|0.836;TRIB2|0.827;USP7|0.835	33	4908	113	85180	http://www.ebi.ac.uk/QuickGO/GTerm?id=GO:0009892
4	4	regulation of anatomical structure morphogenesis	GO:0022603	4.88e-15	3.79e-13	ADM|1.177;GSN|1.268;CYP1B1|1.251;DCC|1.085;DDHD1|0.774;DICER1|1.211;DVL3|1.219;EPHA4|0.696;HOXD11|1.237;MACF1|0.892;MAPK14|1.189;MYH9|1.223;NFATC2|0.801;NRG1|1.57;RUNX1|0.776;RXRA|1.225;SMAD2|0.818;LRP1|1.22;SSH2|1.253;STAT3|1.233;TWF2|1.138	21	1631	113	85180	http://www.ebi.ac.uk/QuickGO/GTerm?id=GO:0022603
3	3	response to stress	GO:0006950	6.27e-15	4.78e-13	ADM|1.177;AGTRAP|1.251;ARHGEF6|0.777;ATG7|1.292;GSN|1.268;CD200R1L|0.823;CEACAM8|1.916;CEBPA|1.324;CPEB4|1.293;CYP1B1|1.251;DICER1|1.211;DVL3|1.219;DYRK2|0.768;EPHA4|0.696;IL6R|1.205;KLRD1|0.656;LETM1|0.894;MACF1|0.892;MAP2K6|1.208;MAPK14|1.189;PTGES|1.323;MTSS1|0.807;MYH9|1.223;NAIP|1.262;NFAM1|1.218;NFATC2|0.801;NRG1|1.57;TENT4A|0.879;PHF21A|1.233;PIK3R2|0.836;PLEKHN1|1.145;RORA|0.768;RUNX1|0.7…	43	8774	113	85180	http://www.ebi.ac.uk/QuickGO/GTerm?id=GO:0006950
4	3,4	signal transduction	GO:0007165	7.13e-15	5.33e-13	ADM|1.177;AGTRAP|1.251;ARHGEF6|0.777;SPATA13|0.825;ASGR2|1.322;ASPH|1.236;BCL11B|0.828;CALML3|0.758;GSN|1.268;CEBPA|1.324;CKLF|1.156;CPEB4|1.293;CTDSPL2|0.774;CYP1B1|1.251;DCC|1.085;DICER1|1.211;DVL3|1.219;DYRK2|0.768;CALML5|0.9;EPHA4|0.696;IL6R|1.205;KLRD1|0.656;LRRC4|1.294;MACF1|0.892;MAP2K6|1.208;MAPK14|1.189;MCTP2|1.217;MCU|1.125;PTGES|1.323;MKNK1|1.248;MTSS1|0.807;MYH9|1.223;NAIP|1.262;NFAM1…	56	14935	113	85180	http://www.ebi.ac.uk/QuickGO/GTerm?id=GO:0007165
4	4	regulation of multicellular organismal development	GO:2000026	8.2e-15	6.01e-13	ADM|1.177;BCL11B|0.828;CYP1B1|1.251;DCC|1.085;DICER1|1.211;DVL3|1.219;EPHA4|0.696;HOXD11|1.237;IL6R|1.205;KMT2A|0.852;MACF1|0.892;MAPK14|1.189;NFAM1|1.218;NFATC2|0.801;NRG1|1.57;NECTIN1|1.271;RUNX1|0.776;RXRA|1.225;S1PR1|0.78;SMAD2|0.818;LRP1|1.22;SSH2|1.253;STAT3|1.233;TGFBR3|0.717;THOC1|0.836;TWF2|1.138	26	2887	113	85180	http://www.ebi.ac.uk/QuickGO/GTerm?id=GO:2000026
4	4	positive regulation of biosynthetic process	GO:0009891	1.02e-14	7.32e-13	ADM|1.177;ASPH|1.236;BCL11B|0.828;CEBPA|1.324;DVL3|1.219;DYRK2|0.768;EPM2AIP1|0.862;IL6R|1.205;KMT2A|0.852;MAP2K6|1.208;MAPK14|1.189;NFAM1|1.218;NFATC2|0.801;NFIX|1.23;NRG1|1.57;PADI2|1.248;PIK3R2|0.836;RAP2C|0.777;RORA|0.768;RUNX1|0.776;RXRA|1.225;S1PR1|0.78;SMAD2|0.818;SP4|0.758;STAT3|1.233;THOC1|0.836;TLR5|1.294	27	3191	113	85180	http://www.ebi.ac.uk/QuickGO/GTerm?id=GO:0009891
5	5	protein complex subunit organization	GO:0071822	1.06e-14	7.49e-13	ASPH|1.236;GSN|1.268;CEBPA|1.324;COX18|0.724;CYP1B1|1.251;DICER1|1.211;DVL3|1.219;EML4|0.871;KCNJ2|1.237;KMT2A|0.852;LETM1|0.894;MCU|1.125;MTSS1|0.807;MYH9|1.223;NAIP|1.262;NAPG|0.76;NRG1|1.57;RPL22|0.861;RXRA|1.225;S1PR1|0.78;SLC7A7|0.866;SMAD2|0.818;SSH2|1.253;EPS15|0.898;TCF7|0.883;TGFBR3|0.717;TMED10|0.75;TMEM120B|1.184;TWF2|1.138	29	3782	113	85180	http://www.ebi.ac.uk/QuickGO/GTerm?id=GO:0071822
4	4	cell activation	GO:0001775	1.31e-14	9.1e-13	ATG7|1.292;BCL11B|0.828;GSN|1.268;CEACAM8|1.916;CEBPA|1.324;CHIT1|1.242;CALML5|0.9;FCRL1|0.762;IL6R|1.205;MAPK14|1.189;MYH9|1.223;NFAM1|1.218;NFATC2|0.801;PADI2|1.248;RAB3D|1.202;RAP2C|0.777;RORA|0.768;RPL22|0.861;RUNX1|0.776;LRP1|1.22;STAT3|1.233;TCF7|0.883;THOC1|0.836	23	2174	113	85180	http://www.ebi.ac.uk/QuickGO/GTerm?id=GO:0001775
6	4,5,6	negative regulation of macromolecule metabolic process	GO:0010605	1.38e-14	9.44e-13	ATG7|1.292;RUNX1T1|0.86;CEBPA|1.324;CPEB4|1.293;CYP1B1|1.251;DICER1|1.211;EPHA4|0.696;IL6R|1.205;KMT2A|0.852;LRRC4|1.294;MAPK14|1.189;NAIP|1.262;NFATC2|0.801;NFIX|1.23;NRG1|1.57;TENT4A|0.879;PELO|1.178;PHF21A|1.233;PIK3R2|0.836;PLEKHN1|1.145;RPL22|0.861;RUNX1|0.776;RXRA|1.225;SMAD2|0.818;LRP1|1.22;STAT3|1.233;TCF7|0.883;TDRD9|1.615;THOC1|0.836;TRIB2|0.827;USP7|0.835	31	4451	113	85180	http://www.ebi.ac.uk/QuickGO/GTerm?id=GO:0010605
4	4	regulation of cell differentiation	GO:0045595	1.58e-14	1.05e-12	ADM|1.177;BCL11B|0.828;RUNX1T1|0.86;CEBPA|1.324;DCC|1.085;DICER1|1.211;DVL3|1.219;EPHA4|0.696;HOXD11|1.237;IL6R|1.205;KMT2A|0.852;MACF1|0.892;MAP2K6|1.208;MAPK14|1.189;NFAM1|1.218;NFATC2|0.801;NRG1|1.57;RORA|0.768;RUNX1|0.776;SMAD2|0.818;LRP1|1.22;SSH2|1.253;STAT3|1.233;TRIB2|0.827;TWF2|1.138	25	2700	113	85180	http://www.ebi.ac.uk/QuickGO/GTerm?id=GO:0045595
4	4	tube development	GO:0035295	1.59e-14	1.05e-12	ADM|1.177;CEBPA|1.324;CYP1B1|1.251;DICER1|1.211;DVL3|1.219;EPHA4|0.696;HOXD11|1.237;MAPK14|1.189;MTSS1|0.807;MYH9|1.223;RORA|0.768;RUNX1|0.776;RXRA|1.225;S1PR1|0.78;SMAD2|0.818;LRP1|1.22;STAT3|1.233;TCF7|0.883;TGFBR3|0.717	19	1322	113	85180	http://www.ebi.ac.uk/QuickGO/GTerm?id=GO:0035295
5	4,5	regulation of signal transduction	GO:0009966	2.02e-14	1.31e-12	ADM|1.177;ARHGEF6|0.777;SPATA13|0.825;ASPH|1.236;GSN|1.268;CKLF|1.156;CTDSPL2|0.774;CYP1B1|1.251;DCC|1.085;DVL3|1.219;DYRK2|0.768;EPHA4|0.696;IL6R|1.205;LRRC4|1.294;MACF1|0.892;MAP2K6|1.208;MAPK14|1.189;MYH9|1.223;NAIP|1.262;NFAM1|1.218;NRG1|1.57;PADI2|1.248;PELO|1.178;PIK3R2|0.836;RORA|0.768;RUNX1|0.776;SMAD2|0.818;LRP1|1.22;STAT3|1.233;EPS15|0.898;TGFBR3|0.717;THEM4|0.778;TLR5|1.294;TRIB2|0.827	34	5537	113	85180	http://www.ebi.ac.uk/QuickGO/GTerm?id=GO:0009966
5	4,5	regulation of macromolecule metabolic process	GO:0060255	2.2e-14	1.4e-12	ASPH|1.236;ATG7|1.292;BCL11B|0.828;GSN|1.268;RUNX1T1|0.86;CEBPA|1.324;CPEB4|1.293;CTDSPL2|0.774;CYP1B1|1.251;DENND4A|0.774;DICER1|1.211;DVL3|1.219;DYRK2|0.768;EPHA4|0.696;EPM2AIP1|0.862;HOXD11|1.237;IL6R|1.205;KMT2A|0.852;LRRC4|1.294;MAP2K6|1.208;MAPK14|1.189;MKNK1|1.248;MYH9|1.223;NAIP|1.262;NFAM1|1.218;NFATC2|0.801;NFIX|1.23;NRG1|1.57;PADI2|1.248;TENT4A|0.879;PCOLCE2|1.185;PELO|1.178;PHF21A|1.2…	55	14797	113	85180	http://www.ebi.ac.uk/QuickGO/GTerm?id=GO:0060255
6	5,6	positive regulation of nucleobase-containing compound metabolic process	GO:0045935	2.81e-14	1.73e-12	ADM|1.177;ASPH|1.236;BCL11B|0.828;CEBPA|1.324;DICER1|1.211;DVL3|1.219;IL6R|1.205;KMT2A|0.852;MAPK14|1.189;NFAM1|1.218;NFATC2|0.801;NFIX|1.23;NRG1|1.57;PADI2|1.248;PIK3R2|0.836;PLEKHN1|1.145;RAP2C|0.777;RORA|0.768;RUNX1|0.776;RXRA|1.225;S1PR1|0.78;SMAD2|0.818;SP4|0.758;STAT3|1.233;THOC1|0.836;USP7|0.835	26	3045	113	85180	http://www.ebi.ac.uk/QuickGO/GTerm?id=GO:0045935
5	5	regulation of cellular biosynthetic process	GO:0031326	2.81e-14	1.73e-12	ADM|1.177;ASPH|1.236;ATG7|1.292;BCL11B|0.828;RUNX1T1|0.86;CEBPA|1.324;CPEB4|1.293;CTDSPL2|0.774;CYP1B1|1.251;DENND4A|0.774;DICER1|1.211;DVL3|1.219;DYRK2|0.768;EPM2AIP1|0.862;HOXD11|1.237;IL6R|1.205;KMT2A|0.852;MAP2K6|1.208;MAPK14|1.189;MKNK1|1.248;NFAM1|1.218;NFATC2|0.801;NFIX|1.23;NRG1|1.57;PADI2|1.248;PELO|1.178;PHF21A|1.233;PIK3R2|0.836;PLEKHN1|1.145;CTNS|1.2;RAP2C|0.777;RORA|0.768;RPL22|0.861…	47	10945	113	85180	http://www.ebi.ac.uk/QuickGO/GTerm?id=GO:0031326
False	obselete	obsolete death	GO:0016265	3.21e-14	1.95e-12	ADM|1.177;ARHGEF6|0.777;ATG7|1.292;BCL11B|0.828;GSN|1.268;CARD6|1.209;CPEB4|1.293;CYP1B1|1.251;DCC|1.085;DICER1|1.211;DYRK2|0.768;IL6R|1.205;KMT2A|0.852;MAP2K6|1.208;MAPK14|1.189;MKNK1|1.248;NAIP|1.262;NRG1|1.57;RXRA|1.225;LRP1|1.22;STAT3|1.233;TCF7|0.883;THEM4|0.778;THOC1|0.836	24	2523	113	85180	http://www.ebi.ac.uk/QuickGO/GTerm?id=GO:0016265
6	5,6	secretion	GO:0046903	3.61e-14	2.13e-12	ADM|1.177;ATG7|1.292;GSN|1.268;CEACAM8|1.916;CHIT1|1.242;CKLF|1.156;CACNA1G|0.778;CALML5|0.9;GOT2|0.758;MAP2K6|1.208;MAPK14|1.189;MCTP2|1.217;MCU|1.125;MYH9|1.223;NFAM1|1.218;NRG1|1.57;PADI2|1.248;RAB3D|1.202;RAP2C|0.777;SMAD2|0.818;LRP1|1.22;SPCS3|0.776;SV2A|1.198;TLR5|1.294;TMED10|0.75	25	2802	113	85180	http://www.ebi.ac.uk/QuickGO/GTerm?id=GO:0046903
3	3	regulation of localization	GO:0032879	3.61e-14	2.13e-12	SPATA13|0.825;ASPH|1.236;ATG7|1.292;GSN|1.268;CD99|0.793;CACNA1G|0.778;CTDSPL2|0.774;CYP1B1|1.251;DVL3|1.219;DYRK2|0.768;IL6R|1.205;KCNJ2|1.237;KMT2A|0.852;LETM1|0.894;MACF1|0.892;MAP2K6|1.208;MAPK14|1.189;MCTP2|1.217;MCU|1.125;NRG1|1.57;PADI2|1.248;PIK3R2|0.836;RAB3D|1.202;RAP2C|0.777;S1PR1|0.78;LRP1|1.22;SPCS3|0.776;STAT3|1.233;SV2A|1.198;TGFBR3|0.717;TLR5|1.294	31	4614	113	85180	http://www.ebi.ac.uk/QuickGO/GTerm?id=GO:0032879
4	4	regulation of biosynthetic process	GO:0009889	3.83e-14	2.22e-12	ADM|1.177;ASPH|1.236;ATG7|1.292;BCL11B|0.828;RUNX1T1|0.86;CEBPA|1.324;CPEB4|1.293;CTDSPL2|0.774;CYP1B1|1.251;DENND4A|0.774;DICER1|1.211;DVL3|1.219;DYRK2|0.768;EPM2AIP1|0.862;HOXD11|1.237;IL6R|1.205;KMT2A|0.852;MAP2K6|1.208;MAPK14|1.189;MKNK1|1.248;NFAM1|1.218;NFATC2|0.801;NFIX|1.23;NRG1|1.57;PADI2|1.248;PELO|1.178;PHF21A|1.233;PIK3R2|0.836;PLEKHN1|1.145;CTNS|1.2;RAP2C|0.777;RORA|0.768;RPL22|0.861…	47	11035	113	85180	http://www.ebi.ac.uk/QuickGO/GTerm?id=GO:0009889
3	3	single-organism cellular process	GO:0044763	4.65e-14	2.66e-12	ADM|1.177;AGTRAP|1.251;AP3M2|0.815;ARHGEF6|0.777;SPATA13|0.825;ASGR2|1.322;ASPH|1.236;ATG7|1.292;BCL11B|0.828;GSN|1.268;CARD6|1.209;RUNX1T1|0.86;CEACAM8|1.916;CEBPA|1.324;CHIT1|1.242;CKLF|1.156;CACNA1G|0.778;COX18|0.724;CPEB4|1.293;CTDSPL2|0.774;CYP1B1|1.251;DCC|1.085;DDHD1|0.774;DICER1|1.211;DVL3|1.219;DYRK2|0.768;CALML5|0.9;EML4|0.871;EPHA4|0.696;EPM2AIP1|0.862;FCRL1|0.762;GLUD2|1.264;GOT2|0.75…	92	40034	113	85180	http://www.ebi.ac.uk/QuickGO/GTerm?id=GO:0044763
4	4	tube morphogenesis	GO:0035239	5.37e-14	3.02e-12	ADM|1.177;CYP1B1|1.251;DICER1|1.211;DVL3|1.219;EPHA4|0.696;HOXD11|1.237;MAPK14|1.189;MTSS1|0.807;MYH9|1.223;RORA|0.768;RUNX1|0.776;S1PR1|0.78;SMAD2|0.818;LRP1|1.22;STAT3|1.233;TCF7|0.883;TGFBR3|0.717	17	1038	113	85180	http://www.ebi.ac.uk/QuickGO/GTerm?id=GO:0035239
6	5,6	positive regulation of cellular biosynthetic process	GO:0031328	6.21e-14	3.45e-12	ADM|1.177;ASPH|1.236;BCL11B|0.828;CEBPA|1.324;DVL3|1.219;DYRK2|0.768;EPM2AIP1|0.862;IL6R|1.205;KMT2A|0.852;MAPK14|1.189;NFAM1|1.218;NFATC2|0.801;NFIX|1.23;NRG1|1.57;PADI2|1.248;PIK3R2|0.836;RAP2C|0.777;RORA|0.768;RUNX1|0.776;RXRA|1.225;S1PR1|0.78;SMAD2|0.818;SP4|0.758;STAT3|1.233;THOC1|0.836;TLR5|1.294	26	3152	113	85180	http://www.ebi.ac.uk/QuickGO/GTerm?id=GO:0031328
3	3	single-organism localization	GO:1902578	6.82e-14	3.73e-12	ADM|1.177;AP3M2|0.815;ASPH|1.236;ATG7|1.292;GSN|1.268;CEACAM8|1.916;CHIT1|1.242;CKLF|1.156;CACNA1G|0.778;COX18|0.724;CTDSPL2|0.774;DYRK2|0.768;CALML5|0.9;GOT2|0.758;KCNJ2|1.237;LETM1|0.894;LRRC4|1.294;MACF1|0.892;MAP2K6|1.208;MAPK14|1.189;MCU|1.125;MYH9|1.223;NAPG|0.76;NFAM1|1.218;NRG1|1.57;OSTM1|0.769;PADI2|1.248;PIK3R2|0.836;PLIN2|1.233;CTNS|1.2;NECTIN1|1.271;RAB3D|1.202;RAP2C|0.777;RPL22|0.861…	48	11679	113	85180	http://www.ebi.ac.uk/QuickGO/GTerm?id=GO:1902578
5	5	response to organonitrogen compound	GO:0010243	6.94e-14	3.74e-12	ADM|1.177;AGTRAP|1.251;ASPH|1.236;ATG7|1.292;GSN|1.268;CEBPA|1.324;CPEB4|1.293;EPHA4|0.696;EPM2AIP1|0.862;GOT2|0.758;IL6R|1.205;MAPK14|1.189;NAIP|1.262;PIK3R2|0.836;RXRA|1.225;LRP1|1.22;STAT3|1.233;TGFBR3|0.717;THEM4|0.778;TMED10|0.75	20	1648	113	85180	http://www.ebi.ac.uk/QuickGO/GTerm?id=GO:0010243
4	4	tissue development	GO:0009888	7.56e-14	4.03e-12	ADM|1.177;ASGR2|1.322;ATG7|1.292;BCL11B|0.828;GSN|1.268;CYP1B1|1.251;DICER1|1.211;DVL3|1.219;CALML5|0.9;EPHA4|0.696;HOXD11|1.237;IL6R|1.205;MACF1|0.892;MAPK14|1.189;MTSS1|0.807;NRG1|1.57;PELO|1.178;NECTIN1|1.271;RAP2C|0.777;RUNX1|0.776;RXRA|1.225;S1PR1|0.78;SMAD2|0.818;TCF7|0.883;TGFBR3|0.717	25	2897	113	85180	http://www.ebi.ac.uk/QuickGO/GTerm?id=GO:0009888
7	5,6,7	positive regulation of macromolecule biosynthetic process	GO:0010557	8.74e-14	4.59e-12	ASPH|1.236;BCL11B|0.828;CEBPA|1.324;DVL3|1.219;DYRK2|0.768;EPM2AIP1|0.862;IL6R|1.205;KMT2A|0.852;MAP2K6|1.208;MAPK14|1.189;NFAM1|1.218;NFATC2|0.801;NFIX|1.23;NRG1|1.57;PADI2|1.248;PIK3R2|0.836;RAP2C|0.777;RORA|0.768;RUNX1|0.776;RXRA|1.225;S1PR1|0.78;SMAD2|0.818;SP4|0.758;STAT3|1.233;THOC1|0.836	25	2916	113	85180	http://www.ebi.ac.uk/QuickGO/GTerm?id=GO:0010557
7	5,6,7	positive regulation of RNA metabolic process	GO:0051254	9.91e-14	5.13e-12	ASPH|1.236;BCL11B|0.828;CEBPA|1.324;DICER1|1.211;DVL3|1.219;IL6R|1.205;KMT2A|0.852;MAPK14|1.189;NFAM1|1.218;NFATC2|0.801;NFIX|1.23;NRG1|1.57;PADI2|1.248;PIK3R2|0.836;PLEKHN1|1.145;RAP2C|0.777;RORA|0.768;RUNX1|0.776;RXRA|1.225;S1PR1|0.78;SMAD2|0.818;SP4|0.758;STAT3|1.233;THOC1|0.836	24	2659	113	85180	http://www.ebi.ac.uk/QuickGO/GTerm?id=GO:0051254
4	4	cell migration	GO:0016477	1.06e-13	5.44e-12	SPATA13|0.825;BCL11B|0.828;GSN|1.268;CD99|0.793;CEACAM8|1.916;CKLF|1.156;CYP1B1|1.251;DCC|1.085;EPHA4|0.696;IL6R|1.205;MACF1|0.892;MAPK14|1.189;MYH9|1.223;NFATC2|0.801;NRG1|1.57;PADI2|1.248;PIK3R2|0.836;RAP2C|0.777;S1PR1|0.78;SLC7A7|0.866;LRP1|1.22;STAT3|1.233;TGFBR3|0.717	23	2405	113	85180	http://www.ebi.ac.uk/QuickGO/GTerm?id=GO:0016477
4	3,4	developmental growth	GO:0048589	1.51e-13	7.63e-12	ADM|1.177;GSN|1.268;DCC|1.085;DICER1|1.211;HOXD11|1.237;MACF1|0.892;MAPK14|1.189;NRG1|1.57;PELO|1.178;RXRA|1.225;S1PR1|0.78;SMAD2|0.818;LRP1|1.22;STAT3|1.233;TGFBR3|0.717;TWF2|1.138	16	931	113	85180	http://www.ebi.ac.uk/QuickGO/GTerm?id=GO:0048589
4	4	cellular component assembly	GO:0022607	1.55e-13	7.72e-12	ARHGEF6|0.777;SPATA13|0.825;ATG7|1.292;GSN|1.268;CEBPA|1.324;COX18|0.724;DICER1|1.211;KCNJ2|1.237;KMT2A|0.852;LETM1|0.894;LRRC4|1.294;MACF1|0.892;MCU|1.125;MTSS1|0.807;NAIP|1.262;NAPG|0.76;NRG1|1.57;NECTIN1|1.271;RAP2C|0.777;RUNX1|0.776;RXRA|1.225;S1PR1|0.78;SLC7A7|0.866;SMAD2|0.818;SNRPD3|0.735;LRP1|1.22;SSH2|1.253;SV2A|1.198;EPS15|0.898;TCF7|0.883;TGFBR3|0.717;TMED10|0.75;TMEM120B|1.184;TWF2|1.…	34	5946	113	85180	http://www.ebi.ac.uk/QuickGO/GTerm?id=GO:0022607
5	5	cardiovascular system development	GO:0072358	2.19e-13	1.08e-11	ADM|1.177;ATG7|1.292;CYP1B1|1.251;DICER1|1.211;DVL3|1.219;IL6R|1.205;MAPK14|1.189;MYH9|1.223;NFATC2|0.801;NRG1|1.57;RORA|0.768;RUNX1|0.776;RXRA|1.225;S1PR1|0.78;SMAD2|0.818;LRP1|1.22;STAT3|1.233;TGFBR3|0.717	18	1327	113	85180	http://www.ebi.ac.uk/QuickGO/GTerm?id=GO:0072358
3	3	cell proliferation	GO:0008283	2.66e-13	1.29e-11	ADM|1.177;ASPH|1.236;BCL11B|0.828;CEBPA|1.324;CKLF|1.156;CYP1B1|1.251;DICER1|1.211;IL6R|1.205;KMT2A|0.852;MAPK14|1.189;PTGES|1.323;MTSS1|0.807;NFATC2|0.801;NRG1|1.57;PELO|1.178;RORA|0.768;RUNX1|0.776;RXRA|1.225;S1PR1|0.78;SMAD2|0.818;LRP1|1.22;STAT3|1.233;EPS15|0.898;TCF7|0.883;TGFBR3|0.717	25	3067	113	85180	http://www.ebi.ac.uk/QuickGO/GTerm?id=GO:0008283
2	2	locomotion	GO:0040011	3.15e-13	1.51e-11	SPATA13|0.825;BCL11B|0.828;GSN|1.268;CD99|0.793;CEACAM8|1.916;CKLF|1.156;CACNA1G|0.778;CYP1B1|1.251;DCC|1.085;EPHA4|0.696;IL6R|1.205;MACF1|0.892;MAPK14|1.189;MYH9|1.223;NFATC2|0.801;NRG1|1.57;PADI2|1.248;PIK3R2|0.836;NECTIN1|1.271;RAP2C|0.777;S1PR1|0.78;SLC7A7|0.866;LRP1|1.22;STAT3|1.233;EPS15|0.898;TGFBR3|0.717	26	3385	113	85180	http://www.ebi.ac.uk/QuickGO/GTerm?id=GO:0040011
3	3	cellular component biogenesis	GO:0044085	3.81e-13	1.8e-11	ARHGEF6|0.777;SPATA13|0.825;ATG7|1.292;GSN|1.268;CEBPA|1.324;COX18|0.724;DICER1|1.211;KCNJ2|1.237;KMT2A|0.852;LETM1|0.894;LRRC4|1.294;MACF1|0.892;MCU|1.125;MTSS1|0.807;NAIP|1.262;NAPG|0.76;NRG1|1.57;NECTIN1|1.271;RAP2C|0.777;RPL22|0.861;RUNX1|0.776;RXRA|1.225;S1PR1|0.78;SLC7A7|0.866;SMAD2|0.818;SNRPD3|0.735;LRP1|1.22;SSH2|1.253;SV2A|1.198;EPS15|0.898;TCF7|0.883;TGFBR3|0.717;TMED10|0.75;TMEM120B|1…	35	6520	113	85180	http://www.ebi.ac.uk/QuickGO/GTerm?id=GO:0044085
5	4,5	cell surface receptor signaling pathway	GO:0007166	4.15e-13	1.94e-11	ARHGEF6|0.777;ASGR2|1.322;CEBPA|1.324;CPEB4|1.293;CTDSPL2|0.774;DCC|1.085;DVL3|1.219;DYRK2|0.768;EPHA4|0.696;IL6R|1.205;KLRD1|0.656;LRRC4|1.294;MACF1|0.892;MAPK14|1.189;MKNK1|1.248;MTSS1|0.807;MYH9|1.223;NAIP|1.262;NFAM1|1.218;NFATC2|0.801;NRG1|1.57;PADI2|1.248;PELO|1.178;PIK3R2|0.836;RORA|0.768;RUNX1|0.776;S1PR1|0.78;SMAD2|0.818;LRP1|1.22;STAT3|1.233;EPS15|0.898;TCF7|0.883;TGFBR3|0.717;THEM4|0.7…	34	6157	113	85180	http://www.ebi.ac.uk/QuickGO/GTerm?id=GO:0007166
4	4	movement of cell or subcellular component	GO:0006928	4.3e-13	1.99e-11	AP3M2|0.815;SPATA13|0.825;BCL11B|0.828;GSN|1.268;CD99|0.793;CEACAM8|1.916;CKLF|1.156;CACNA1G|0.778;CYP1B1|1.251;DCC|1.085;EPHA4|0.696;IL6R|1.205;KCNJ2|1.237;MACF1|0.892;MAPK14|1.189;MTSS1|0.807;MYH9|1.223;NFATC2|0.801;NRG1|1.57;PADI2|1.248;PIK3R2|0.836;NECTIN1|1.271;RAP2C|0.777;S1PR1|0.78;SLC7A7|0.866;LRP1|1.22;STAT3|1.233;TGFBR3|0.717	28	4057	113	85180	http://www.ebi.ac.uk/QuickGO/GTerm?id=GO:0006928
3	3	positive regulation of developmental process	GO:0051094	6.51e-13	2.98e-11	ADM|1.177;CEBPA|1.324;CYP1B1|1.251;DDHD1|0.774;DICER1|1.211;DVL3|1.219;EPHA4|0.696;HOXD11|1.237;IL6R|1.205;MACF1|0.892;MAP2K6|1.208;MAPK14|1.189;NFATC2|0.801;NRG1|1.57;RUNX1|0.776;SMAD2|0.818;LRP1|1.22;STAT3|1.233;TGFBR3|0.717;TWF2|1.138	20	1863	113	85180	http://www.ebi.ac.uk/QuickGO/GTerm?id=GO:0051094
3	3	localization of cell	GO:0051674	7.59e-13	3.39e-11	SPATA13|0.825;BCL11B|0.828;GSN|1.268;CD99|0.793;CEACAM8|1.916;CKLF|1.156;CYP1B1|1.251;DCC|1.085;EPHA4|0.696;IL6R|1.205;MACF1|0.892;MAPK14|1.189;MYH9|1.223;NFATC2|0.801;NRG1|1.57;PADI2|1.248;PIK3R2|0.836;RAP2C|0.777;S1PR1|0.78;SLC7A7|0.866;LRP1|1.22;STAT3|1.233;TGFBR3|0.717	23	2647	113	85180	http://www.ebi.ac.uk/QuickGO/GTerm?id=GO:0051674
3	3	cell motility	GO:0048870	7.59e-13	3.39e-11	SPATA13|0.825;BCL11B|0.828;GSN|1.268;CD99|0.793;CEACAM8|1.916;CKLF|1.156;CYP1B1|1.251;DCC|1.085;EPHA4|0.696;IL6R|1.205;MACF1|0.892;MAPK14|1.189;MYH9|1.223;NFATC2|0.801;NRG1|1.57;PADI2|1.248;PIK3R2|0.836;RAP2C|0.777;S1PR1|0.78;SLC7A7|0.866;LRP1|1.22;STAT3|1.233;TGFBR3|0.717	23	2647	113	85180	http://www.ebi.ac.uk/QuickGO/GTerm?id=GO:0048870
6	5,6	regulation of macromolecule biosynthetic process	GO:0010556	8.92e-13	3.94e-11	ASPH|1.236;ATG7|1.292;BCL11B|0.828;RUNX1T1|0.86;CEBPA|1.324;CPEB4|1.293;CTDSPL2|0.774;CYP1B1|1.251;DENND4A|0.774;DICER1|1.211;DVL3|1.219;DYRK2|0.768;EPM2AIP1|0.862;HOXD11|1.237;IL6R|1.205;KMT2A|0.852;MAP2K6|1.208;MAPK14|1.189;MKNK1|1.248;NFAM1|1.218;NFATC2|0.801;NFIX|1.23;NRG1|1.57;PADI2|1.248;PELO|1.178;PHF21A|1.233;PIK3R2|0.836;PLEKHN1|1.145;RAP2C|0.777;RORA|0.768;RPL22|0.861;RUNX1|0.776;RXRA|1…	44	10585	113	85180	http://www.ebi.ac.uk/QuickGO/GTerm?id=GO:0010556
6	5,6	positive regulation of gene expression	GO:0010628	1.02e-12	4.45e-11	ASPH|1.236;BCL11B|0.828;GSN|1.268;CEBPA|1.324;DICER1|1.211;DVL3|1.219;IL6R|1.205;KMT2A|0.852;MAPK14|1.189;MYH9|1.223;NFAM1|1.218;NFATC2|0.801;NFIX|1.23;NRG1|1.57;PADI2|1.248;TENT4A|0.879;PIK3R2|0.836;RORA|0.768;RUNX1|0.776;RXRA|1.225;S1PR1|0.78;SMAD2|0.818;STAT3|1.233;THOC1|0.836	24	2968	113	85180	http://www.ebi.ac.uk/QuickGO/GTerm?id=GO:0010628
4	4	transport	GO:0006810	1.34e-12	5.79e-11	ADM|1.177;AP3M2|0.815;ASGR2|1.322;ASPH|1.236;ATG7|1.292;GSN|1.268;CEACAM8|1.916;CHIT1|1.242;CKLF|1.156;CACNA1G|0.778;COX18|0.724;CTDSPL2|0.774;DYRK2|0.768;CALML5|0.9;GOT2|0.758;KCNJ2|1.237;KMT2A|0.852;LETM1|0.894;MACF1|0.892;MAP2K6|1.208;MAPK14|1.189;MCTP2|1.217;MCU|1.125;MYH9|1.223;NAPG|0.76;NFAM1|1.218;NRG1|1.57;OSTM1|0.769;CYB5R2|0.852;PADI2|1.248;PIK3R2|0.836;PLIN2|1.233;CTNS|1.2;NECTIN1|1.27…	53	15219	113	85180	http://www.ebi.ac.uk/QuickGO/GTerm?id=GO:0006810
2	2	single-organism process	GO:0044699	1.43e-12	6.13e-11	ADM|1.177;AGTRAP|1.251;AP3M2|0.815;ARHGEF6|0.777;SPATA13|0.825;ASGR2|1.322;ASPH|1.236;ATG7|1.292;BCL11B|0.828;GSN|1.268;CARD6|1.209;RUNX1T1|0.86;CEACAM8|1.916;CEBPA|1.324;CHIT1|1.242;CKLF|1.156;CACNA1G|0.778;COX18|0.724;CPEB4|1.293;CTDSPL2|0.774;CYP1B1|1.251;DCC|1.085;DDHD1|0.774;DICER1|1.211;DVL3|1.219;DYRK2|0.768;CALML5|0.9;EML4|0.871;EPHA4|0.696;EPM2AIP1|0.862;FBXO32|0.703;FCRL1|0.762;GLUD2|1.…	98	47489	113	85180	http://www.ebi.ac.uk/QuickGO/GTerm?id=GO:0044699
6	4,5,6	negative regulation of cellular metabolic process	GO:0031324	1.55e-12	6.57e-11	ATG7|1.292;RUNX1T1|0.86;CEBPA|1.324;CPEB4|1.293;CYP1B1|1.251;DICER1|1.211;EPHA4|0.696;KMT2A|0.852;LRRC4|1.294;MAPK14|1.189;NAIP|1.262;NFATC2|0.801;NFIX|1.23;NRG1|1.57;TENT4A|0.879;PHF21A|1.233;PIK3R2|0.836;PLEKHN1|1.145;CTNS|1.2;RUNX1|0.776;RXRA|1.225;SMAD2|0.818;LRP1|1.22;STAT3|1.233;TCF7|0.883;THOC1|0.836;TRIB2|0.827;USP7|0.835	28	4281	113	85180	http://www.ebi.ac.uk/QuickGO/GTerm?id=GO:0031324
5	4,5	single-organism transport	GO:0044765	1.6e-12	6.67e-11	ADM|1.177;AP3M2|0.815;ASPH|1.236;ATG7|1.292;GSN|1.268;CEACAM8|1.916;CHIT1|1.242;CKLF|1.156;CACNA1G|0.778;CTDSPL2|0.774;DYRK2|0.768;CALML5|0.9;GOT2|0.758;KCNJ2|1.237;LETM1|0.894;MACF1|0.892;MAP2K6|1.208;MAPK14|1.189;MCU|1.125;MYH9|1.223;NAPG|0.76;NFAM1|1.218;NRG1|1.57;OSTM1|0.769;PADI2|1.248;PIK3R2|0.836;PLIN2|1.233;CTNS|1.2;NECTIN1|1.271;RAB3D|1.202;RAP2C|0.777;RPL22|0.861;RXRA|1.225;SLC25A32|0.7…	45	11238	113	85180	http://www.ebi.ac.uk/QuickGO/GTerm?id=GO:0044765
6	6	apoptotic process	GO:0006915	1.95e-12	8.08e-11	ADM|1.177;ARHGEF6|0.777;ATG7|1.292;BCL11B|0.828;GSN|1.268;CARD6|1.209;CPEB4|1.293;CYP1B1|1.251;DCC|1.085;DICER1|1.211;DYRK2|0.768;EPHA4|0.696;IL6R|1.205;KMT2A|0.852;MAP2K6|1.208;MAPK14|1.189;MKNK1|1.248;NAIP|1.262;NRG1|1.57;PLEKHN1|1.145;RXRA|1.225;LRP1|1.22;STAT3|1.233;TCF7|0.883;THEM4|0.778;THOC1|0.836	26	3671	113	85180	http://www.ebi.ac.uk/QuickGO/GTerm?id=GO:0006915
4	4	negative regulation of nitrogen compound metabolic process	GO:0051172	2.08e-12	8.5e-11	ATG7|1.292;RUNX1T1|0.86;CEBPA|1.324;CPEB4|1.293;CYP1B1|1.251;DICER1|1.211;EPHA4|0.696;KMT2A|0.852;MAPK14|1.189;NAIP|1.262;NFATC2|0.801;NFIX|1.23;NRG1|1.57;TENT4A|0.879;PHF21A|1.233;PIK3R2|0.836;PLEKHN1|1.145;RUNX1|0.776;RXRA|1.225;SMAD2|0.818;LRP1|1.22;STAT3|1.233;TCF7|0.883;THOC1|0.836;TRIB2|0.827;USP7|0.835	26	3681	113	85180	http://www.ebi.ac.uk/QuickGO/GTerm?id=GO:0051172
3	3	establishment of localization	GO:0051234	2.28e-12	9.23e-11	ADM|1.177;AP3M2|0.815;ASGR2|1.322;ASPH|1.236;ATG7|1.292;GSN|1.268;CEACAM8|1.916;CHIT1|1.242;CKLF|1.156;CACNA1G|0.778;COX18|0.724;CTDSPL2|0.774;DYRK2|0.768;CALML5|0.9;GOT2|0.758;KCNJ2|1.237;KMT2A|0.852;LETM1|0.894;MACF1|0.892;MAP2K6|1.208;MAPK14|1.189;MCTP2|1.217;MCU|1.125;MYH9|1.223;NAPG|0.76;NFAM1|1.218;NRG1|1.57;OSTM1|0.769;CYB5R2|0.852;PADI2|1.248;PIK3R2|0.836;PLIN2|1.233;CTNS|1.2;NECTIN1|1.27…	53	15421	113	85180	http://www.ebi.ac.uk/QuickGO/GTerm?id=GO:0051234
4	4	cell projection organization	GO:0030030	2.63e-12	1.05e-10	ADM|1.177;ARHGEF6|0.777;SPATA13|0.825;ATG7|1.292;BCL11B|0.828;GSN|1.268;CACNA1G|0.778;DCC|1.085;DICER1|1.211;DVL3|1.219;EPHA4|0.696;MACF1|0.892;MTSS1|0.807;MYH9|1.223;NRG1|1.57;NECTIN1|1.271;RAP2C|0.777;RXRA|1.225;S1PR1|0.78;LRP1|1.22;SSH2|1.253;TWF2|1.138	22	2535	113	85180	http://www.ebi.ac.uk/QuickGO/GTerm?id=GO:0030030
8	7,8	positive regulation of nucleic acid-templated transcription	GO:1903508	2.71e-12	1.07e-10	ASPH|1.236;BCL11B|0.828;CEBPA|1.324;DVL3|1.219;IL6R|1.205;KMT2A|0.852;MAPK14|1.189;NFAM1|1.218;NFATC2|0.801;NFIX|1.23;NRG1|1.57;PADI2|1.248;PIK3R2|0.836;RAP2C|0.777;RORA|0.768;RUNX1|0.776;RXRA|1.225;S1PR1|0.78;SMAD2|0.818;SP4|0.758;STAT3|1.233;THOC1|0.836	22	2539	113	85180	http://www.ebi.ac.uk/QuickGO/GTerm?id=GO:1903508
6	5,6	regulation of cellular protein metabolic process	GO:0032268	2.76e-12	1.09e-10	ASPH|1.236;ATG7|1.292;GSN|1.268;CEBPA|1.324;CPEB4|1.293;DICER1|1.211;DVL3|1.219;EPHA4|0.696;IL6R|1.205;KMT2A|0.852;LRRC4|1.294;MAP2K6|1.208;MAPK14|1.189;MKNK1|1.248;MYH9|1.223;NAIP|1.262;NRG1|1.57;PCOLCE2|1.185;PIK3R2|0.836;PLEKHN1|1.145;RAP2C|0.777;RPL22|0.861;RXRA|1.225;SMAD2|0.818;LRP1|1.22;STAT3|1.233;TGFBR3|0.717;TRIB2|0.827;USP7|0.835	29	4730	113	85180	http://www.ebi.ac.uk/QuickGO/GTerm?id=GO:0032268
5	5	circulatory system development	GO:0072359	2.93e-12	1.14e-10	ADM|1.177;ATG7|1.292;CYP1B1|1.251;DICER1|1.211;DVL3|1.219;IL6R|1.205;MAPK14|1.189;MYH9|1.223;NFATC2|0.801;NRG1|1.57;RORA|0.768;RUNX1|0.776;RXRA|1.225;S1PR1|0.78;SMAD2|0.818;LRP1|1.22;STAT3|1.233;TGFBR3|0.717	18	1552	113	85180	http://www.ebi.ac.uk/QuickGO/GTerm?id=GO:0072359
5	4,5	cell activation involved in immune response	GO:0002263	3.31e-12	1.27e-10	ATG7|1.292;GSN|1.268;CEACAM8|1.916;CHIT1|1.242;CALML5|0.9;MAPK14|1.189;NFAM1|1.218;PADI2|1.248;RAB3D|1.202;RAP2C|0.777;RORA|0.768;LRP1|1.22;STAT3|1.233;THOC1|0.836	14	784	113	85180	http://www.ebi.ac.uk/QuickGO/GTerm?id=GO:0002263
7	6,7	positive regulation of RNA biosynthetic process	GO:1902680	3.32e-12	1.27e-10	ASPH|1.236;BCL11B|0.828;CEBPA|1.324;DVL3|1.219;IL6R|1.205;KMT2A|0.852;MAPK14|1.189;NFAM1|1.218;NFATC2|0.801;NFIX|1.23;NRG1|1.57;PADI2|1.248;PIK3R2|0.836;RAP2C|0.777;RORA|0.768;RUNX1|0.776;RXRA|1.225;S1PR1|0.78;SMAD2|0.818;SP4|0.758;STAT3|1.233;THOC1|0.836	22	2566	113	85180	http://www.ebi.ac.uk/QuickGO/GTerm?id=GO:1902680
5	5	regulation of protein metabolic process	GO:0051246	3.52e-12	1.33e-10	ASPH|1.236;ATG7|1.292;GSN|1.268;CEBPA|1.324;CPEB4|1.293;DICER1|1.211;DVL3|1.219;EPHA4|0.696;IL6R|1.205;KMT2A|0.852;LRRC4|1.294;MAP2K6|1.208;MAPK14|1.189;MKNK1|1.248;MYH9|1.223;NAIP|1.262;NRG1|1.57;PCOLCE2|1.185;PIK3R2|0.836;PLEKHN1|1.145;RAP2C|0.777;RPL22|0.861;RXRA|1.225;SMAD2|0.818;LRP1|1.22;STAT3|1.233;TGFBR3|0.717;TMED10|0.75;TRIB2|0.827;USP7|0.835	30	5133	113	85180	http://www.ebi.ac.uk/QuickGO/GTerm?id=GO:0051246
6	5,6	regulation of gene expression	GO:0010468	3.77e-12	1.41e-10	ASPH|1.236;BCL11B|0.828;GSN|1.268;RUNX1T1|0.86;CEBPA|1.324;CPEB4|1.293;CTDSPL2|0.774;CYP1B1|1.251;DENND4A|0.774;DICER1|1.211;DVL3|1.219;EPM2AIP1|0.862;HOXD11|1.237;IL6R|1.205;KMT2A|0.852;MAP2K6|1.208;MAPK14|1.189;MKNK1|1.248;MYH9|1.223;NAIP|1.262;NFAM1|1.218;NFATC2|0.801;NFIX|1.23;NRG1|1.57;PADI2|1.248;TENT4A|0.879;PELO|1.178;PHF21A|1.233;PIK3R2|0.836;PLEKHN1|1.145;RORA|0.768;RPL22|0.861;RUNX1|0.…	45	11518	113	85180	http://www.ebi.ac.uk/QuickGO/GTerm?id=GO:0010468
7	4,6,7	secretion by cell	GO:0032940	3.84e-12	1.42e-10	ADM|1.177;ATG7|1.292;GSN|1.268;CEACAM8|1.916;CHIT1|1.242;CKLF|1.156;CACNA1G|0.778;CALML5|0.9;MAPK14|1.189;MCTP2|1.217;MCU|1.125;MYH9|1.223;NFAM1|1.218;PADI2|1.248;RAB3D|1.202;RAP2C|0.777;SMAD2|0.818;LRP1|1.22;SPCS3|0.776;SV2A|1.198;TLR5|1.294;TMED10|0.75	22	2585	113	85180	http://www.ebi.ac.uk/QuickGO/GTerm?id=GO:0032940
4	4	cell-cell signaling	GO:0007267	4.09e-12	1.5e-10	ADM|1.177;CACNA1G|0.778;DCC|1.085;DVL3|1.219;EPHA4|0.696;HOXD11|1.237;KCNJ2|1.237;KMT2A|0.852;LRRC4|1.294;MACF1|0.892;MAPK14|1.189;MCTP2|1.217;MCU|1.125;NAIP|1.262;NRG1|1.57;RAB3D|1.202;RPL22|0.861;RUNX1|0.776;SMAD2|0.818;LRP1|1.22;SPCS3|0.776;STAT3|1.233;SV2A|1.198;TCF7|0.883	24	3172	113	85180	http://www.ebi.ac.uk/QuickGO/GTerm?id=GO:0007267
3	3	cellular localization	GO:0051641	4.22e-12	1.53e-10	ADM|1.177;AP3M2|0.815;ASPH|1.236;GSN|1.268;CKLF|1.156;CACNA1G|0.778;COX18|0.724;CTDSPL2|0.774;DVL3|1.219;DYRK2|0.768;LETM1|0.894;LRRC4|1.294;MACF1|0.892;MAPK14|1.189;MCTP2|1.217;MCU|1.125;MYH9|1.223;NAPG|0.76;NRG1|1.57;PIK3R2|0.836;RAB3D|1.202;RPL22|0.861;SLC25A32|0.772;SMAD2|0.818;SNRPD3|0.735;LRP1|1.22;SPCS3|0.776;STAT3|1.233;SV2A|1.198;EPS15|0.898;THEM4|0.778;THOC1|0.836;TLR5|1.294;TMED10|0.75…	35	7093	113	85180	http://www.ebi.ac.uk/QuickGO/GTerm?id=GO:0051641
5	4,5	positive regulation of cell differentiation	GO:0045597	4.29e-12	1.55e-10	ADM|1.177;CEBPA|1.324;DICER1|1.211;DVL3|1.219;EPHA4|0.696;HOXD11|1.237;IL6R|1.205;MACF1|0.892;MAP2K6|1.208;MAPK14|1.189;NFATC2|0.801;NRG1|1.57;RUNX1|0.776;SMAD2|0.818;LRP1|1.22;STAT3|1.233;TWF2|1.138	17	1369	113	85180	http://www.ebi.ac.uk/QuickGO/GTerm?id=GO:0045597
5	5	response to organic cyclic compound	GO:0014070	4.64e-12	1.65e-10	ADM|1.177;ASPH|1.236;ATG7|1.292;GSN|1.268;CEBPA|1.324;CYP1B1|1.251;DICER1|1.211;FBXO32|0.703;GOT2|0.758;IL6R|1.205;PTGES|1.323;PADI2|1.248;PLIN2|1.233;RORA|0.768;RUNX1|0.776;RXRA|1.225;SMAD2|0.818;STAT3|1.233	18	1596	113	85180	http://www.ebi.ac.uk/QuickGO/GTerm?id=GO:0014070
5	5	programmed cell death	GO:0012501	4.71e-12	1.66e-10	ADM|1.177;ARHGEF6|0.777;ATG7|1.292;BCL11B|0.828;GSN|1.268;CARD6|1.209;CPEB4|1.293;CYP1B1|1.251;DCC|1.085;DICER1|1.211;DYRK2|0.768;EPHA4|0.696;IL6R|1.205;KMT2A|0.852;MAP2K6|1.208;MAPK14|1.189;MKNK1|1.248;NAIP|1.262;NRG1|1.57;PLEKHN1|1.145;RXRA|1.225;LRP1|1.22;STAT3|1.233;TCF7|0.883;THEM4|0.778;THOC1|0.836	26	3819	113	85180	http://www.ebi.ac.uk/QuickGO/GTerm?id=GO:0012501
3	3	immune system development	GO:0002520	5.57e-12	1.93e-10	BCL11B|0.828;CEBPA|1.324;DICER1|1.211;KMT2A|0.852;MAPK14|1.189;MYH9|1.223;NFAM1|1.218;NFATC2|0.801;OSTM1|0.769;RORA|0.768;RPL22|0.861;RUNX1|0.776;SLC7A6OS|0.876;STAT3|1.233;TCF7|0.883;TGFBR3|0.717;THOC1|0.836	17	1392	113	85180	http://www.ebi.ac.uk/QuickGO/GTerm?id=GO:0002520
5	4,5	cell development	GO:0048468	5.57e-12	1.93e-10	ADM|1.177;ATG7|1.292;BCL11B|0.828;GSN|1.268;CEBPA|1.324;CACNA1G|0.778;DCC|1.085;DICER1|1.211;DVL3|1.219;EPHA4|0.696;HOXD11|1.237;MACF1|0.892;MYH9|1.223;NFATC2|0.801;NRG1|1.57;PELO|1.178;NECTIN1|1.271;RAP2C|0.777;RUNX1|0.776;RXRA|1.225;SMAD2|0.818;LRP1|1.22;SSH2|1.253;STAT3|1.233;TGFBR3|0.717;TWF2|1.138	26	3848	113	85180	http://www.ebi.ac.uk/QuickGO/GTerm?id=GO:0048468
5	4,5	intracellular signal transduction	GO:0035556	6.17e-12	2.12e-10	ADM|1.177;ARHGEF6|0.777;SPATA13|0.825;ASPH|1.236;CALML3|0.758;GSN|1.268;CYP1B1|1.251;DICER1|1.211;DVL3|1.219;DYRK2|0.768;CALML5|0.9;EPHA4|0.696;IL6R|1.205;LRRC4|1.294;MAP2K6|1.208;MAPK14|1.189;MCTP2|1.217;MCU|1.125;MKNK1|1.248;MYH9|1.223;NFAM1|1.218;NFATC2|0.801;NRG1|1.57;PIK3R2|0.836;RAB3D|1.202;RAP2C|0.777;RORA|0.768;SMAD2|0.818;LRP1|1.22;STAT3|1.233;TGFBR3|0.717;THEM4|0.778;TRIB2|0.827	33	6387	113	85180	http://www.ebi.ac.uk/QuickGO/GTerm?id=GO:0035556
3	3	positive regulation of multicellular organismal process	GO:0051240	6.52e-12	2.22e-10	ADM|1.177;ATG7|1.292;CEBPA|1.324;CYP1B1|1.251;DICER1|1.211;DVL3|1.219;EPHA4|0.696;HOXD11|1.237;IL6R|1.205;MACF1|0.892;MAPK14|1.189;NFAM1|1.218;NRG1|1.57;RORA|0.768;RUNX1|0.776;SMAD2|0.818;LRP1|1.22;STAT3|1.233;TGFBR3|0.717;TLR5|1.294;TWF2|1.138	21	2381	113	85180	http://www.ebi.ac.uk/QuickGO/GTerm?id=GO:0051240
6	6	neurogenesis	GO:0022008	7.19e-12	2.43e-10	ADM|1.177;ATG7|1.292;BCL11B|0.828;GSN|1.268;CACNA1G|0.778;DCC|1.085;DICER1|1.211;DVL3|1.219;EPHA4|0.696;MACF1|0.892;MYH9|1.223;NFIX|1.23;NRG1|1.57;NECTIN1|1.271;RORA|0.768;RUNX1|0.776;RXRA|1.225;S1PR1|0.78;LRP1|1.22;SSH2|1.253;STAT3|1.233;TCF7|0.883;TWF2|1.138	23	2959	113	85180	http://www.ebi.ac.uk/QuickGO/GTerm?id=GO:0022008
2	2	response to stimulus	GO:0050896	7.98e-12	2.67e-10	ADM|1.177;AGTRAP|1.251;ARHGEF6|0.777;SPATA13|0.825;ASGR2|1.322;ASPH|1.236;ATG7|1.292;BCL11B|0.828;CALML3|0.758;GSN|1.268;CD200R1L|0.823;CD99|0.793;CEACAM8|1.916;CEBPA|1.324;CHIT1|1.242;CKLF|1.156;CACNA1G|0.778;CPEB4|1.293;CPNE2|1.226;CTDSPL2|0.774;CYP1B1|1.251;DCC|1.085;DICER1|1.211;DVL3|1.219;DYRK2|0.768;CALML5|0.9;EPHA4|0.696;EPM2AIP1|0.862;FBXO32|0.703;GOT2|0.758;IL6R|1.205;KCNJ2|1.237;KLRD1|0…	81	34012	113	85180	http://www.ebi.ac.uk/QuickGO/GTerm?id=GO:0050896
6	6	regulation of cellular macromolecule biosynthetic process	GO:2000112	8.13e-12	2.7e-10	ASPH|1.236;ATG7|1.292;BCL11B|0.828;RUNX1T1|0.86;CEBPA|1.324;CPEB4|1.293;CTDSPL2|0.774;CYP1B1|1.251;DENND4A|0.774;DICER1|1.211;DVL3|1.219;DYRK2|0.768;EPM2AIP1|0.862;HOXD11|1.237;IL6R|1.205;KMT2A|0.852;MAP2K6|1.208;MAPK14|1.189;MKNK1|1.248;NFAM1|1.218;NFATC2|0.801;NFIX|1.23;NRG1|1.57;PADI2|1.248;PELO|1.178;PHF21A|1.233;PIK3R2|0.836;PLEKHN1|1.145;RORA|0.768;RPL22|0.861;RUNX1|0.776;RXRA|1.225;S1PR1|0…	42	10341	113	85180	http://www.ebi.ac.uk/QuickGO/GTerm?id=GO:2000112
5	5	nervous system development	GO:0007399	9.3e-12	3.06e-10	ADM|1.177;ATG7|1.292;BCL11B|0.828;GSN|1.268;CACNA1G|0.778;DCC|1.085;DICER1|1.211;DVL3|1.219;EPHA4|0.696;LRRC4|1.294;MACF1|0.892;MYH9|1.223;NAIP|1.262;NFIX|1.23;NRG1|1.57;PADI2|1.248;CTNS|1.2;NECTIN1|1.271;RORA|0.768;RUNX1|0.776;RXRA|1.225;S1PR1|0.78;LRP1|1.22;SSH2|1.253;STAT3|1.233;TCF7|0.883;TWF2|1.138	27	4273	113	85180	http://www.ebi.ac.uk/QuickGO/GTerm?id=GO:0007399
4	4	regulation of cell proliferation	GO:0042127	1.23e-11	4.02e-10	ADM|1.177;ASPH|1.236;BCL11B|0.828;CEBPA|1.324;CYP1B1|1.251;DICER1|1.211;IL6R|1.205;KMT2A|0.852;MAPK14|1.189;PTGES|1.323;MTSS1|0.807;NFATC2|0.801;NRG1|1.57;RUNX1|0.776;RXRA|1.225;S1PR1|0.78;SMAD2|0.818;STAT3|1.233;EPS15|0.898;TCF7|0.883;TGFBR3|0.717	21	2464	113	85180	http://www.ebi.ac.uk/QuickGO/GTerm?id=GO:0042127
4	4	establishment of localization in cell	GO:0051649	1.38e-11	4.48e-10	ADM|1.177;AP3M2|0.815;ASPH|1.236;CKLF|1.156;CACNA1G|0.778;COX18|0.724;CTDSPL2|0.774;DYRK2|0.768;LETM1|0.894;MACF1|0.892;MAPK14|1.189;MCTP2|1.217;MCU|1.125;MYH9|1.223;NAPG|0.76;NRG1|1.57;PIK3R2|0.836;RAB3D|1.202;RPL22|0.861;SLC25A32|0.772;SMAD2|0.818;SNRPD3|0.735;LRP1|1.22;SPCS3|0.776;STAT3|1.233;SV2A|1.198;EPS15|0.898;THEM4|0.778;THOC1|0.836;TLR5|1.294;TMED10|0.75	31	5801	113	85180	http://www.ebi.ac.uk/QuickGO/GTerm?id=GO:0051649
3	3	immune effector process	GO:0002252	1.43e-11	4.6e-10	ATG7|1.292;GSN|1.268;CEACAM8|1.916;CHIT1|1.242;DICER1|1.211;CALML5|0.9;IL6R|1.205;KLRD1|0.656;MAPK14|1.189;MTSS1|0.807;NFAM1|1.218;PADI2|1.248;PIK3R2|0.836;RAB3D|1.202;RAP2C|0.777;RORA|0.768;LRP1|1.22;STAT3|1.233;THOC1|0.836	19	1955	113	85180	http://www.ebi.ac.uk/QuickGO/GTerm?id=GO:0002252
7	7	generation of neurons	GO:0048699	1.49e-11	4.73e-10	ADM|1.177;ATG7|1.292;BCL11B|0.828;CACNA1G|0.778;DCC|1.085;DICER1|1.211;DVL3|1.219;EPHA4|0.696;MACF1|0.892;MYH9|1.223;NFIX|1.23;NRG1|1.57;NECTIN1|1.271;RORA|0.768;RUNX1|0.776;RXRA|1.225;S1PR1|0.78;LRP1|1.22;SSH2|1.253;STAT3|1.233;TCF7|0.883;TWF2|1.138	22	2773	113	85180	http://www.ebi.ac.uk/QuickGO/GTerm?id=GO:0048699
4	4	cell death	GO:0008219	1.56e-11	4.93e-10	ADM|1.177;ARHGEF6|0.777;ATG7|1.292;BCL11B|0.828;GSN|1.268;CARD6|1.209;CPEB4|1.293;CYP1B1|1.251;DCC|1.085;DICER1|1.211;DYRK2|0.768;EPHA4|0.696;IL6R|1.205;KMT2A|0.852;MAP2K6|1.208;MAPK14|1.189;MKNK1|1.248;NAIP|1.262;NRG1|1.57;PLEKHN1|1.145;RXRA|1.225;LRP1|1.22;STAT3|1.233;TCF7|0.883;THEM4|0.778;THOC1|0.836	26	4032	113	85180	http://www.ebi.ac.uk/QuickGO/GTerm?id=GO:0008219
5	5	organic substance transport	GO:0071702	1.59e-11	5e-10	AP3M2|0.815;ASPH|1.236;ATG7|1.292;COX18|0.724;CTDSPL2|0.774;DYRK2|0.768;GOT2|0.758;MACF1|0.892;MAP2K6|1.208;MAPK14|1.189;MCU|1.125;MYH9|1.223;NAPG|0.76;NRG1|1.57;CYB5R2|0.852;PIK3R2|0.836;PLIN2|1.233;CTNS|1.2;RAB3D|1.202;RPL22|0.861;RXRA|1.225;SLC25A32|0.772;SLC7A7|0.866;SLC7A6OS|0.876;SMAD2|0.818;LRP1|1.22;SPCS3|0.776;STAT3|1.233;SV2A|1.198;EPS15|0.898;THOC1|0.836;TLR5|1.294;TMED10|0.75	33	6618	113	85180	http://www.ebi.ac.uk/QuickGO/GTerm?id=GO:0071702
3	3	macromolecule localization	GO:0033036	1.73e-11	5.37e-10	AP3M2|0.815;ASPH|1.236;ATG7|1.292;GSN|1.268;COX18|0.724;CTDSPL2|0.774;DVL3|1.219;DYRK2|0.768;GOT2|0.758;LRRC4|1.294;MACF1|0.892;MAP2K6|1.208;MAPK14|1.189;MCU|1.125;MYH9|1.223;NAPG|0.76;NRG1|1.57;PIK3R2|0.836;PLIN2|1.233;NECTIN1|1.271;RAB3D|1.202;RPL22|0.861;RXRA|1.225;SLC7A6OS|0.876;SMAD2|0.818;LRP1|1.22;SPCS3|0.776;STAT3|1.233;EPS15|0.898;THOC1|0.836;TLR5|1.294;TMED10|0.75;TWF2|1.138	33	6638	113	85180	http://www.ebi.ac.uk/QuickGO/GTerm?id=GO:0033036
4	4	hematopoietic or lymphoid organ development	GO:0048534	1.94e-11	5.98e-10	BCL11B|0.828;CEBPA|1.324;DICER1|1.211;KMT2A|0.852;MAPK14|1.189;MYH9|1.223;NFAM1|1.218;NFATC2|0.801;OSTM1|0.769;RORA|0.768;RPL22|0.861;RUNX1|0.776;SLC7A6OS|0.876;STAT3|1.233;TCF7|0.883;TGFBR3|0.717	16	1289	113	85180	http://www.ebi.ac.uk/QuickGO/GTerm?id=GO:0048534
8	6,8	neuron differentiation	GO:0030182	1.96e-11	6e-10	ADM|1.177;ATG7|1.292;BCL11B|0.828;CACNA1G|0.778;DCC|1.085;DICER1|1.211;DVL3|1.219;EPHA4|0.696;MACF1|0.892;MYH9|1.223;NFIX|1.23;NRG1|1.57;NECTIN1|1.271;RORA|0.768;RUNX1|0.776;RXRA|1.225;S1PR1|0.78;LRP1|1.22;SSH2|1.253;STAT3|1.233;TWF2|1.138	21	2527	113	85180	http://www.ebi.ac.uk/QuickGO/GTerm?id=GO:0030182
3	3	regulation of molecular function	GO:0065009	1.99e-11	6.04e-10	ADM|1.177;ARHGEF6|0.777;SPATA13|0.825;ASPH|1.236;CALML3|0.758;GSN|1.268;CEBPA|1.324;CKLF|1.156;CYP1B1|1.251;DENND4A|0.774;DVL3|1.219;CALML5|0.9;EPHA4|0.696;EPM2AIP1|0.862;IL6R|1.205;KMT2A|0.852;LRRC4|1.294;MAP2K6|1.208;MAPK14|1.189;NAIP|1.262;NFAM1|1.218;NRG1|1.57;PCOLCE2|1.185;PIK3R2|0.836;RAP2C|0.777;S1PR1|0.78;SMAD2|0.818;LRP1|1.22;STAT3|1.233;TGFBR3|0.717;TRIB2|0.827;USP7|0.835	32	6275	113	85180	http://www.ebi.ac.uk/QuickGO/GTerm?id=GO:0065009
2	2	growth	GO:0040007	2.23e-11	6.71e-10	ADM|1.177;GSN|1.268;DCC|1.085;DICER1|1.211;HOXD11|1.237;IL6R|1.205;MACF1|0.892;MAPK14|1.189;NRG1|1.57;PELO|1.178;RXRA|1.225;S1PR1|0.78;SMAD2|0.818;LRP1|1.22;STAT3|1.233;TGFBR3|0.717;TWF2|1.138	17	1522	113	85180	http://www.ebi.ac.uk/QuickGO/GTerm?id=GO:0040007
9	6,8,9	regulated exocytosis	GO:0045055	3.82e-11	1.14e-09	ATG7|1.292;GSN|1.268;CEACAM8|1.916;CHIT1|1.242;CACNA1G|0.778;CALML5|0.9;MAPK14|1.189;MYH9|1.223;NFAM1|1.218;PADI2|1.248;RAB3D|1.202;RAP2C|0.777;SV2A|1.198;TMED10|0.75	14	944	113	85180	http://www.ebi.ac.uk/QuickGO/GTerm?id=GO:0045055
3	3	positive regulation of signaling	GO:0023056	4.35e-11	1.29e-09	ASPH|1.236;GSN|1.268;CYP1B1|1.251;DVL3|1.219;EPHA4|0.696;IL6R|1.205;MACF1|0.892;MAP2K6|1.208;MAPK14|1.189;MCU|1.125;NAIP|1.262;NFAM1|1.218;NRG1|1.57;PELO|1.178;PIK3R2|0.836;SMAD2|0.818;LRP1|1.22;STAT3|1.233;EPS15|0.898;TGFBR3|0.717;TLR5|1.294	21	2639	113	85180	http://www.ebi.ac.uk/QuickGO/GTerm?id=GO:0023056
4	4	leukocyte activation involved in immune response	GO:0002366	4.78e-11	1.41e-09	ATG7|1.292;GSN|1.268;CEACAM8|1.916;CHIT1|1.242;CALML5|0.9;MAPK14|1.189;NFAM1|1.218;PADI2|1.248;RAB3D|1.202;RAP2C|0.777;RORA|0.768;STAT3|1.233;THOC1|0.836	13	780	113	85180	http://www.ebi.ac.uk/QuickGO/GTerm?id=GO:0002366
4	4	tissue morphogenesis	GO:0048729	5.3e-11	1.55e-09	ADM|1.177;GSN|1.268;DICER1|1.211;DVL3|1.219;EPHA4|0.696;HOXD11|1.237;MACF1|0.892;MTSS1|0.807;NRG1|1.57;RUNX1|0.776;RXRA|1.225;S1PR1|0.78;SMAD2|0.818;TGFBR3|0.717	14	968	113	85180	http://www.ebi.ac.uk/QuickGO/GTerm?id=GO:0048729
5	4,5	negative regulation of cell proliferation	GO:0008285	6.06e-11	1.74e-09	ADM|1.177;ASPH|1.236;BCL11B|0.828;CEBPA|1.324;CYP1B1|1.251;DICER1|1.211;KMT2A|0.852;PTGES|1.323;MTSS1|0.807;RUNX1|0.776;RXRA|1.225;SMAD2|0.818;STAT3|1.233;TGFBR3|0.717	14	978	113	85180	http://www.ebi.ac.uk/QuickGO/GTerm?id=GO:0008285
3	3	positive regulation of response to stimulus	GO:0048584	6.06e-11	1.74e-09	ASPH|1.236;ATG7|1.292;GSN|1.268;CEBPA|1.324;CYP1B1|1.251;DVL3|1.219;EPHA4|0.696;IL6R|1.205;KMT2A|0.852;MACF1|0.892;MAP2K6|1.208;MAPK14|1.189;NAIP|1.262;NFAM1|1.218;NFATC2|0.801;NRG1|1.57;PELO|1.178;PIK3R2|0.836;RUNX1|0.776;S1PR1|0.78;SMAD2|0.818;LRP1|1.22;STAT3|1.233;TGFBR3|0.717;TLR5|1.294	25	3948	113	85180	http://www.ebi.ac.uk/QuickGO/GTerm?id=GO:0048584
9	6,7,8,9	positive regulation of transcription, DNA-templated	GO:0045893	6.29e-11	1.8e-09	ASPH|1.236;BCL11B|0.828;CEBPA|1.324;DVL3|1.219;IL6R|1.205;KMT2A|0.852;MAPK14|1.189;NFAM1|1.218;NFATC2|0.801;NFIX|1.23;NRG1|1.57;PADI2|1.248;PIK3R2|0.836;RORA|0.768;RUNX1|0.776;RXRA|1.225;S1PR1|0.78;SMAD2|0.818;STAT3|1.233;THOC1|0.836	20	2407	113	85180	http://www.ebi.ac.uk/QuickGO/GTerm?id=GO:0045893
3	3	response to external stimulus	GO:0009605	6.4e-11	1.82e-09	ADM|1.177;ATG7|1.292;BCL11B|0.828;GSN|1.268;CD200R1L|0.823;CEBPA|1.324;CHIT1|1.242;CKLF|1.156;CACNA1G|0.778;CPEB4|1.293;DCC|1.085;DICER1|1.211;EPHA4|0.696;IL6R|1.205;KCNJ2|1.237;MAPK14|1.189;PTGES|1.323;MTSS1|0.807;MYH9|1.223;NRG1|1.57;PADI2|1.248;NECTIN1|1.271;RORA|0.768;RXRA|1.225;S1PR1|0.78;LRP1|1.22;TLR5|1.294	27	4655	113	85180	http://www.ebi.ac.uk/QuickGO/GTerm?id=GO:0009605
6	5,6	negative regulation of gene expression	GO:0010629	7.26e-11	2.04e-09	RUNX1T1|0.86;CEBPA|1.324;CPEB4|1.293;CYP1B1|1.251;DICER1|1.211;MAPK14|1.189;NAIP|1.262;NFATC2|0.801;NFIX|1.23;NRG1|1.57;TENT4A|0.879;PELO|1.178;PHF21A|1.233;PLEKHN1|1.145;RPL22|0.861;RUNX1|0.776;RXRA|1.225;SMAD2|0.818;STAT3|1.233;TCF7|0.883;TDRD9|1.615;USP7|0.835	22	3014	113	85180	http://www.ebi.ac.uk/QuickGO/GTerm?id=GO:0010629
5	5	nitrogen compound transport	GO:0071705	7.95e-11	2.22e-09	AP3M2|0.815;ASPH|1.236;ATG7|1.292;COX18|0.724;CTDSPL2|0.774;DYRK2|0.768;MACF1|0.892;MAPK14|1.189;MCU|1.125;MYH9|1.223;NAPG|0.76;NRG1|1.57;PIK3R2|0.836;CTNS|1.2;RAB3D|1.202;RPL22|0.861;SLC25A32|0.772;SLC7A7|0.866;SLC7A6OS|0.876;SMAD2|0.818;LRP1|1.22;SPCS3|0.776;STAT3|1.233;SV2A|1.198;EPS15|0.898;THOC1|0.836;TLR5|1.294;TMED10|0.75	28	5066	113	85180	http://www.ebi.ac.uk/QuickGO/GTerm?id=GO:0071705
5	5	regulation of nucleobase-containing compound metabolic process	GO:0019219	8.62e-11	2.39e-09	ADM|1.177;ASPH|1.236;ATG7|1.292;BCL11B|0.828;RUNX1T1|0.86;CEBPA|1.324;CTDSPL2|0.774;CYP1B1|1.251;DENND4A|0.774;DICER1|1.211;DVL3|1.219;EPM2AIP1|0.862;HOXD11|1.237;IL6R|1.205;KMT2A|0.852;MAP2K6|1.208;MAPK14|1.189;NFAM1|1.218;NFATC2|0.801;NFIX|1.23;NRG1|1.57;PADI2|1.248;TENT4A|0.879;PELO|1.178;PHF21A|1.233;PIK3R2|0.836;PLEKHN1|1.145;RAP2C|0.777;RORA|0.768;RUNX1|0.776;RXRA|1.225;S1PR1|0.78;SMAD2|0.8…	41	10645	113	85180	http://www.ebi.ac.uk/QuickGO/GTerm?id=GO:0019219
4	4	positive regulation of cell communication	GO:0010647	9.46e-11	2.61e-09	ASPH|1.236;ATG7|1.292;GSN|1.268;CYP1B1|1.251;DVL3|1.219;EPHA4|0.696;IL6R|1.205;MACF1|0.892;MAP2K6|1.208;MAPK14|1.189;MCU|1.125;NAIP|1.262;NFAM1|1.218;NRG1|1.57;PELO|1.178;PIK3R2|0.836;SMAD2|0.818;LRP1|1.22;STAT3|1.233;TGFBR3|0.717;TLR5|1.294	21	2754	113	85180	http://www.ebi.ac.uk/QuickGO/GTerm?id=GO:0010647
5	5	hemopoiesis	GO:0030097	1.01e-10	2.76e-09	BCL11B|0.828;CEBPA|1.324;KMT2A|0.852;MAPK14|1.189;MYH9|1.223;NFAM1|1.218;NFATC2|0.801;OSTM1|0.769;RORA|0.768;RPL22|0.861;RUNX1|0.776;SLC7A6OS|0.876;STAT3|1.233;TCF7|0.883;TGFBR3|0.717	15	1222	113	85180	http://www.ebi.ac.uk/QuickGO/GTerm?id=GO:0030097
4	4	defense response	GO:0006952	1.05e-10	2.86e-09	ADM|1.177;ATG7|1.292;GSN|1.268;CD200R1L|0.823;CEBPA|1.324;DICER1|1.211;IL6R|1.205;KLRD1|0.656;MAP2K6|1.208;MAPK14|1.189;PTGES|1.323;MTSS1|0.807;NAIP|1.262;NFAM1|1.218;NFATC2|0.801;NRG1|1.57;PIK3R2|0.836;RORA|0.768;RXRA|1.225;LRP1|1.22;STAT3|1.233;THEM4|0.778;TLR5|1.294	23	3389	113	85180	http://www.ebi.ac.uk/QuickGO/GTerm?id=GO:0006952
3	3	cell adhesion	GO:0007155	1.06e-10	2.86e-09	BCL11B|0.828;GSN|1.268;CD99|0.793;CEACAM8|1.916;CYP1B1|1.251;EPHA4|0.696;IL6R|1.205;LRRC4|1.294;MACF1|0.892;MAPK14|1.189;MTSS1|0.807;MYH9|1.223;NFATC2|0.801;NRG1|1.57;NECTIN1|1.271;RORA|0.768;RPL22|0.861;RUNX1|0.776;S1PR1|0.78;LRP1|1.22;TCF7|0.883;VEZT|0.761	22	3075	113	85180	http://www.ebi.ac.uk/QuickGO/GTerm?id=GO:0007155
5	5	plasma membrane bounded cell projection organization	GO:0120036	1.1e-10	2.93e-09	ADM|1.177;ARHGEF6|0.777;SPATA13|0.825;BCL11B|0.828;GSN|1.268;DCC|1.085;DICER1|1.211;DVL3|1.219;EPHA4|0.696;MACF1|0.892;MTSS1|0.807;MYH9|1.223;NECTIN1|1.271;RAP2C|0.777;S1PR1|0.78;LRP1|1.22;SSH2|1.253;TWF2|1.138	18	1940	113	85180	http://www.ebi.ac.uk/QuickGO/GTerm?id=GO:0120036
2	2	biological adhesion	GO:0022610	1.11e-10	2.94e-09	BCL11B|0.828;GSN|1.268;CD99|0.793;CEACAM8|1.916;CYP1B1|1.251;EPHA4|0.696;IL6R|1.205;LRRC4|1.294;MACF1|0.892;MAPK14|1.189;MTSS1|0.807;MYH9|1.223;NFATC2|0.801;NRG1|1.57;NECTIN1|1.271;RORA|0.768;RPL22|0.861;RUNX1|0.776;S1PR1|0.78;LRP1|1.22;TCF7|0.883;VEZT|0.761	22	3082	113	85180	http://www.ebi.ac.uk/QuickGO/GTerm?id=GO:0022610
6	6	neutrophil mediated immunity	GO:0002446	1.18e-10	3.13e-09	ATG7|1.292;GSN|1.268;CEACAM8|1.916;CHIT1|1.242;CALML5|0.9;IL6R|1.205;MAPK14|1.189;NFAM1|1.218;PADI2|1.248;RAB3D|1.202;RAP2C|0.777	11	515	113	85180	http://www.ebi.ac.uk/QuickGO/GTerm?id=GO:0002446
2	2	multi-organism process	GO:0051704	1.19e-10	3.13e-09	ADM|1.177;ASGR2|1.322;ATG7|1.292;GSN|1.268;CEBPA|1.324;CHIT1|1.242;DICER1|1.211;GOT2|0.758;HOXD11|1.237;IL6R|1.205;MAP2K6|1.208;MAPK14|1.189;PTGES|1.323;MTSS1|0.807;PHF21A|1.233;NECTIN1|1.271;RPL22|0.861;RXRA|1.225;SPCS3|0.776;STAT3|1.233;EPS15|0.898;TDRD9|1.615;THOC1|0.836;TLR5|1.294;USP7|0.835	25	4078	113	85180	http://www.ebi.ac.uk/QuickGO/GTerm?id=GO:0051704
7	7	transcription from RNA polymerase II promoter	GO:0006366	1.25e-10	3.27e-09	BCL11B|0.828;CEBPA|1.324;CTDSPL2|0.774;DICER1|1.211;EPM2AIP1|0.862;HOXD11|1.237;KMT2A|0.852;MAPK14|1.189;NFATC2|0.801;NFIX|1.23;NRG1|1.57;PELO|1.178;PHF21A|1.233;PIK3R2|0.836;RORA|0.768;RUNX1|0.776;RXRA|1.225;S1PR1|0.78;SMAD2|0.818;SNRPD3|0.735;SP4|0.758;STAT3|1.233;TCF7|0.883;TGFBR3|0.717;THOC1|0.836;ZNF562|0.778;ZSCAN22|0.855	27	4798	113	85180	http://www.ebi.ac.uk/QuickGO/GTerm?id=GO:0006366
5	5	macromolecule biosynthetic process	GO:0009059	1.37e-10	3.54e-09	ASGR2|1.322;ASPH|1.236;ATG7|1.292;BCL11B|0.828;RUNX1T1|0.86;CEBPA|1.324;CPEB4|1.293;CTDSPL2|0.774;CYP1B1|1.251;DENND4A|0.774;DICER1|1.211;DVL3|1.219;DYRK2|0.768;EPM2AIP1|0.862;HOXD11|1.237;IL6R|1.205;KMT2A|0.852;MAP2K6|1.208;MAPK14|1.189;MKNK1|1.248;NFAM1|1.218;NFATC2|0.801;NFIX|1.23;NRG1|1.57;PADI2|1.248;TENT4A|0.879;PELO|1.178;PHF21A|1.233;PIK3R2|0.836;PLEKHN1|1.145;RAP2C|0.777;RORA|0.768;RPL22…	50	15442	113	85180	http://www.ebi.ac.uk/QuickGO/GTerm?id=GO:0009059
6	4,5,6	negative regulation of signal transduction	GO:0009968	1.4e-10	3.6e-09	ADM|1.177;CTDSPL2|0.774;DCC|1.085;DVL3|1.219;DYRK2|0.768;EPHA4|0.696;LRRC4|1.294;MAPK14|1.189;MYH9|1.223;NRG1|1.57;PADI2|1.248;PIK3R2|0.836;RORA|0.768;SMAD2|0.818;LRP1|1.22;EPS15|0.898;TGFBR3|0.717;THEM4|0.778	18	1970	113	85180	http://www.ebi.ac.uk/QuickGO/GTerm?id=GO:0009968
4	4	protein localization	GO:0008104	1.58e-10	4.05e-09	AP3M2|0.815;ASPH|1.236;ATG7|1.292;GSN|1.268;COX18|0.724;CTDSPL2|0.774;DVL3|1.219;DYRK2|0.768;LRRC4|1.294;MACF1|0.892;MAPK14|1.189;MCU|1.125;MYH9|1.223;NAPG|0.76;NRG1|1.57;PIK3R2|0.836;NECTIN1|1.271;RAB3D|1.202;RPL22|0.861;SLC7A6OS|0.876;SMAD2|0.818;LRP1|1.22;SPCS3|0.776;STAT3|1.233;EPS15|0.898;THOC1|0.836;TLR5|1.294;TMED10|0.75;TWF2|1.138	29	5603	113	85180	http://www.ebi.ac.uk/QuickGO/GTerm?id=GO:0008104
3	3	negative regulation of response to stimulus	GO:0048585	1.74e-10	4.43e-09	ADM|1.177;ATG7|1.292;CTDSPL2|0.774;DCC|1.085;DVL3|1.219;DYRK2|0.768;EPHA4|0.696;LRRC4|1.294;MAPK14|1.189;MYH9|1.223;NRG1|1.57;PADI2|1.248;PIK3R2|0.836;RORA|0.768;SMAD2|0.818;LRP1|1.22;EPS15|0.898;TGFBR3|0.717;THEM4|0.778;THOC1|0.836	20	2552	113	85180	http://www.ebi.ac.uk/QuickGO/GTerm?id=GO:0048585
4	4	regulation of cellular component organization	GO:0051128	1.83e-10	4.61e-09	ASPH|1.236;ATG7|1.292;GSN|1.268;CEBPA|1.324;DCC|1.085;DDHD1|0.774;DVL3|1.219;EML4|0.871;EPHA4|0.696;KMT2A|0.852;LRRC4|1.294;MACF1|0.892;MAPK14|1.189;MTSS1|0.807;MYH9|1.223;NFATC2|0.801;NRG1|1.57;PADI2|1.248;NECTIN1|1.271;RUNX1|0.776;S1PR1|0.78;SMAD2|0.818;LRP1|1.22;SSH2|1.253;TWF2|1.138;USP7|0.835	26	4516	113	85180	http://www.ebi.ac.uk/QuickGO/GTerm?id=GO:0051128
5	5	epithelium development	GO:0060429	2.39e-10	5.98e-09	ADM|1.177;BCL11B|0.828;GSN|1.268;DICER1|1.211;DVL3|1.219;CALML5|0.9;EPHA4|0.696;HOXD11|1.237;MTSS1|0.807;NRG1|1.57;PELO|1.178;RAP2C|0.777;RUNX1|0.776;RXRA|1.225;S1PR1|0.78;SMAD2|0.818;TCF7|0.883	17	1777	113	85180	http://www.ebi.ac.uk/QuickGO/GTerm?id=GO:0060429
7	5,6,7	regulation of RNA metabolic process	GO:0051252	2.47e-10	6.16e-09	ASPH|1.236;BCL11B|0.828;RUNX1T1|0.86;CEBPA|1.324;CTDSPL2|0.774;CYP1B1|1.251;DENND4A|0.774;DICER1|1.211;DVL3|1.219;EPM2AIP1|0.862;HOXD11|1.237;IL6R|1.205;KMT2A|0.852;MAP2K6|1.208;MAPK14|1.189;NFAM1|1.218;NFATC2|0.801;NFIX|1.23;NRG1|1.57;PADI2|1.248;TENT4A|0.879;PELO|1.178;PHF21A|1.233;PIK3R2|0.836;PLEKHN1|1.145;RAP2C|0.777;RORA|0.768;RUNX1|0.776;RXRA|1.225;S1PR1|0.78;SMAD2|0.818;SP4|0.758;STAT3|1.…	39	10051	113	85180	http://www.ebi.ac.uk/QuickGO/GTerm?id=GO:0051252
4	4	cellular response to endogenous stimulus	GO:0071495	2.49e-10	6.16e-09	AGTRAP|1.251;ATG7|1.292;CPEB4|1.293;CTDSPL2|0.774;EPHA4|0.696;FBXO32|0.703;MKNK1|1.248;NRG1|1.57;PADI2|1.248;PELO|1.178;PIK3R2|0.836;RORA|0.768;RUNX1|0.776;RXRA|1.225;SMAD2|0.818;LRP1|1.22;STAT3|1.233;TGFBR3|0.717;THEM4|0.778	19	2317	113	85180	http://www.ebi.ac.uk/QuickGO/GTerm?id=GO:0071495
5	5	embryo development	GO:0009790	2.51e-10	6.18e-09	ADM|1.177;CEBPA|1.324;DICER1|1.211;DVL3|1.219;HOXD11|1.237;KMT2A|0.852;MACF1|0.892;MTSS1|0.807;MYH9|1.223;NRG1|1.57;PELO|1.178;RUNX1|0.776;RXRA|1.225;SMAD2|0.818;TCF7|0.883;VEZT|0.761	16	1537	113	85180	http://www.ebi.ac.uk/QuickGO/GTerm?id=GO:0009790
5	5	response to peptide	GO:1901652	2.7e-10	6.59e-09	ADM|1.177;AGTRAP|1.251;EPHA4|0.696;EPM2AIP1|0.862;GOT2|0.758;IL6R|1.205;MAPK14|1.189;PIK3R2|0.836;RXRA|1.225;LRP1|1.22;STAT3|1.233;TGFBR3|0.717;THEM4|0.778	13	899	113	85180	http://www.ebi.ac.uk/QuickGO/GTerm?id=GO:1901652
6	5,6	protein complex assembly	GO:0006461	2.97e-10	7.21e-09	GSN|1.268;CEBPA|1.324;COX18|0.724;DICER1|1.211;KCNJ2|1.237;KMT2A|0.852;LETM1|0.894;MCU|1.125;MTSS1|0.807;NAIP|1.262;NAPG|0.76;NRG1|1.57;RXRA|1.225;SLC7A7|0.866;SMAD2|0.818;EPS15|0.898;TCF7|0.883;TGFBR3|0.717;TMED10|0.75;TMEM120B|1.184;TWF2|1.138	21	2934	113	85180	http://www.ebi.ac.uk/QuickGO/GTerm?id=GO:0006461
4	4	protein complex biogenesis	GO:0070271	2.99e-10	7.21e-09	GSN|1.268;CEBPA|1.324;COX18|0.724;DICER1|1.211;KCNJ2|1.237;KMT2A|0.852;LETM1|0.894;MCU|1.125;MTSS1|0.807;NAIP|1.262;NAPG|0.76;NRG1|1.57;RXRA|1.225;SLC7A7|0.866;SMAD2|0.818;EPS15|0.898;TCF7|0.883;TGFBR3|0.717;TMED10|0.75;TMEM120B|1.184;TWF2|1.138	21	2935	113	85180	http://www.ebi.ac.uk/QuickGO/GTerm?id=GO:0070271
6	6	amide transport	GO:0042886	3.04e-10	7.3e-09	AP3M2|0.815;ASPH|1.236;ATG7|1.292;COX18|0.724;CTDSPL2|0.774;DYRK2|0.768;MACF1|0.892;MAPK14|1.189;MCU|1.125;MYH9|1.223;NAPG|0.76;NRG1|1.57;PIK3R2|0.836;RAB3D|1.202;RPL22|0.861;SLC25A32|0.772;SLC7A6OS|0.876;SMAD2|0.818;LRP1|1.22;SPCS3|0.776;STAT3|1.233;EPS15|0.898;THOC1|0.836;TLR5|1.294;TMED10|0.75	25	4266	113	85180	http://www.ebi.ac.uk/QuickGO/GTerm?id=GO:0042886
2	2	cellular process	GO:0009987	3.18e-10	7.59e-09	ADM|1.177;AGTRAP|1.251;AP3M2|0.815;ARHGEF6|0.777;SPATA13|0.825;ASGR2|1.322;ASPH|1.236;ATG7|1.292;BCL11B|0.828;CALML3|0.758;GSN|1.268;CARD6|1.209;RUNX1T1|0.86;CD99|0.793;CEACAM8|1.916;CEBPA|1.324;CHIT1|1.242;CKLF|1.156;CACNA1G|0.778;COX18|0.724;CPEB4|1.293;CPNE2|1.226;CTDSPL2|0.774;CYP1B1|1.251;DCC|1.085;DDHD1|0.774;DENND4A|0.774;DICER1|1.211;DVL3|1.219;DYRK2|0.768;CALML5|0.9;EML4|0.871;EPHA4|0.69…	108	62050	113	85180	http://www.ebi.ac.uk/QuickGO/GTerm?id=GO:0009987
6	4,5,6	positive regulation of signal transduction	GO:0009967	3.64e-10	8.63e-09	ASPH|1.236;GSN|1.268;CYP1B1|1.251;DVL3|1.219;EPHA4|0.696;IL6R|1.205;MACF1|0.892;MAP2K6|1.208;MAPK14|1.189;NAIP|1.262;NFAM1|1.218;NRG1|1.57;PELO|1.178;PIK3R2|0.836;SMAD2|0.818;LRP1|1.22;STAT3|1.233;TGFBR3|0.717;TLR5|1.294	19	2371	113	85180	http://www.ebi.ac.uk/QuickGO/GTerm?id=GO:0009967
4	4	response to wounding	GO:0009611	3.82e-10	8.99e-09	ADM|1.177;GSN|1.268;CEACAM8|1.916;DICER1|1.211;EPHA4|0.696;MACF1|0.892;MAPK14|1.189;MYH9|1.223;NAIP|1.262;NRG1|1.57;PHF21A|1.233;PIK3R2|0.836;RORA|0.768;RXRA|1.225;SLC7A7|0.866;SMAD2|0.818;LRP1|1.22	17	1833	113	85180	http://www.ebi.ac.uk/QuickGO/GTerm?id=GO:0009611
4	4	regulation of cellular component movement	GO:0051270	4.02e-10	9.42e-09	SPATA13|0.825;GSN|1.268;CD99|0.793;CYP1B1|1.251;IL6R|1.205;KCNJ2|1.237;MACF1|0.892;MAPK14|1.189;NRG1|1.57;PADI2|1.248;RAP2C|0.777;S1PR1|0.78;LRP1|1.22;STAT3|1.233;TGFBR3|0.717	15	1352	113	85180	http://www.ebi.ac.uk/QuickGO/GTerm?id=GO:0051270
4	4	cellular biosynthetic process	GO:0044249	4.17e-10	9.71e-09	ADM|1.177;ASGR2|1.322;ASPH|1.236;ATG7|1.292;BCL11B|0.828;RUNX1T1|0.86;CEBPA|1.324;CPEB4|1.293;CTDSPL2|0.774;CYP1B1|1.251;DDHD1|0.774;DENND4A|0.774;DICER1|1.211;DVL3|1.219;DYRK2|0.768;EPM2AIP1|0.862;GLUD2|1.264;GOT2|0.758;HOXD11|1.237;IL6R|1.205;KMT2A|0.852;MAP2K6|1.208;MAPK14|1.189;PTGES|1.323;MKNK1|1.248;NFAM1|1.218;NFATC2|0.801;NFIX|1.23;NRG1|1.57;PADI2|1.248;TENT4A|0.879;PELO|1.178;PHF21A|1.23…	57	19970	113	85180	http://www.ebi.ac.uk/QuickGO/GTerm?id=GO:0044249
5	5	myeloid leukocyte mediated immunity	GO:0002444	4.51e-10	1.04e-08	ATG7|1.292;GSN|1.268;CEACAM8|1.916;CHIT1|1.242;CALML5|0.9;IL6R|1.205;MAPK14|1.189;NFAM1|1.218;PADI2|1.248;RAB3D|1.202;RAP2C|0.777	11	585	113	85180	http://www.ebi.ac.uk/QuickGO/GTerm?id=GO:0002444
3	3	biosynthetic process	GO:0009058	4.61e-10	1.06e-08	ADM|1.177;ASGR2|1.322;ASPH|1.236;ATG7|1.292;BCL11B|0.828;RUNX1T1|0.86;CEBPA|1.324;CPEB4|1.293;CTDSPL2|0.774;CYP1B1|1.251;DDHD1|0.774;DENND4A|0.774;DICER1|1.211;DVL3|1.219;DYRK2|0.768;EPM2AIP1|0.862;GLUD2|1.264;GOT2|0.758;HOXD11|1.237;IL6R|1.205;KMT2A|0.852;MAP2K6|1.208;MAPK14|1.189;PTGES|1.323;MKNK1|1.248;NFAM1|1.218;NFATC2|0.801;NFIX|1.23;NRG1|1.57;CYB5R2|0.852;PADI2|1.248;TENT4A|0.879;PELO|1.17…	58	20624	113	85180	http://www.ebi.ac.uk/QuickGO/GTerm?id=GO:0009058
4	3,4	negative regulation of signaling	GO:0023057	4.8e-10	1.1e-08	ADM|1.177;CTDSPL2|0.774;DCC|1.085;DVL3|1.219;DYRK2|0.768;EPHA4|0.696;LRRC4|1.294;MAPK14|1.189;MYH9|1.223;NRG1|1.57;PADI2|1.248;PIK3R2|0.836;RORA|0.768;SMAD2|0.818;LRP1|1.22;EPS15|0.898;TGFBR3|0.717;THEM4|0.778	18	2129	113	85180	http://www.ebi.ac.uk/QuickGO/GTerm?id=GO:0023057
6	6	leukocyte differentiation	GO:0002521	5e-10	1.14e-08	BCL11B|0.828;CEBPA|1.324;MAPK14|1.189;MYH9|1.223;NFAM1|1.218;NFATC2|0.801;OSTM1|0.769;RORA|0.768;RPL22|0.861;RUNX1|0.776;STAT3|1.233;TCF7|0.883	12	759	113	85180	http://www.ebi.ac.uk/QuickGO/GTerm?id=GO:0002521
4	4	negative regulation of cell communication	GO:0010648	5.05e-10	1.14e-08	ADM|1.177;CTDSPL2|0.774;DCC|1.085;DVL3|1.219;DYRK2|0.768;EPHA4|0.696;LRRC4|1.294;MAPK14|1.189;MYH9|1.223;NRG1|1.57;PADI2|1.248;PIK3R2|0.836;RORA|0.768;SMAD2|0.818;LRP1|1.22;EPS15|0.898;TGFBR3|0.717;THEM4|0.778	18	2136	113	85180	http://www.ebi.ac.uk/QuickGO/GTerm?id=GO:0010648
4	4	negative regulation of biosynthetic process	GO:0009890	5.45e-10	1.22e-08	ATG7|1.292;RUNX1T1|0.86;CEBPA|1.324;CPEB4|1.293;CYP1B1|1.251;DICER1|1.211;IL6R|1.205;NFATC2|0.801;NFIX|1.23;NRG1|1.57;PHF21A|1.233;PLEKHN1|1.145;CTNS|1.2;RUNX1|0.776;RXRA|1.225;SMAD2|0.818;STAT3|1.233;TCF7|0.883;TRIB2|0.827;USP7|0.835	20	2726	113	85180	http://www.ebi.ac.uk/QuickGO/GTerm?id=GO:0009890
8	7,8	regulation of transcription from RNA polymerase II promoter	GO:0006357	5.54e-10	1.24e-08	BCL11B|0.828;CEBPA|1.324;CTDSPL2|0.774;DICER1|1.211;EPM2AIP1|0.862;HOXD11|1.237;KMT2A|0.852;MAPK14|1.189;NFATC2|0.801;NFIX|1.23;NRG1|1.57;PELO|1.178;PHF21A|1.233;PIK3R2|0.836;RORA|0.768;RUNX1|0.776;RXRA|1.225;S1PR1|0.78;SMAD2|0.818;SP4|0.758;STAT3|1.233;TCF7|0.883;TGFBR3|0.717;ZNF562|0.778;ZSCAN22|0.855	25	4392	113	85180	http://www.ebi.ac.uk/QuickGO/GTerm?id=GO:0006357
4	4	myeloid leukocyte activation	GO:0002274	6.14e-10	1.36e-08	ATG7|1.292;GSN|1.268;CEACAM8|1.916;CEBPA|1.324;CHIT1|1.242;CALML5|0.9;MAPK14|1.189;NFAM1|1.218;PADI2|1.248;RAB3D|1.202;RAP2C|0.777;RORA|0.768	12	773	113	85180	http://www.ebi.ac.uk/QuickGO/GTerm?id=GO:0002274
4	4	organic substance biosynthetic process	GO:1901576	6.57e-10	1.45e-08	ADM|1.177;ASGR2|1.322;ASPH|1.236;ATG7|1.292;BCL11B|0.828;RUNX1T1|0.86;CEBPA|1.324;CPEB4|1.293;CTDSPL2|0.774;CYP1B1|1.251;DDHD1|0.774;DENND4A|0.774;DICER1|1.211;DVL3|1.219;DYRK2|0.768;EPM2AIP1|0.862;GLUD2|1.264;GOT2|0.758;HOXD11|1.237;IL6R|1.205;KMT2A|0.852;MAP2K6|1.208;MAPK14|1.189;PTGES|1.323;MKNK1|1.248;NFAM1|1.218;NFATC2|0.801;NFIX|1.23;NRG1|1.57;CYB5R2|0.852;PADI2|1.248;TENT4A|0.879;PELO|1.17…	57	20196	113	85180	http://www.ebi.ac.uk/QuickGO/GTerm?id=GO:1901576
6	5,6	negative regulation of nucleobase-containing compound metabolic process	GO:0045934	6.6e-10	1.45e-08	ATG7|1.292;RUNX1T1|0.86;CEBPA|1.324;CYP1B1|1.251;DICER1|1.211;KMT2A|0.852;MAPK14|1.189;NFATC2|0.801;NFIX|1.23;NRG1|1.57;TENT4A|0.879;PHF21A|1.233;RUNX1|0.776;RXRA|1.225;SMAD2|0.818;STAT3|1.233;TCF7|0.883;THOC1|0.836;USP7|0.835	19	2458	113	85180	http://www.ebi.ac.uk/QuickGO/GTerm?id=GO:0045934
6	5,6	cell morphogenesis	GO:0000902	7.25e-10	1.57e-08	ATG7|1.292;BCL11B|0.828;GSN|1.268;CACNA1G|0.778;DCC|1.085;DICER1|1.211;DVL3|1.219;EPHA4|0.696;MACF1|0.892;MAPK14|1.189;MYH9|1.223;NRG1|1.57;PELO|1.178;NECTIN1|1.271;SMAD2|0.818;LRP1|1.22;SSH2|1.253;TGFBR3|0.717;TWF2|1.138	19	2472	113	85180	http://www.ebi.ac.uk/QuickGO/GTerm?id=GO:0000902
6	5,6	cell morphogenesis involved in differentiation	GO:0000904	7.25e-10	1.57e-08	ATG7|1.292;BCL11B|0.828;CACNA1G|0.778;DCC|1.085;EPHA4|0.696;MACF1|0.892;MYH9|1.223;NRG1|1.57;PELO|1.178;NECTIN1|1.271;SMAD2|0.818;LRP1|1.22;SSH2|1.253;TGFBR3|0.717;TWF2|1.138	15	1412	113	85180	http://www.ebi.ac.uk/QuickGO/GTerm?id=GO:0000904
4	4	regeneration	GO:0031099	8e-10	1.73e-08	ADM|1.177;GSN|1.268;CEBPA|1.324;DICER1|1.211;EPHA4|0.696;MAPK14|1.189;RXRA|1.225;LRP1|1.22;TGFBR3|0.717	9	333	113	85180	http://www.ebi.ac.uk/QuickGO/GTerm?id=GO:0031099
5	5	cellular macromolecule biosynthetic process	GO:0034645	8.64e-10	1.86e-08	ASGR2|1.322;ASPH|1.236;ATG7|1.292;BCL11B|0.828;RUNX1T1|0.86;CEBPA|1.324;CPEB4|1.293;CTDSPL2|0.774;CYP1B1|1.251;DENND4A|0.774;DICER1|1.211;DVL3|1.219;DYRK2|0.768;EPM2AIP1|0.862;HOXD11|1.237;IL6R|1.205;KMT2A|0.852;MAP2K6|1.208;MAPK14|1.189;MKNK1|1.248;NFAM1|1.218;NFATC2|0.801;NFIX|1.23;NRG1|1.57;PADI2|1.248;TENT4A|0.879;PELO|1.178;PHF21A|1.233;PIK3R2|0.836;PLEKHN1|1.145;RORA|0.768;RPL22|0.861;RUNX1…	48	15142	113	85180	http://www.ebi.ac.uk/QuickGO/GTerm?id=GO:0034645
7	6,7	peptide transport	GO:0015833	1.04e-09	2.21e-08	AP3M2|0.815;ASPH|1.236;ATG7|1.292;COX18|0.724;CTDSPL2|0.774;DYRK2|0.768;MACF1|0.892;MAPK14|1.189;MCU|1.125;MYH9|1.223;NAPG|0.76;NRG1|1.57;PIK3R2|0.836;RAB3D|1.202;RPL22|0.861;SLC7A6OS|0.876;SMAD2|0.818;LRP1|1.22;SPCS3|0.776;STAT3|1.233;EPS15|0.898;THOC1|0.836;TLR5|1.294;TMED10|0.75	24	4167	113	85180	http://www.ebi.ac.uk/QuickGO/GTerm?id=GO:0015833
5	5	vasculature development	GO:0001944	1.04e-09	2.22e-08	ADM|1.177;CYP1B1|1.251;DICER1|1.211;IL6R|1.205;MAPK14|1.189;MYH9|1.223;NFATC2|0.801;RORA|0.768;RUNX1|0.776;S1PR1|0.78;LRP1|1.22;STAT3|1.233;TGFBR3|0.717	13	1006	113	85180	http://www.ebi.ac.uk/QuickGO/GTerm?id=GO:0001944
3	3	anatomical structure formation involved in morphogenesis	GO:0048646	1.06e-09	2.24e-08	ADM|1.177;CYP1B1|1.251;DICER1|1.211;DVL3|1.219;HOXD11|1.237;MACF1|0.892;MAPK14|1.189;MYH9|1.223;NFATC2|0.801;NFIX|1.23;NECTIN1|1.271;RORA|0.768;RUNX1|0.776;S1PR1|0.78;SMAD2|0.818;STAT3|1.233;TGFBR3|0.717	17	1962	113	85180	http://www.ebi.ac.uk/QuickGO/GTerm?id=GO:0048646
6	5,6	negative regulation of macromolecule biosynthetic process	GO:0010558	1.13e-09	2.37e-08	ATG7|1.292;RUNX1T1|0.86;CEBPA|1.324;CPEB4|1.293;CYP1B1|1.251;DICER1|1.211;IL6R|1.205;NFATC2|0.801;NFIX|1.23;NRG1|1.57;PHF21A|1.233;PLEKHN1|1.145;RUNX1|0.776;RXRA|1.225;SMAD2|0.818;STAT3|1.233;TCF7|0.883;TRIB2|0.827;USP7|0.835	19	2540	113	85180	http://www.ebi.ac.uk/QuickGO/GTerm?id=GO:0010558
5	5	response to lipid	GO:0033993	1.2e-09	2.51e-08	ADM|1.177;CEBPA|1.324;FBXO32|0.703;IL6R|1.205;MAPK14|1.189;PTGES|1.323;PADI2|1.248;RORA|0.768;RUNX1|0.776;RXRA|1.225;SMAD2|0.818;STAT3|1.233;TGFBR3|0.717;TLR5|1.294;TWF2|1.138	15	1466	113	85180	http://www.ebi.ac.uk/QuickGO/GTerm?id=GO:0033993
8	7,8	neuron projection morphogenesis	GO:0048812	1.21e-09	2.52e-08	ATG7|1.292;BCL11B|0.828;CACNA1G|0.778;DCC|1.085;DICER1|1.211;DVL3|1.219;EPHA4|0.696;MACF1|0.892;MYH9|1.223;NRG1|1.57;NECTIN1|1.271;LRP1|1.22;SSH2|1.253;TWF2|1.138	14	1234	113	85180	http://www.ebi.ac.uk/QuickGO/GTerm?id=GO:0048812
9	7,8,9	regulation of nucleic acid-templated transcription	GO:1903506	1.26e-09	2.59e-08	ASPH|1.236;BCL11B|0.828;RUNX1T1|0.86;CEBPA|1.324;CTDSPL2|0.774;CYP1B1|1.251;DENND4A|0.774;DICER1|1.211;DVL3|1.219;EPM2AIP1|0.862;HOXD11|1.237;IL6R|1.205;KMT2A|0.852;MAP2K6|1.208;MAPK14|1.189;NFAM1|1.218;NFATC2|0.801;NFIX|1.23;NRG1|1.57;PADI2|1.248;PELO|1.178;PHF21A|1.233;PIK3R2|0.836;RAP2C|0.777;RORA|0.768;RUNX1|0.776;RXRA|1.225;S1PR1|0.78;SMAD2|0.818;SP4|0.758;STAT3|1.233;TCF7|0.883;TGFBR3|0.717…	37	9663	113	85180	http://www.ebi.ac.uk/QuickGO/GTerm?id=GO:1903506
3	3	regulation of immune system process	GO:0002682	1.36e-09	2.8e-08	GSN|1.268;CD99|0.793;CEBPA|1.324;IL6R|1.205;KLRD1|0.656;KMT2A|0.852;MAP2K6|1.208;MAPK14|1.189;MTSS1|0.807;NFAM1|1.218;NFATC2|0.801;NRG1|1.57;PADI2|1.248;PIK3R2|0.836;RORA|0.768;RUNX1|0.776;STAT3|1.233;THEM4|0.778;THOC1|0.836;TLR5|1.294	20	2876	113	85180	http://www.ebi.ac.uk/QuickGO/GTerm?id=GO:0002682
6	6	regulation of RNA biosynthetic process	GO:2001141	1.38e-09	2.81e-08	ASPH|1.236;BCL11B|0.828;RUNX1T1|0.86;CEBPA|1.324;CTDSPL2|0.774;CYP1B1|1.251;DENND4A|0.774;DICER1|1.211;DVL3|1.219;EPM2AIP1|0.862;HOXD11|1.237;IL6R|1.205;KMT2A|0.852;MAP2K6|1.208;MAPK14|1.189;NFAM1|1.218;NFATC2|0.801;NFIX|1.23;NRG1|1.57;PADI2|1.248;PELO|1.178;PHF21A|1.233;PIK3R2|0.836;RAP2C|0.777;RORA|0.768;RUNX1|0.776;RXRA|1.225;S1PR1|0.78;SMAD2|0.818;SP4|0.758;STAT3|1.233;TCF7|0.883;TGFBR3|0.717…	37	9695	113	85180	http://www.ebi.ac.uk/QuickGO/GTerm?id=GO:2001141
7	5,7	neutrophil degranulation	GO:0043312	1.4e-09	2.86e-08	ATG7|1.292;GSN|1.268;CEACAM8|1.916;CHIT1|1.242;CALML5|0.9;MAPK14|1.189;NFAM1|1.218;PADI2|1.248;RAB3D|1.202;RAP2C|0.777	10	493	113	85180	http://www.ebi.ac.uk/QuickGO/GTerm?id=GO:0043312
5	5	macromolecular complex assembly	GO:0065003	1.42e-09	2.87e-08	GSN|1.268;CEBPA|1.324;COX18|0.724;DICER1|1.211;KCNJ2|1.237;KMT2A|0.852;LETM1|0.894;MCU|1.125;MTSS1|0.807;NAIP|1.262;NAPG|0.76;NRG1|1.57;RXRA|1.225;SLC7A7|0.866;SMAD2|0.818;SNRPD3|0.735;SV2A|1.198;EPS15|0.898;TCF7|0.883;TGFBR3|0.717;TMED10|0.75;TMEM120B|1.184;TWF2|1.138	23	3879	113	85180	http://www.ebi.ac.uk/QuickGO/GTerm?id=GO:0065003
7	6,7	RNA biosynthetic process	GO:0032774	1.5e-09	3.02e-08	ASPH|1.236;ATG7|1.292;BCL11B|0.828;RUNX1T1|0.86;CEBPA|1.324;CTDSPL2|0.774;CYP1B1|1.251;DENND4A|0.774;DICER1|1.211;DVL3|1.219;EPM2AIP1|0.862;HOXD11|1.237;IL6R|1.205;KMT2A|0.852;MAP2K6|1.208;MAPK14|1.189;NFAM1|1.218;NFATC2|0.801;NFIX|1.23;NRG1|1.57;PADI2|1.248;PELO|1.178;PHF21A|1.233;PIK3R2|0.836;RAP2C|0.777;RORA|0.768;RPL22|0.861;RUNX1|0.776;RXRA|1.225;S1PR1|0.78;SMAD2|0.818;SNRPD3|0.735;SP4|0.758…	40	11185	113	85180	http://www.ebi.ac.uk/QuickGO/GTerm?id=GO:0032774
6	6	neutrophil activation involved in immune response	GO:0002283	1.52e-09	3.04e-08	ATG7|1.292;GSN|1.268;CEACAM8|1.916;CHIT1|1.242;CALML5|0.9;MAPK14|1.189;NFAM1|1.218;PADI2|1.248;RAB3D|1.202;RAP2C|0.777	10	497	113	85180	http://www.ebi.ac.uk/QuickGO/GTerm?id=GO:0002283
4	4	cell-cell adhesion	GO:0098609	1.61e-09	3.2e-08	BCL11B|0.828;GSN|1.268;CD99|0.793;CEACAM8|1.916;CYP1B1|1.251;IL6R|1.205;LRRC4|1.294;MAPK14|1.189;MYH9|1.223;NFATC2|0.801;NECTIN1|1.271;RORA|0.768;RPL22|0.861;RUNX1|0.776;TCF7|0.883;VEZT|0.761	16	1750	113	85180	http://www.ebi.ac.uk/QuickGO/GTerm?id=GO:0098609
8	7,8	axon development	GO:0061564	1.63e-09	3.22e-08	ATG7|1.292;BCL11B|0.828;CACNA1G|0.778;DCC|1.085;EPHA4|0.696;MACF1|0.892;MYH9|1.223;NRG1|1.57;NECTIN1|1.271;RXRA|1.225;LRP1|1.22;SSH2|1.253;TWF2|1.138	13	1044	113	85180	http://www.ebi.ac.uk/QuickGO/GTerm?id=GO:0061564
4	4	cellular macromolecule metabolic process	GO:0044260	1.63e-09	3.22e-08	ADM|1.177;ARHGEF6|0.777;ASGR2|1.322;ASPH|1.236;ATG7|1.292;BCL11B|0.828;GSN|1.268;RUNX1T1|0.86;CEBPA|1.324;CPEB4|1.293;CTDSPL2|0.774;CYP1B1|1.251;DENND4A|0.774;DICER1|1.211;DVL3|1.219;DYRK2|0.768;EPHA4|0.696;EPM2AIP1|0.862;FBXO32|0.703;HOXD11|1.237;IL6R|1.205;KMT2A|0.852;LRRC4|1.294;MAP2K6|1.208;MAPK14|1.189;MKNK1|1.248;MYH9|1.223;NAIP|1.262;NFAM1|1.218;NFATC2|0.801;NFIX|1.23;NRG1|1.57;PADI2|1.248…	67	27088	113	85180	http://www.ebi.ac.uk/QuickGO/GTerm?id=GO:0044260
4	4	homeostatic process	GO:0042592	1.71e-09	3.35e-08	ADM|1.177;ASGR2|1.322;ASPH|1.236;CEBPA|1.324;CACNA1G|0.778;KCNJ2|1.237;KMT2A|0.852;LETM1|0.894;MAP2K6|1.208;MAPK14|1.189;MCU|1.125;MTSS1|0.807;PIK3R2|0.836;RAB3D|1.202;RORA|0.768;S1PR1|0.78;LRP1|1.22;STAT3|1.233;SV2A|1.198;TGFBR3|0.717;USP7|0.835	21	3237	113	85180	http://www.ebi.ac.uk/QuickGO/GTerm?id=GO:0042592
7	6,7	neuron projection development	GO:0031175	1.77e-09	3.46e-08	ADM|1.177;ATG7|1.292;BCL11B|0.828;CACNA1G|0.778;DCC|1.085;DICER1|1.211;DVL3|1.219;EPHA4|0.696;MACF1|0.892;MYH9|1.223;NRG1|1.57;NECTIN1|1.271;RXRA|1.225;LRP1|1.22;SSH2|1.253;TWF2|1.138	16	1762	113	85180	http://www.ebi.ac.uk/QuickGO/GTerm?id=GO:0031175
6	5,6	neuron development	GO:0048666	1.88e-09	3.66e-08	ADM|1.177;ATG7|1.292;BCL11B|0.828;CACNA1G|0.778;DCC|1.085;DICER1|1.211;DVL3|1.219;EPHA4|0.696;MACF1|0.892;MYH9|1.223;NRG1|1.57;NECTIN1|1.271;RUNX1|0.776;RXRA|1.225;LRP1|1.22;SSH2|1.253;TWF2|1.138	17	2039	113	85180	http://www.ebi.ac.uk/QuickGO/GTerm?id=GO:0048666
5	4,5	cellular component morphogenesis	GO:0032989	1.96e-09	3.78e-08	ATG7|1.292;BCL11B|0.828;GSN|1.268;CACNA1G|0.778;DCC|1.085;DICER1|1.211;DVL3|1.219;EPHA4|0.696;MACF1|0.892;MAPK14|1.189;MYH9|1.223;NRG1|1.57;PELO|1.178;NECTIN1|1.271;SMAD2|0.818;LRP1|1.22;SSH2|1.253;TGFBR3|0.717;TWF2|1.138	19	2627	113	85180	http://www.ebi.ac.uk/QuickGO/GTerm?id=GO:0032989
6	6	neutrophil activation	GO:0042119	2.05e-09	3.95e-08	ATG7|1.292;GSN|1.268;CEACAM8|1.916;CHIT1|1.242;CALML5|0.9;MAPK14|1.189;NFAM1|1.218;PADI2|1.248;RAB3D|1.202;RAP2C|0.777	10	513	113	85180	http://www.ebi.ac.uk/QuickGO/GTerm?id=GO:0042119
5	5	granulocyte activation	GO:0036230	2.29e-09	4.39e-08	ATG7|1.292;GSN|1.268;CEACAM8|1.916;CHIT1|1.242;CALML5|0.9;MAPK14|1.189;NFAM1|1.218;PADI2|1.248;RAB3D|1.202;RAP2C|0.777	10	519	113	85180	http://www.ebi.ac.uk/QuickGO/GTerm?id=GO:0036230
4	4	response to drug	GO:0042493	2.41e-09	4.6e-08	ATG7|1.292;GSN|1.268;CYP1B1|1.251;DVL3|1.219;FBXO32|0.703;GOT2|0.758;KMT2A|0.852;MAP2K6|1.208;MAPK14|1.189;NFATC2|0.801;TENT4A|0.879;PLIN2|1.233;SLC25A32|0.772;STAT3|1.233	14	1303	113	85180	http://www.ebi.ac.uk/QuickGO/GTerm?id=GO:0042493
5	5	viral process	GO:0016032	2.52e-09	4.76e-08	ASGR2|1.322;ATG7|1.292;GSN|1.268;CEBPA|1.324;DICER1|1.211;NECTIN1|1.271;RPL22|0.861;RXRA|1.225;SPCS3|0.776;STAT3|1.233;EPS15|0.898;THOC1|0.836;USP7|0.835	13	1083	113	85180	http://www.ebi.ac.uk/QuickGO/GTerm?id=GO:0016032
5	5	central nervous system development	GO:0007417	2.52e-09	4.76e-08	ATG7|1.292;BCL11B|0.828;GSN|1.268;DCC|1.085;DICER1|1.211;EPHA4|0.696;NFIX|1.23;NRG1|1.57;PADI2|1.248;CTNS|1.2;RORA|0.768;RUNX1|0.776;S1PR1|0.78;LRP1|1.22;STAT3|1.233	15	1549	113	85180	http://www.ebi.ac.uk/QuickGO/GTerm?id=GO:0007417
5	5	negative regulation of cellular biosynthetic process	GO:0031327	2.79e-09	5.24e-08	ATG7|1.292;RUNX1T1|0.86;CEBPA|1.324;CPEB4|1.293;CYP1B1|1.251;DICER1|1.211;NFATC2|0.801;NFIX|1.23;NRG1|1.57;PHF21A|1.233;PLEKHN1|1.145;CTNS|1.2;RUNX1|0.776;RXRA|1.225;SMAD2|0.818;STAT3|1.233;TCF7|0.883;TRIB2|0.827;USP7|0.835	19	2685	113	85180	http://www.ebi.ac.uk/QuickGO/GTerm?id=GO:0031327
6	5,6	protein transport	GO:0015031	3.22e-09	6.01e-08	AP3M2|0.815;ASPH|1.236;ATG7|1.292;COX18|0.724;CTDSPL2|0.774;DYRK2|0.768;MACF1|0.892;MAPK14|1.189;MCU|1.125;MYH9|1.223;NAPG|0.76;NRG1|1.57;PIK3R2|0.836;RAB3D|1.202;RPL22|0.861;SLC7A6OS|0.876;SMAD2|0.818;LRP1|1.22;SPCS3|0.776;STAT3|1.233;EPS15|0.898;THOC1|0.836;TLR5|1.294;TMED10|0.75	24	4415	113	85180	http://www.ebi.ac.uk/QuickGO/GTerm?id=GO:0015031
6	5,6	RNA metabolic process	GO:0016070	3.43e-09	6.35e-08	ASPH|1.236;ATG7|1.292;BCL11B|0.828;RUNX1T1|0.86;CEBPA|1.324;CTDSPL2|0.774;CYP1B1|1.251;DENND4A|0.774;DICER1|1.211;DVL3|1.219;EPM2AIP1|0.862;HOXD11|1.237;IL6R|1.205;KMT2A|0.852;MAP2K6|1.208;MAPK14|1.189;NFAM1|1.218;NFATC2|0.801;NFIX|1.23;NRG1|1.57;PADI2|1.248;TENT4A|0.879;PELO|1.178;PHF21A|1.233;PIK3R2|0.836;PLEKHN1|1.145;RAP2C|0.777;RNASEH2C|0.771;RORA|0.768;RPL22|0.861;RUNX1|0.776;RXRA|1.225;S1P…	45	14118	113	85180	http://www.ebi.ac.uk/QuickGO/GTerm?id=GO:0016070
7	6,7	regulation of transcription, DNA-templated	GO:0006355	3.43e-09	6.35e-08	ASPH|1.236;BCL11B|0.828;RUNX1T1|0.86;CEBPA|1.324;CTDSPL2|0.774;CYP1B1|1.251;DENND4A|0.774;DICER1|1.211;DVL3|1.219;EPM2AIP1|0.862;HOXD11|1.237;IL6R|1.205;KMT2A|0.852;MAP2K6|1.208;MAPK14|1.189;NFAM1|1.218;NFATC2|0.801;NFIX|1.23;NRG1|1.57;PADI2|1.248;PELO|1.178;PHF21A|1.233;PIK3R2|0.836;RORA|0.768;RUNX1|0.776;RXRA|1.225;S1PR1|0.78;SMAD2|0.818;SP4|0.758;STAT3|1.233;TCF7|0.883;TGFBR3|0.717;THOC1|0.836…	36	9543	113	85180	http://www.ebi.ac.uk/QuickGO/GTerm?id=GO:0006355
6	5,6	positive regulation of cellular protein metabolic process	GO:0032270	3.64e-09	6.71e-08	ASPH|1.236;ATG7|1.292;GSN|1.268;CEBPA|1.324;DVL3|1.219;EPHA4|0.696;IL6R|1.205;KMT2A|0.852;MAP2K6|1.208;MAPK14|1.189;MYH9|1.223;NRG1|1.57;PCOLCE2|1.185;RAP2C|0.777;RXRA|1.225;LRP1|1.22;STAT3|1.233;TRIB2|0.827	18	2424	113	85180	http://www.ebi.ac.uk/QuickGO/GTerm?id=GO:0032270
4	4	membrane organization	GO:0061024	4.14e-09	7.58e-08	ATG7|1.292;GSN|1.268;COX18|0.724;DENND4A|0.774;LETM1|0.894;LRRC4|1.294;MACF1|0.892;MTSS1|0.807;MYH9|1.223;NAPG|0.76;RAB3D|1.202;RPL22|0.861;LRP1|1.22;SPCS3|0.776;STAT3|1.233;EPS15|0.898;THEM4|0.778;TMED10|0.75	18	2444	113	85180	http://www.ebi.ac.uk/QuickGO/GTerm?id=GO:0061024
10	4,7,9,10	leukocyte degranulation	GO:0043299	4.48e-09	8.18e-08	ATG7|1.292;GSN|1.268;CEACAM8|1.916;CHIT1|1.242;CALML5|0.9;MAPK14|1.189;NFAM1|1.218;PADI2|1.248;RAB3D|1.202;RAP2C|0.777	10	557	113	85180	http://www.ebi.ac.uk/QuickGO/GTerm?id=GO:0043299
4	4	lymphocyte activation	GO:0046649	4.82e-09	8.75e-08	BCL11B|0.828;GSN|1.268;FCRL1|0.762;IL6R|1.205;MYH9|1.223;NFAM1|1.218;NFATC2|0.801;RORA|0.768;RPL22|0.861;RUNX1|0.776;STAT3|1.233;TCF7|0.883;THOC1|0.836	13	1144	113	85180	http://www.ebi.ac.uk/QuickGO/GTerm?id=GO:0046649
5	5	regulation of cell migration	GO:0030334	4.92e-09	8.89e-08	SPATA13|0.825;GSN|1.268;CD99|0.793;CYP1B1|1.251;IL6R|1.205;MACF1|0.892;MAPK14|1.189;NRG1|1.57;PADI2|1.248;RAP2C|0.777;S1PR1|0.78;LRP1|1.22;STAT3|1.233	13	1146	113	85180	http://www.ebi.ac.uk/QuickGO/GTerm?id=GO:0030334
7	6,7	calcium-mediated signaling	GO:0019722	5.23e-09	9.41e-08	ASPH|1.236;CALML3|0.758;DYRK2|0.768;CALML5|0.9;MCTP2|1.217;MCU|1.125;NFATC2|0.801;NRG1|1.57	8	284	113	85180	http://www.ebi.ac.uk/QuickGO/GTerm?id=GO:0019722
5	5	cellular protein metabolic process	GO:0044267	5.48e-09	9.82e-08	ARHGEF6|0.777;ASGR2|1.322;ASPH|1.236;ATG7|1.292;GSN|1.268;CEBPA|1.324;CPEB4|1.293;CTDSPL2|0.774;DICER1|1.211;DVL3|1.219;DYRK2|0.768;EPHA4|0.696;FBXO32|0.703;IL6R|1.205;KMT2A|0.852;LRRC4|1.294;MAP2K6|1.208;MAPK14|1.189;MKNK1|1.248;MYH9|1.223;NAIP|1.262;NRG1|1.57;PADI2|1.248;PCOLCE2|1.185;PELO|1.178;PHF21A|1.233;PIK3R2|0.836;PLEKHN1|1.145;RAB3D|1.202;RAP2C|0.777;RNF145|1.247;RPL22|0.861;RXRA|1.225;…	44	13787	113	85180	http://www.ebi.ac.uk/QuickGO/GTerm?id=GO:0044267
4	4	muscle structure development	GO:0061061	5.56e-09	9.91e-08	ADM|1.177;ATG7|1.292;DICER1|1.211;MAP2K6|1.208;MAPK14|1.189;MYH9|1.223;NFATC2|0.801;NRG1|1.57;RORA|0.768;RXRA|1.225;S1PR1|0.78;TGFBR3|0.717	12	942	113	85180	http://www.ebi.ac.uk/QuickGO/GTerm?id=GO:0061061
7	7	chordate embryonic development	GO:0043009	5.76e-09	1.02e-07	ADM|1.177;CEBPA|1.324;DVL3|1.219;HOXD11|1.237;MTSS1|0.807;MYH9|1.223;PELO|1.178;RUNX1|0.776;RXRA|1.225;SMAD2|0.818;TCF7|0.883;VEZT|0.761	12	945	113	85180	http://www.ebi.ac.uk/QuickGO/GTerm?id=GO:0043009
5	5	myeloid cell activation involved in immune response	GO:0002275	5.96e-09	1.05e-07	ATG7|1.292;GSN|1.268;CEACAM8|1.916;CHIT1|1.242;CALML5|0.9;MAPK14|1.189;NFAM1|1.218;PADI2|1.248;RAB3D|1.202;RAP2C|0.777	10	574	113	85180	http://www.ebi.ac.uk/QuickGO/GTerm?id=GO:0002275
4	4	macromolecule metabolic process	GO:0043170	7.17e-09	1.26e-07	ADM|1.177;ARHGEF6|0.777;ASGR2|1.322;ASPH|1.236;ATG7|1.292;BCL11B|0.828;GSN|1.268;RUNX1T1|0.86;CEBPA|1.324;CHIT1|1.242;CPEB4|1.293;CTDSPL2|0.774;CYP1B1|1.251;DENND4A|0.774;DICER1|1.211;DVL3|1.219;DYRK2|0.768;EPHA4|0.696;EPM2AIP1|0.862;ERMP1|0.778;FBXO32|0.703;HOXD11|1.237;IL6R|1.205;KMT2A|0.852;LRRC4|1.294;MAP2K6|1.208;MAPK14|1.189;MKNK1|1.248;MYH9|1.223;NAIP|1.262;NFAM1|1.218;NFATC2|0.801;NFIX|1.…	70	30058	113	85180	http://www.ebi.ac.uk/QuickGO/GTerm?id=GO:0043170
4	4	blood vessel development	GO:0001568	7.42e-09	1.3e-07	ADM|1.177;CYP1B1|1.251;DICER1|1.211;IL6R|1.205;MAPK14|1.189;MYH9|1.223;RORA|0.768;RUNX1|0.776;S1PR1|0.78;LRP1|1.22;STAT3|1.233;TGFBR3|0.717	12	967	113	85180	http://www.ebi.ac.uk/QuickGO/GTerm?id=GO:0001568
6	6	embryo development ending in birth or egg hatching	GO:0009792	7.59e-09	1.32e-07	ADM|1.177;CEBPA|1.324;DVL3|1.219;HOXD11|1.237;MTSS1|0.807;MYH9|1.223;PELO|1.178;RUNX1|0.776;RXRA|1.225;SMAD2|0.818;TCF7|0.883;VEZT|0.761	12	969	113	85180	http://www.ebi.ac.uk/QuickGO/GTerm?id=GO:0009792
5	4,5	establishment of protein localization	GO:0045184	7.9e-09	1.37e-07	AP3M2|0.815;ASPH|1.236;ATG7|1.292;COX18|0.724;CTDSPL2|0.774;DYRK2|0.768;MACF1|0.892;MAPK14|1.189;MCU|1.125;MYH9|1.223;NAPG|0.76;NRG1|1.57;PIK3R2|0.836;RAB3D|1.202;RPL22|0.861;SLC7A6OS|0.876;SMAD2|0.818;LRP1|1.22;SPCS3|0.776;STAT3|1.233;EPS15|0.898;THOC1|0.836;TLR5|1.294;TMED10|0.75	24	4625	113	85180	http://www.ebi.ac.uk/QuickGO/GTerm?id=GO:0045184
5	5	cellular response to oxygen-containing compound	GO:1901701	7.91e-09	1.37e-07	AGTRAP|1.251;CPEB4|1.293;CYP1B1|1.251;EPHA4|0.696;FBXO32|0.703;MAP2K6|1.208;MAPK14|1.189;PIK3R2|0.836;RORA|0.768;RXRA|1.225;LRP1|1.22;STAT3|1.233;THEM4|0.778;TLR5|1.294;TWF2|1.138	15	1688	113	85180	http://www.ebi.ac.uk/QuickGO/GTerm?id=GO:1901701
8	7,8	axonogenesis	GO:0007409	7.94e-09	1.37e-07	ATG7|1.292;BCL11B|0.828;CACNA1G|0.778;DCC|1.085;EPHA4|0.696;MACF1|0.892;MYH9|1.223;NRG1|1.57;NECTIN1|1.271;LRP1|1.22;SSH2|1.253;TWF2|1.138	12	973	113	85180	http://www.ebi.ac.uk/QuickGO/GTerm?id=GO:0007409
5	5	positive regulation of protein metabolic process	GO:0051247	8.23e-09	1.4e-07	ASPH|1.236;ATG7|1.292;GSN|1.268;CEBPA|1.324;DVL3|1.219;EPHA4|0.696;IL6R|1.205;KMT2A|0.852;MAP2K6|1.208;MAPK14|1.189;MYH9|1.223;NRG1|1.57;PCOLCE2|1.185;RAP2C|0.777;RXRA|1.225;LRP1|1.22;STAT3|1.233;TRIB2|0.827	18	2556	113	85180	http://www.ebi.ac.uk/QuickGO/GTerm?id=GO:0051247
5	5	cellular amide metabolic process	GO:0043603	8.24e-09	1.4e-07	ATG7|1.292;CEBPA|1.324;CPEB4|1.293;DICER1|1.211;EPHA4|0.696;PTGES|1.323;MKNK1|1.248;PELO|1.178;PLEKHN1|1.145;CTNS|1.2;RPL22|0.861;RXRA|1.225;SLC25A32|0.772;SMAD2|0.818;SPCS3|0.776;STAT3|1.233;EPS15|0.898;THEM4|0.778;TMED10|0.75;NEU3|0.745	20	3201	113	85180	http://www.ebi.ac.uk/QuickGO/GTerm?id=GO:0043603
4	4	symbiosis, encompassing mutualism through parasitism	GO:0044403	8.29e-09	1.41e-07	ASGR2|1.322;ATG7|1.292;GSN|1.268;CEBPA|1.324;DICER1|1.211;NECTIN1|1.271;RPL22|0.861;RXRA|1.225;SPCS3|0.776;STAT3|1.233;EPS15|0.898;THOC1|0.836;USP7|0.835	13	1198	113	85180	http://www.ebi.ac.uk/QuickGO/GTerm?id=GO:0044403
6	6	alpha-beta T cell activation	GO:0046631	9.3e-09	1.57e-07	BCL11B|0.828;IL6R|1.205;RORA|0.768;RPL22|0.861;RUNX1|0.776;STAT3|1.233;TCF7|0.883	7	195	113	85180	http://www.ebi.ac.uk/QuickGO/GTerm?id=GO:0046631
8	5,7,8	exocytosis	GO:0006887	9.82e-09	1.65e-07	ATG7|1.292;GSN|1.268;CEACAM8|1.916;CHIT1|1.242;CACNA1G|0.778;CALML5|0.9;MAPK14|1.189;MYH9|1.223;NFAM1|1.218;PADI2|1.248;RAB3D|1.202;RAP2C|0.777;SV2A|1.198;TMED10|0.75	14	1457	113	85180	http://www.ebi.ac.uk/QuickGO/GTerm?id=GO:0006887
4	4	leukocyte mediated immunity	GO:0002443	1.1e-08	1.84e-07	ATG7|1.292;GSN|1.268;CEACAM8|1.916;CHIT1|1.242;CALML5|0.9;IL6R|1.205;KLRD1|0.656;MAPK14|1.189;NFAM1|1.218;PADI2|1.248;RAB3D|1.202;RAP2C|0.777;THOC1|0.836	13	1227	113	85180	http://www.ebi.ac.uk/QuickGO/GTerm?id=GO:0002443
4	4	response to hormone	GO:0009725	1.11e-08	1.85e-07	ADM|1.177;AGTRAP|1.251;CEBPA|1.324;EPM2AIP1|0.862;FBXO32|0.703;GOT2|0.758;IL6R|1.205;PADI2|1.248;PIK3R2|0.836;RORA|0.768;RUNX1|0.776;RXRA|1.225;STAT3|1.233;TGFBR3|0.717;THEM4|0.778	15	1732	113	85180	http://www.ebi.ac.uk/QuickGO/GTerm?id=GO:0009725
4	4	regulation of cell motility	GO:2000145	1.14e-08	1.89e-07	SPATA13|0.825;GSN|1.268;CD99|0.793;CYP1B1|1.251;IL6R|1.205;MACF1|0.892;MAPK14|1.189;NRG1|1.57;PADI2|1.248;RAP2C|0.777;S1PR1|0.78;LRP1|1.22;STAT3|1.233	13	1231	113	85180	http://www.ebi.ac.uk/QuickGO/GTerm?id=GO:2000145
5	5	cellular protein localization	GO:0034613	1.19e-08	1.96e-07	AP3M2|0.815;ASPH|1.236;GSN|1.268;COX18|0.724;CTDSPL2|0.774;DVL3|1.219;DYRK2|0.768;LRRC4|1.294;MACF1|0.892;MAPK14|1.189;NAPG|0.76;NRG1|1.57;PIK3R2|0.836;RAB3D|1.202;RPL22|0.861;LRP1|1.22;SPCS3|0.776;STAT3|1.233;EPS15|0.898;THOC1|0.836;TMED10|0.75;TWF2|1.138	22	3976	113	85180	http://www.ebi.ac.uk/QuickGO/GTerm?id=GO:0034613
5	5	regulation of cell development	GO:0060284	1.2e-08	1.98e-07	BCL11B|0.828;DCC|1.085;DICER1|1.211;DVL3|1.219;EPHA4|0.696;HOXD11|1.237;MACF1|0.892;NRG1|1.57;RUNX1|0.776;SMAD2|0.818;LRP1|1.22;SSH2|1.253;STAT3|1.233;TWF2|1.138	14	1481	113	85180	http://www.ebi.ac.uk/QuickGO/GTerm?id=GO:0060284
4	4	cellular macromolecule localization	GO:0070727	1.28e-08	2.09e-07	AP3M2|0.815;ASPH|1.236;GSN|1.268;COX18|0.724;CTDSPL2|0.774;DVL3|1.219;DYRK2|0.768;LRRC4|1.294;MACF1|0.892;MAPK14|1.189;NAPG|0.76;NRG1|1.57;PIK3R2|0.836;RAB3D|1.202;RPL22|0.861;LRP1|1.22;SPCS3|0.776;STAT3|1.233;EPS15|0.898;THOC1|0.836;TMED10|0.75;TWF2|1.138	22	3992	113	85180	http://www.ebi.ac.uk/QuickGO/GTerm?id=GO:0070727
8	7,8	nucleic acid-templated transcription	GO:0097659	1.29e-08	2.11e-07	ASPH|1.236;BCL11B|0.828;RUNX1T1|0.86;CEBPA|1.324;CTDSPL2|0.774;CYP1B1|1.251;DENND4A|0.774;DICER1|1.211;DVL3|1.219;EPM2AIP1|0.862;HOXD11|1.237;IL6R|1.205;KMT2A|0.852;MAP2K6|1.208;MAPK14|1.189;NFAM1|1.218;NFATC2|0.801;NFIX|1.23;NRG1|1.57;PADI2|1.248;PELO|1.178;PHF21A|1.233;PIK3R2|0.836;RAP2C|0.777;RORA|0.768;RUNX1|0.776;RXRA|1.225;S1PR1|0.78;SMAD2|0.818;SNRPD3|0.735;SP4|0.758;STAT3|1.233;TCF7|0.883…	38	11027	113	85180	http://www.ebi.ac.uk/QuickGO/GTerm?id=GO:0097659
5	5	gene expression	GO:0010467	1.34e-08	2.18e-07	ASPH|1.236;BCL11B|0.828;GSN|1.268;RUNX1T1|0.86;CEBPA|1.324;CPEB4|1.293;CTDSPL2|0.774;CYP1B1|1.251;DENND4A|0.774;DICER1|1.211;DVL3|1.219;EPM2AIP1|0.862;HOXD11|1.237;IL6R|1.205;KMT2A|0.852;MAP2K6|1.208;MAPK14|1.189;MKNK1|1.248;MYH9|1.223;NAIP|1.262;NFAM1|1.218;NFATC2|0.801;NFIX|1.23;NRG1|1.57;PADI2|1.248;TENT4A|0.879;PELO|1.178;PHF21A|1.233;PIK3R2|0.836;PLEKHN1|1.145;RORA|0.768;RPL22|0.861;RUNX1|0.…	48	16421	113	85180	http://www.ebi.ac.uk/QuickGO/GTerm?id=GO:0010467
6	6	cellular response to growth factor stimulus	GO:0071363	1.35e-08	2.19e-07	ARHGEF6|0.777;CTDSPL2|0.774;MAPK14|1.189;MKNK1|1.248;NRG1|1.57;PELO|1.178;PIK3R2|0.836;RUNX1|0.776;SMAD2|0.818;STAT3|1.233;TGFBR3|0.717;THEM4|0.778;TWF2|1.138	13	1249	113	85180	http://www.ebi.ac.uk/QuickGO/GTerm?id=GO:0071363
5	4,5	regulation of cell death	GO:0010941	1.43e-08	2.3e-07	ADM|1.177;ARHGEF6|0.777;ATG7|1.292;BCL11B|0.828;GSN|1.268;CARD6|1.209;CPEB4|1.293;CYP1B1|1.251;DCC|1.085;DICER1|1.211;EPHA4|0.696;MAP2K6|1.208;NAIP|1.262;NRG1|1.57;PLEKHN1|1.145;RXRA|1.225;LRP1|1.22;STAT3|1.233;TCF7|0.883	19	2973	113	85180	http://www.ebi.ac.uk/QuickGO/GTerm?id=GO:0010941
4	4	animal organ morphogenesis	GO:0009887	1.45e-08	2.32e-07	ADM|1.177;BCL11B|0.828;DICER1|1.211;DVL3|1.219;HOXD11|1.237;MAPK14|1.189;NRG1|1.57;NECTIN1|1.271;RXRA|1.225;S1PR1|0.78;SMAD2|0.818;STAT3|1.233;TCF7|0.883;TGFBR3|0.717	14	1503	113	85180	http://www.ebi.ac.uk/QuickGO/GTerm?id=GO:0009887
5	5	muscle cell differentiation	GO:0042692	1.5e-08	2.39e-07	ADM|1.177;ATG7|1.292;DICER1|1.211;MAP2K6|1.208;MAPK14|1.189;MYH9|1.223;NFATC2|0.801;NRG1|1.57;RORA|0.768;RXRA|1.225	10	633	113	85180	http://www.ebi.ac.uk/QuickGO/GTerm?id=GO:0042692
4	4	cellular component disassembly	GO:0022411	1.55e-08	2.48e-07	ASPH|1.236;ATG7|1.292;GSN|1.268;DICER1|1.211;DVL3|1.219;EML4|0.871;EPHA4|0.696;NRG1|1.57;PADI2|1.248;PELO|1.178;RPL22|0.861;LRP1|1.22;TWF2|1.138	13	1264	113	85180	http://www.ebi.ac.uk/QuickGO/GTerm?id=GO:0022411
4	4	single-organism cellular localization	GO:1902580	1.64e-08	2.6e-07	AP3M2|0.815;GSN|1.268;COX18|0.724;DYRK2|0.768;LRRC4|1.294;MACF1|0.892;MAPK14|1.189;MYH9|1.223;NRG1|1.57;PIK3R2|0.836;RAB3D|1.202;RPL22|0.861;LRP1|1.22;SPCS3|0.776;STAT3|1.233;TMED10|0.75	16	2066	113	85180	http://www.ebi.ac.uk/QuickGO/GTerm?id=GO:1902580
3	3	interspecies interaction between organisms	GO:0044419	1.78e-08	2.82e-07	ASGR2|1.322;ATG7|1.292;GSN|1.268;CEBPA|1.324;DICER1|1.211;NECTIN1|1.271;RPL22|0.861;RXRA|1.225;SPCS3|0.776;STAT3|1.233;EPS15|0.898;THOC1|0.836;USP7|0.835	13	1279	113	85180	http://www.ebi.ac.uk/QuickGO/GTerm?id=GO:0044419
5	5	response to growth factor	GO:0070848	1.9e-08	2.99e-07	ARHGEF6|0.777;CTDSPL2|0.774;MAPK14|1.189;MKNK1|1.248;NRG1|1.57;PELO|1.178;PIK3R2|0.836;RUNX1|0.776;SMAD2|0.818;STAT3|1.233;TGFBR3|0.717;THEM4|0.778;TWF2|1.138	13	1286	113	85180	http://www.ebi.ac.uk/QuickGO/GTerm?id=GO:0070848
4	4	regulation of catalytic activity	GO:0050790	2.03e-08	3.17e-07	ARHGEF6|0.777;SPATA13|0.825;ASPH|1.236;CALML3|0.758;GSN|1.268;CEBPA|1.324;DENND4A|0.774;DVL3|1.219;CALML5|0.9;EPHA4|0.696;EPM2AIP1|0.862;IL6R|1.205;LRRC4|1.294;MAP2K6|1.208;MAPK14|1.189;NAIP|1.262;NRG1|1.57;PCOLCE2|1.185;PIK3R2|0.836;RAP2C|0.777;S1PR1|0.78;LRP1|1.22;STAT3|1.233;TRIB2|0.827	24	4859	113	85180	http://www.ebi.ac.uk/QuickGO/GTerm?id=GO:0050790
6	5,6	cytosolic transport	GO:0016482	2.08e-08	3.25e-07	ASPH|1.236;CTDSPL2|0.774;DYRK2|0.768;MACF1|0.892;MAPK14|1.189;MCU|1.125;NRG1|1.57;PIK3R2|0.836;RPL22|0.861;SPCS3|0.776;STAT3|1.233;EPS15|0.898;THOC1|0.836;TMED10|0.75	14	1548	113	85180	http://www.ebi.ac.uk/QuickGO/GTerm?id=GO:0016482
4	4	blood vessel morphogenesis	GO:0048514	2.09e-08	3.25e-07	ADM|1.177;CYP1B1|1.251;DICER1|1.211;MAPK14|1.189;MYH9|1.223;RORA|0.768;RUNX1|0.776;S1PR1|0.78;LRP1|1.22;STAT3|1.233;TGFBR3|0.717	11	849	113	85180	http://www.ebi.ac.uk/QuickGO/GTerm?id=GO:0048514
6	6	negative regulation of cellular macromolecule biosynthetic process	GO:2000113	2.16e-08	3.34e-07	ATG7|1.292;RUNX1T1|0.86;CEBPA|1.324;CPEB4|1.293;CYP1B1|1.251;DICER1|1.211;NFATC2|0.801;NFIX|1.23;NRG1|1.57;PHF21A|1.233;PLEKHN1|1.145;RUNX1|0.776;RXRA|1.225;SMAD2|0.818;STAT3|1.233;TCF7|0.883;USP7|0.835	17	2408	113	85180	http://www.ebi.ac.uk/QuickGO/GTerm?id=GO:2000113
4	4	negative regulation of cell differentiation	GO:0045596	2.22e-08	3.43e-07	RUNX1T1|0.86;DCC|1.085;DICER1|1.211;EPHA4|0.696;NFATC2|0.801;NRG1|1.57;RORA|0.768;RUNX1|0.776;SMAD2|0.818;LRP1|1.22;STAT3|1.233;TRIB2|0.827	12	1069	113	85180	http://www.ebi.ac.uk/QuickGO/GTerm?id=GO:0045596
4	4	protein metabolic process	GO:0019538	2.32e-08	3.57e-07	ARHGEF6|0.777;ASGR2|1.322;ASPH|1.236;ATG7|1.292;GSN|1.268;CEBPA|1.324;CPEB4|1.293;CTDSPL2|0.774;DICER1|1.211;DVL3|1.219;DYRK2|0.768;EPHA4|0.696;ERMP1|0.778;FBXO32|0.703;IL6R|1.205;KMT2A|0.852;LRRC4|1.294;MAP2K6|1.208;MAPK14|1.189;MKNK1|1.248;MYH9|1.223;NAIP|1.262;NRG1|1.57;PADI2|1.248;PCOLCE2|1.185;PELO|1.178;PHF21A|1.233;PIK3R2|0.836;PLEKHN1|1.145;RAB3D|1.202;RAP2C|0.777;RNF145|1.247;RPL22|0.861…	47	16126	113	85180	http://www.ebi.ac.uk/QuickGO/GTerm?id=GO:0019538
4	4	chemotaxis	GO:0006935	2.46e-08	3.77e-07	BCL11B|0.828;CKLF|1.156;CACNA1G|0.778;DCC|1.085;EPHA4|0.696;IL6R|1.205;MAPK14|1.189;MYH9|1.223;NRG1|1.57;PADI2|1.248;NECTIN1|1.271;S1PR1|0.78;LRP1|1.22	13	1315	113	85180	http://www.ebi.ac.uk/QuickGO/GTerm?id=GO:0006935
3	3	taxis	GO:0042330	2.55e-08	3.89e-07	BCL11B|0.828;CKLF|1.156;CACNA1G|0.778;DCC|1.085;EPHA4|0.696;IL6R|1.205;MAPK14|1.189;MYH9|1.223;NRG1|1.57;PADI2|1.248;NECTIN1|1.271;S1PR1|0.78;LRP1|1.22	13	1319	113	85180	http://www.ebi.ac.uk/QuickGO/GTerm?id=GO:0042330
4	4	cytokine production	GO:0001816	2.61e-08	3.97e-07	CYP1B1|1.251;DICER1|1.211;IL6R|1.205;MAPK14|1.189;NFAM1|1.218;NFATC2|0.801;RORA|0.768;RUNX1|0.776;LRP1|1.22;STAT3|1.233;TLR5|1.294;TRIB2|0.827	12	1085	113	85180	http://www.ebi.ac.uk/QuickGO/GTerm?id=GO:0001816
6	5,6	enzyme linked receptor protein signaling pathway	GO:0007167	2.89e-08	4.38e-07	ARHGEF6|0.777;CTDSPL2|0.774;EPHA4|0.696;MAPK14|1.189;MKNK1|1.248;MTSS1|0.807;MYH9|1.223;NRG1|1.57;PELO|1.178;PIK3R2|0.836;SMAD2|0.818;LRP1|1.22;STAT3|1.233;EPS15|0.898;TGFBR3|0.717;THEM4|0.778	16	2153	113	85180	http://www.ebi.ac.uk/QuickGO/GTerm?id=GO:0007167
3	3	leukocyte migration	GO:0050900	3e-08	4.53e-07	CD99|0.793;CEACAM8|1.916;CKLF|1.156;IL6R|1.205;MAPK14|1.189;MYH9|1.223;PADI2|1.248;PIK3R2|0.836;S1PR1|0.78;SLC7A7|0.866	10	682	113	85180	http://www.ebi.ac.uk/QuickGO/GTerm?id=GO:0050900
7	6,7	regulation of apoptotic process	GO:0042981	3.03e-08	4.54e-07	ADM|1.177;ARHGEF6|0.777;ATG7|1.292;BCL11B|0.828;GSN|1.268;CARD6|1.209;CPEB4|1.293;CYP1B1|1.251;DICER1|1.211;EPHA4|0.696;MAP2K6|1.208;NAIP|1.262;NRG1|1.57;PLEKHN1|1.145;RXRA|1.225;LRP1|1.22;STAT3|1.233;TCF7|0.883	18	2785	113	85180	http://www.ebi.ac.uk/QuickGO/GTerm?id=GO:0042981
6	5,6	single-organism intracellular transport	GO:1902582	3.06e-08	4.56e-07	AP3M2|0.815;ASPH|1.236;CTDSPL2|0.774;DYRK2|0.768;MACF1|0.892;MAPK14|1.189;MCU|1.125;NAPG|0.76;NRG1|1.57;PIK3R2|0.836;RPL22|0.861;SLC25A32|0.772;SPCS3|0.776;STAT3|1.233;EPS15|0.898;THEM4|0.778;THOC1|0.836;TMED10|0.75	18	2787	113	85180	http://www.ebi.ac.uk/QuickGO/GTerm?id=GO:1902582
3	3	regulation of locomotion	GO:0040012	3.07e-08	4.56e-07	SPATA13|0.825;GSN|1.268;CD99|0.793;CYP1B1|1.251;IL6R|1.205;MACF1|0.892;MAPK14|1.189;NRG1|1.57;PADI2|1.248;RAP2C|0.777;S1PR1|0.78;LRP1|1.22;STAT3|1.233	13	1340	113	85180	http://www.ebi.ac.uk/QuickGO/GTerm?id=GO:0040012
6	5,6	regulation of programmed cell death	GO:0043067	3.35e-08	4.97e-07	ADM|1.177;ARHGEF6|0.777;ATG7|1.292;BCL11B|0.828;GSN|1.268;CARD6|1.209;CPEB4|1.293;CYP1B1|1.251;DICER1|1.211;EPHA4|0.696;MAP2K6|1.208;NAIP|1.262;NRG1|1.57;PLEKHN1|1.145;RXRA|1.225;LRP1|1.22;STAT3|1.233;TCF7|0.883	18	2804	113	85180	http://www.ebi.ac.uk/QuickGO/GTerm?id=GO:0043067
6	6	transcription, DNA-templated	GO:0006351	3.49e-08	5.15e-07	ASPH|1.236;BCL11B|0.828;RUNX1T1|0.86;CEBPA|1.324;CTDSPL2|0.774;CYP1B1|1.251;DENND4A|0.774;DICER1|1.211;DVL3|1.219;EPM2AIP1|0.862;HOXD11|1.237;IL6R|1.205;KMT2A|0.852;MAP2K6|1.208;MAPK14|1.189;NFAM1|1.218;NFATC2|0.801;NFIX|1.23;NRG1|1.57;PADI2|1.248;PELO|1.178;PHF21A|1.233;PIK3R2|0.836;RORA|0.768;RUNX1|0.776;RXRA|1.225;S1PR1|0.78;SMAD2|0.818;SNRPD3|0.735;SP4|0.758;STAT3|1.233;TCF7|0.883;TGFBR3|0.71…	37	10927	113	85180	http://www.ebi.ac.uk/QuickGO/GTerm?id=GO:0006351
6	6	cellular response to organic cyclic compound	GO:0071407	3.65e-08	5.37e-07	ATG7|1.292;CEBPA|1.324;CYP1B1|1.251;DICER1|1.211;FBXO32|0.703;PADI2|1.248;RORA|0.768;RUNX1|0.776;RXRA|1.225;SMAD2|0.818;STAT3|1.233	11	897	113	85180	http://www.ebi.ac.uk/QuickGO/GTerm?id=GO:0071407
7	7	alpha-beta T cell differentiation	GO:0046632	3.87e-08	5.67e-07	BCL11B|0.828;RORA|0.768;RPL22|0.861;RUNX1|0.776;STAT3|1.233;TCF7|0.883	6	140	113	85180	http://www.ebi.ac.uk/QuickGO/GTerm?id=GO:0046632
5	5	cell projection morphogenesis	GO:0048858	3.96e-08	5.79e-07	ATG7|1.292;BCL11B|0.828;GSN|1.268;CACNA1G|0.778;DCC|1.085;DICER1|1.211;DVL3|1.219;EPHA4|0.696;MACF1|0.892;MYH9|1.223;NECTIN1|1.271;LRP1|1.22;SSH2|1.253;TWF2|1.138	14	1631	113	85180	http://www.ebi.ac.uk/QuickGO/GTerm?id=GO:0048858
5	5	organic cyclic compound biosynthetic process	GO:1901362	4.06e-08	5.91e-07	ADM|1.177;ASPH|1.236;ATG7|1.292;BCL11B|0.828;RUNX1T1|0.86;CEBPA|1.324;CTDSPL2|0.774;CYP1B1|1.251;DENND4A|0.774;DICER1|1.211;DVL3|1.219;EPM2AIP1|0.862;HOXD11|1.237;IL6R|1.205;KMT2A|0.852;MAP2K6|1.208;MAPK14|1.189;NFAM1|1.218;NFATC2|0.801;NFIX|1.23;NRG1|1.57;CYB5R2|0.852;PADI2|1.248;TENT4A|0.879;PELO|1.178;PHF21A|1.233;PIK3R2|0.836;CTNS|1.2;RAP2C|0.777;RORA|0.768;RPL22|0.861;RUNX1|0.776;RXRA|1.225;…	44	14716	113	85180	http://www.ebi.ac.uk/QuickGO/GTerm?id=GO:1901362
6	5,6	regulation of intracellular signal transduction	GO:1902531	4.08e-08	5.92e-07	ARHGEF6|0.777;SPATA13|0.825;ASPH|1.236;CYP1B1|1.251;DVL3|1.219;DYRK2|0.768;EPHA4|0.696;IL6R|1.205;LRRC4|1.294;MAP2K6|1.208;MAPK14|1.189;NRG1|1.57;PIK3R2|0.836;RORA|0.768;LRP1|1.22;STAT3|1.233;TGFBR3|0.717;THEM4|0.778;TRIB2|0.827	19	3178	113	85180	http://www.ebi.ac.uk/QuickGO/GTerm?id=GO:1902531
7	6,7	cell morphogenesis involved in neuron differentiation	GO:0048667	4.22e-08	6.1e-07	ATG7|1.292;BCL11B|0.828;CACNA1G|0.778;DCC|1.085;EPHA4|0.696;MACF1|0.892;MYH9|1.223;NRG1|1.57;NECTIN1|1.271;LRP1|1.22;SSH2|1.253;TWF2|1.138	12	1134	113	85180	http://www.ebi.ac.uk/QuickGO/GTerm?id=GO:0048667
4	4	regulation of response to stress	GO:0080134	4.49e-08	6.46e-07	ATG7|1.292;GSN|1.268;CD200R1L|0.823;CEBPA|1.324;DVL3|1.219;EPHA4|0.696;LETM1|0.894;MAP2K6|1.208;MAPK14|1.189;MTSS1|0.807;MYH9|1.223;NFATC2|0.801;RORA|0.768;LRP1|1.22;TGFBR3|0.717;THOC1|0.836;TLR5|1.294	17	2534	113	85180	http://www.ebi.ac.uk/QuickGO/GTerm?id=GO:0080134
3	3	response to abiotic stimulus	GO:0009628	4.51e-08	6.46e-07	ADM|1.177;AGTRAP|1.251;ATG7|1.292;CPEB4|1.293;IL6R|1.205;KCNJ2|1.237;KMT2A|0.852;LETM1|0.894;MAPK14|1.189;PLEKHN1|1.145;CTNS|1.2;RORA|0.768;LRP1|1.22;TGFBR3|0.717;TLR5|1.294	15	1928	113	85180	http://www.ebi.ac.uk/QuickGO/GTerm?id=GO:0009628
3	3	positive regulation of transport	GO:0051050	4.53e-08	6.47e-07	ASPH|1.236;ATG7|1.292;CACNA1G|0.778;CTDSPL2|0.774;KCNJ2|1.237;KMT2A|0.852;MAP2K6|1.208;MAPK14|1.189;MCU|1.125;NRG1|1.57;PIK3R2|0.836;RAB3D|1.202;LRP1|1.22	13	1386	113	85180	http://www.ebi.ac.uk/QuickGO/GTerm?id=GO:0051050
5	5	negative regulation of protein metabolic process	GO:0051248	4.63e-08	6.59e-07	ATG7|1.292;CEBPA|1.324;CPEB4|1.293;DICER1|1.211;EPHA4|0.696;LRRC4|1.294;NAIP|1.262;NRG1|1.57;PIK3R2|0.836;PLEKHN1|1.145;SMAD2|0.818;LRP1|1.22;STAT3|1.233;TRIB2|0.827;USP7|0.835	15	1932	113	85180	http://www.ebi.ac.uk/QuickGO/GTerm?id=GO:0051248
7	5,6,7	negative regulation of RNA metabolic process	GO:0051253	4.71e-08	6.68e-07	RUNX1T1|0.86;CEBPA|1.324;CYP1B1|1.251;DICER1|1.211;MAPK14|1.189;NFATC2|0.801;NFIX|1.23;NRG1|1.57;TENT4A|0.879;PHF21A|1.233;RUNX1|0.776;RXRA|1.225;SMAD2|0.818;STAT3|1.233;TCF7|0.883;USP7|0.835	16	2231	113	85180	http://www.ebi.ac.uk/QuickGO/GTerm?id=GO:0051253
6	5,6	cell part morphogenesis	GO:0032990	4.78e-08	6.75e-07	ATG7|1.292;BCL11B|0.828;GSN|1.268;CACNA1G|0.778;DCC|1.085;DICER1|1.211;DVL3|1.219;EPHA4|0.696;MACF1|0.892;MYH9|1.223;NECTIN1|1.271;LRP1|1.22;SSH2|1.253;TWF2|1.138	14	1656	113	85180	http://www.ebi.ac.uk/QuickGO/GTerm?id=GO:0032990
5	5	cellular nitrogen compound biosynthetic process	GO:0044271	4.85e-08	6.83e-07	ADM|1.177;ASPH|1.236;ATG7|1.292;BCL11B|0.828;RUNX1T1|0.86;CEBPA|1.324;CPEB4|1.293;CTDSPL2|0.774;CYP1B1|1.251;DENND4A|0.774;DICER1|1.211;DVL3|1.219;EPM2AIP1|0.862;HOXD11|1.237;IL6R|1.205;KMT2A|0.852;MAP2K6|1.208;MAPK14|1.189;MKNK1|1.248;NFAM1|1.218;NFATC2|0.801;NFIX|1.23;NRG1|1.57;PADI2|1.248;TENT4A|0.879;PELO|1.178;PHF21A|1.233;PIK3R2|0.836;PLEKHN1|1.145;RAP2C|0.777;RORA|0.768;RPL22|0.861;RUNX1|0…	47	16501	113	85180	http://www.ebi.ac.uk/QuickGO/GTerm?id=GO:0044271
3	3	negative regulation of developmental process	GO:0051093	4.96e-08	6.96e-07	RUNX1T1|0.86;DCC|1.085;DICER1|1.211;EPHA4|0.696;NFATC2|0.801;NRG1|1.57;RORA|0.768;RUNX1|0.776;SMAD2|0.818;LRP1|1.22;STAT3|1.233;THOC1|0.836;TRIB2|0.827	13	1397	113	85180	http://www.ebi.ac.uk/QuickGO/GTerm?id=GO:0051093
5	5	regulation of nervous system development	GO:0051960	5e-08	6.99e-07	BCL11B|0.828;DCC|1.085;DICER1|1.211;DVL3|1.219;EPHA4|0.696;MACF1|0.892;NRG1|1.57;NECTIN1|1.271;RXRA|1.225;LRP1|1.22;SSH2|1.253;STAT3|1.233;TWF2|1.138	13	1398	113	85180	http://www.ebi.ac.uk/QuickGO/GTerm?id=GO:0051960
3	3	multi-organism cellular process	GO:0044764	5.02e-08	6.99e-07	ATG7|1.292;GSN|1.268;CEBPA|1.324;DICER1|1.211;NECTIN1|1.271;RPL22|0.861;RXRA|1.225;STAT3|1.233;EPS15|0.898;THOC1|0.836;USP7|0.835	11	926	113	85180	http://www.ebi.ac.uk/QuickGO/GTerm?id=GO:0044764
5	5	chemical homeostasis	GO:0048878	5.05e-08	7.01e-07	ADM|1.177;ASGR2|1.322;ASPH|1.236;CEBPA|1.324;CACNA1G|0.778;KCNJ2|1.237;LETM1|0.894;MCU|1.125;MTSS1|0.807;PIK3R2|0.836;RORA|0.768;S1PR1|0.78;LRP1|1.22;STAT3|1.233;SV2A|1.198	15	1945	113	85180	http://www.ebi.ac.uk/QuickGO/GTerm?id=GO:0048878
5	5	inflammatory response	GO:0006954	5.21e-08	7.21e-07	ADM|1.177;CD200R1L|0.823;CEBPA|1.324;IL6R|1.205;MAPK14|1.189;PTGES|1.323;NAIP|1.262;NFAM1|1.218;RORA|0.768;RXRA|1.225;LRP1|1.22;STAT3|1.233;TLR5|1.294	13	1403	113	85180	http://www.ebi.ac.uk/QuickGO/GTerm?id=GO:0006954
6	5,6	second-messenger-mediated signaling	GO:0019932	5.84e-08	8.04e-07	ADM|1.177;ASPH|1.236;CALML3|0.758;DYRK2|0.768;CALML5|0.9;MCTP2|1.217;MCU|1.125;NFATC2|0.801;NRG1|1.57	9	548	113	85180	http://www.ebi.ac.uk/QuickGO/GTerm?id=GO:0019932
5	5	aromatic compound biosynthetic process	GO:0019438	6.14e-08	8.44e-07	ADM|1.177;ASPH|1.236;ATG7|1.292;BCL11B|0.828;RUNX1T1|0.86;CEBPA|1.324;CTDSPL2|0.774;CYP1B1|1.251;DENND4A|0.774;DICER1|1.211;DVL3|1.219;EPM2AIP1|0.862;HOXD11|1.237;IL6R|1.205;KMT2A|0.852;MAP2K6|1.208;MAPK14|1.189;NFAM1|1.218;NFATC2|0.801;NFIX|1.23;NRG1|1.57;PADI2|1.248;TENT4A|0.879;PELO|1.178;PHF21A|1.233;PIK3R2|0.836;CTNS|1.2;RAP2C|0.777;RORA|0.768;RPL22|0.861;RUNX1|0.776;RXRA|1.225;S1PR1|0.78;SM…	43	14364	113	85180	http://www.ebi.ac.uk/QuickGO/GTerm?id=GO:0019438
7	7	regulation of axonogenesis	GO:0050770	6.33e-08	8.66e-07	DCC|1.085;EPHA4|0.696;MACF1|0.892;NRG1|1.57;LRP1|1.22;SSH2|1.253;TWF2|1.138	7	258	113	85180	http://www.ebi.ac.uk/QuickGO/GTerm?id=GO:0050770
5	5	T cell activation	GO:0042110	6.91e-08	9.42e-07	BCL11B|0.828;GSN|1.268;IL6R|1.205;MYH9|1.223;NFATC2|0.801;RORA|0.768;RPL22|0.861;RUNX1|0.776;STAT3|1.233;TCF7|0.883	10	746	113	85180	http://www.ebi.ac.uk/QuickGO/GTerm?id=GO:0042110
4	4	muscle cell proliferation	GO:0033002	7.03e-08	9.55e-07	IL6R|1.205;MAPK14|1.189;NRG1|1.57;RXRA|1.225;S1PR1|0.78;STAT3|1.233;TGFBR3|0.717	7	262	113	85180	http://www.ebi.ac.uk/QuickGO/GTerm?id=GO:0033002
5	5	response to alcohol	GO:0097305	7.22e-08	9.78e-07	GSN|1.268;FBXO32|0.703;GOT2|0.758;IL6R|1.205;RORA|0.768;RXRA|1.225;SMAD2|0.818;STAT3|1.233;TGFBR3|0.717	9	562	113	85180	http://www.ebi.ac.uk/QuickGO/GTerm?id=GO:0097305
7	7	peptidyl-amino acid modification	GO:0018193	7.83e-08	1.06e-06	ASGR2|1.322;ASPH|1.236;ATG7|1.292;DYRK2|0.768;EPHA4|0.696;IL6R|1.205;KMT2A|0.852;MAP2K6|1.208;MAPK14|1.189;MKNK1|1.248;NRG1|1.57;PADI2|1.248;RAB3D|1.202;RAP2C|0.777;ST6GAL1|0.854;STAT3|1.233;NEU3|0.745	17	2635	113	85180	http://www.ebi.ac.uk/QuickGO/GTerm?id=GO:0018193
3	3	nitrogen compound metabolic process	GO:0006807	7.86e-08	1.06e-06	ADM|1.177;ARHGEF6|0.777;ASGR2|1.322;ASPH|1.236;ATG7|1.292;BCL11B|0.828;GSN|1.268;RUNX1T1|0.86;CEBPA|1.324;CHIT1|1.242;CPEB4|1.293;CTDSPL2|0.774;CYP1B1|1.251;DENND4A|0.774;DICER1|1.211;DVL3|1.219;DYRK2|0.768;EPHA4|0.696;EPM2AIP1|0.862;ERMP1|0.778;FBXO32|0.703;GLUD2|1.264;GOT2|0.758;HOXD11|1.237;IL6R|1.205;KMT2A|0.852;LRRC4|1.294;MAP2K6|1.208;MAPK14|1.189;PTGES|1.323;MKNK1|1.248;MYH9|1.223;NAIP|1.2…	78	37591	113	85180	http://www.ebi.ac.uk/QuickGO/GTerm?id=GO:0006807
9	7,8,9	positive regulation of transcription from RNA polymerase II promoter	GO:0045944	8.2e-08	1.1e-06	BCL11B|0.828;CEBPA|1.324;KMT2A|0.852;MAPK14|1.189;NFATC2|0.801;NFIX|1.23;NRG1|1.57;PIK3R2|0.836;RORA|0.768;RUNX1|0.776;RXRA|1.225;S1PR1|0.78;SMAD2|0.818;STAT3|1.233	14	1731	113	85180	http://www.ebi.ac.uk/QuickGO/GTerm?id=GO:0045944
5	4,5	regulation of cytokine production	GO:0001817	9.6e-08	1.28e-06	CYP1B1|1.251;DICER1|1.211;IL6R|1.205;MAPK14|1.189;NFAM1|1.218;RORA|0.768;RUNX1|0.776;LRP1|1.22;STAT3|1.233;TLR5|1.294;TRIB2|0.827	11	988	113	85180	http://www.ebi.ac.uk/QuickGO/GTerm?id=GO:0001817
5	5	nucleobase-containing compound biosynthetic process	GO:0034654	9.78e-08	1.3e-06	ADM|1.177;ASPH|1.236;ATG7|1.292;BCL11B|0.828;RUNX1T1|0.86;CEBPA|1.324;CTDSPL2|0.774;CYP1B1|1.251;DENND4A|0.774;DICER1|1.211;DVL3|1.219;EPM2AIP1|0.862;HOXD11|1.237;IL6R|1.205;KMT2A|0.852;MAP2K6|1.208;MAPK14|1.189;NFAM1|1.218;NFATC2|0.801;NFIX|1.23;NRG1|1.57;PADI2|1.248;TENT4A|0.879;PELO|1.178;PHF21A|1.233;PIK3R2|0.836;RAP2C|0.777;RORA|0.768;RPL22|0.861;RUNX1|0.776;RXRA|1.225;S1PR1|0.78;SMAD2|0.818…	42	14040	113	85180	http://www.ebi.ac.uk/QuickGO/GTerm?id=GO:0034654
5	5	response to peptide hormone	GO:0043434	1.03e-07	1.37e-06	ADM|1.177;AGTRAP|1.251;EPM2AIP1|0.862;GOT2|0.758;IL6R|1.205;PIK3R2|0.836;RXRA|1.225;STAT3|1.233;TGFBR3|0.717;THEM4|0.778	10	779	113	85180	http://www.ebi.ac.uk/QuickGO/GTerm?id=GO:0043434
9	6,7,9	central nervous system neuron differentiation	GO:0021953	1.1e-07	1.46e-06	ATG7|1.292;BCL11B|0.828;DCC|1.085;DICER1|1.211;EPHA4|0.696;NFIX|1.23;RORA|0.768	7	280	113	85180	http://www.ebi.ac.uk/QuickGO/GTerm?id=GO:0021953
6	6	positive regulation of proteolysis	GO:0045862	1.14e-07	1.5e-06	ASPH|1.236;GSN|1.268;CEBPA|1.324;EPHA4|0.696;MAPK14|1.189;MYH9|1.223;PCOLCE2|1.185;STAT3|1.233;TRIB2|0.827	9	593	113	85180	http://www.ebi.ac.uk/QuickGO/GTerm?id=GO:0045862
5	4,5	positive regulation of cytokine production	GO:0001819	1.19e-07	1.56e-06	CYP1B1|1.251;IL6R|1.205;MAPK14|1.189;NFAM1|1.218;RORA|0.768;RUNX1|0.776;LRP1|1.22;STAT3|1.233;TLR5|1.294	9	596	113	85180	http://www.ebi.ac.uk/QuickGO/GTerm?id=GO:0001819
6	6	plasma membrane bounded cell projection morphogenesis	GO:0120039	1.24e-07	1.62e-06	BCL11B|0.828;DCC|1.085;DICER1|1.211;DVL3|1.219;EPHA4|0.696;MACF1|0.892;NECTIN1|1.271;LRP1|1.22;SSH2|1.253;TWF2|1.138	10	795	113	85180	http://www.ebi.ac.uk/QuickGO/GTerm?id=GO:0120039
5	5	vesicle-mediated transport	GO:0016192	1.31e-07	1.71e-06	ADM|1.177;AP3M2|0.815;ASGR2|1.322;ATG7|1.292;GSN|1.268;CEACAM8|1.916;CHIT1|1.242;CACNA1G|0.778;CALML5|0.9;MACF1|0.892;MAPK14|1.189;MYH9|1.223;NAPG|0.76;NFAM1|1.218;PADI2|1.248;PIK3R2|0.836;RAB3D|1.202;RAP2C|0.777;LRP1|1.22;SV2A|1.198;EPS15|0.898;TMED10|0.75	22	4559	113	85180	http://www.ebi.ac.uk/QuickGO/GTerm?id=GO:0016192
6	5,6	regulation of cellular amide metabolic process	GO:0034248	1.36e-07	1.77e-06	CPEB4|1.293;DICER1|1.211;EPHA4|0.696;MKNK1|1.248;PLEKHN1|1.145;RPL22|0.861;RXRA|1.225;SMAD2|0.818;STAT3|1.233;TMED10|0.75	10	803	113	85180	http://www.ebi.ac.uk/QuickGO/GTerm?id=GO:0034248
4	4	heart development	GO:0007507	1.47e-07	1.91e-06	ADM|1.177;ATG7|1.292;DICER1|1.211;DVL3|1.219;MAPK14|1.189;NRG1|1.57;RXRA|1.225;S1PR1|0.78;SMAD2|0.818;TGFBR3|0.717	10	810	113	85180	http://www.ebi.ac.uk/QuickGO/GTerm?id=GO:0007507
5	5	cardiac muscle tissue development	GO:0048738	1.5e-07	1.94e-06	ATG7|1.292;DICER1|1.211;MAPK14|1.189;NRG1|1.57;RXRA|1.225;S1PR1|0.78;TGFBR3|0.717	7	293	113	85180	http://www.ebi.ac.uk/QuickGO/GTerm?id=GO:0048738
4	4	response to inorganic substance	GO:0010035	1.58e-07	2.03e-06	ASPH|1.236;ATG7|1.292;GSN|1.268;CEBPA|1.324;CACNA1G|0.778;CPNE2|1.226;CYP1B1|1.251;KMT2A|0.852;PTGES|1.323;RXRA|1.225	10	816	113	85180	http://www.ebi.ac.uk/QuickGO/GTerm?id=GO:0010035
2	2	behavior	GO:0007610	1.58e-07	2.03e-06	ATG7|1.292;EPHA4|0.696;IL6R|1.205;KMT2A|0.852;NRG1|1.57;PADI2|1.248;PHF21A|1.233;CTNS|1.2;RUNX1|0.776;S1PR1|0.78;STAT3|1.233	11	1039	113	85180	http://www.ebi.ac.uk/QuickGO/GTerm?id=GO:0007610
5	5	striated muscle cell proliferation	GO:0014855	1.6e-07	2.04e-06	MAPK14|1.189;NRG1|1.57;RXRA|1.225;STAT3|1.233;TGFBR3|0.717	5	91	113	85180	http://www.ebi.ac.uk/QuickGO/GTerm?id=GO:0014855
6	5,6	positive regulation of cell development	GO:0010720	1.76e-07	2.24e-06	DICER1|1.211;DVL3|1.219;EPHA4|0.696;HOXD11|1.237;MACF1|0.892;NRG1|1.57;RUNX1|0.776;SMAD2|0.818;LRP1|1.22;TWF2|1.138	10	826	113	85180	http://www.ebi.ac.uk/QuickGO/GTerm?id=GO:0010720
4	4	organic substance catabolic process	GO:1901575	1.81e-07	2.3e-06	ATG7|1.292;CEBPA|1.324;CHIT1|1.242;CYP1B1|1.251;DDHD1|0.774;DICER1|1.211;EPHA4|0.696;GLUD2|1.264;GOT2|0.758;MAPK14|1.189;NRG1|1.57;TENT4A|0.879;PELO|1.178;PLEKHN1|1.145;RNASEH2C|0.771;RNF145|1.247;RPL22|0.861;LRP1|1.22;STAT3|1.233;NEU3|0.745;TRIB2|0.827;USP7|0.835	22	4647	113	85180	http://www.ebi.ac.uk/QuickGO/GTerm?id=GO:1901575
5	4,5	single-organism membrane organization	GO:0044802	1.86e-07	2.35e-06	ATG7|1.292;GSN|1.268;COX18|0.724;LETM1|0.894;LRRC4|1.294;MACF1|0.892;MTSS1|0.807;RAB3D|1.202;RPL22|0.861;LRP1|1.22;SPCS3|0.776;STAT3|1.233;THEM4|0.778;TMED10|0.75	14	1852	113	85180	http://www.ebi.ac.uk/QuickGO/GTerm?id=GO:0044802
6	6	lamellipodium assembly	GO:0030032	1.88e-07	2.37e-06	ARHGEF6|0.777;SPATA13|0.825;S1PR1|0.78;SSH2|1.253;TWF2|1.138	5	94	113	85180	http://www.ebi.ac.uk/QuickGO/GTerm?id=GO:0030032
6	5,6	negative regulation of cellular protein metabolic process	GO:0032269	1.89e-07	2.38e-06	ATG7|1.292;CEBPA|1.324;CPEB4|1.293;DICER1|1.211;EPHA4|0.696;LRRC4|1.294;NAIP|1.262;PIK3R2|0.836;PLEKHN1|1.145;SMAD2|0.818;LRP1|1.22;STAT3|1.233;TRIB2|0.827;USP7|0.835	14	1855	113	85180	http://www.ebi.ac.uk/QuickGO/GTerm?id=GO:0032269
4	4	sensory organ development	GO:0007423	2.15e-07	2.69e-06	BCL11B|0.828;CEBPA|1.324;CYP1B1|1.251;DICER1|1.211;DVL3|1.219;EPHA4|0.696;CTNS|1.2;NECTIN1|1.271;RXRA|1.225;STAT3|1.233	10	844	113	85180	http://www.ebi.ac.uk/QuickGO/GTerm?id=GO:0007423
4	4	regulation of developmental growth	GO:0048638	2.16e-07	2.7e-06	DCC|1.085;MACF1|0.892;MAPK14|1.189;NRG1|1.57;LRP1|1.22;STAT3|1.233;TGFBR3|0.717;TWF2|1.138	8	461	113	85180	http://www.ebi.ac.uk/QuickGO/GTerm?id=GO:0048638
5	4,5	single organismal cell-cell adhesion	GO:0016337	2.2e-07	2.74e-06	BCL11B|0.828;GSN|1.268;CYP1B1|1.251;MYH9|1.223;NFATC2|0.801;NECTIN1|1.271;RORA|0.768;RPL22|0.861;RUNX1|0.776;TCF7|0.883;VEZT|0.761	11	1074	113	85180	http://www.ebi.ac.uk/QuickGO/GTerm?id=GO:0016337
6	6	cellular protein modification process	GO:0006464	2.21e-07	2.74e-06	ARHGEF6|0.777;ASGR2|1.322;ASPH|1.236;ATG7|1.292;CEBPA|1.324;CTDSPL2|0.774;DVL3|1.219;DYRK2|0.768;EPHA4|0.696;FBXO32|0.703;IL6R|1.205;KMT2A|0.852;LRRC4|1.294;MAP2K6|1.208;MAPK14|1.189;MKNK1|1.248;NAIP|1.262;NRG1|1.57;PADI2|1.248;PHF21A|1.233;PIK3R2|0.836;RAB3D|1.202;RAP2C|0.777;RNF145|1.247;SMAD2|0.818;SNRPD3|0.735;LRP1|1.22;SSH2|1.253;ST6GAL1|0.854;STAT3|1.233;TGFBR3|0.717;NEU3|0.745;TRIB2|0.827;…	34	10187	113	85180	http://www.ebi.ac.uk/QuickGO/GTerm?id=GO:0006464
5	5	protein modification process	GO:0036211	2.21e-07	2.74e-06	ARHGEF6|0.777;ASGR2|1.322;ASPH|1.236;ATG7|1.292;CEBPA|1.324;CTDSPL2|0.774;DVL3|1.219;DYRK2|0.768;EPHA4|0.696;FBXO32|0.703;IL6R|1.205;KMT2A|0.852;LRRC4|1.294;MAP2K6|1.208;MAPK14|1.189;MKNK1|1.248;NAIP|1.262;NRG1|1.57;PADI2|1.248;PHF21A|1.233;PIK3R2|0.836;RAB3D|1.202;RAP2C|0.777;RNF145|1.247;SMAD2|0.818;SNRPD3|0.735;LRP1|1.22;SSH2|1.253;ST6GAL1|0.854;STAT3|1.233;TGFBR3|0.717;NEU3|0.745;TRIB2|0.827;…	34	10187	113	85180	http://www.ebi.ac.uk/QuickGO/GTerm?id=GO:0036211
5	5	heterocycle biosynthetic process	GO:0018130	2.27e-07	2.8e-06	ADM|1.177;ASPH|1.236;ATG7|1.292;BCL11B|0.828;RUNX1T1|0.86;CEBPA|1.324;CTDSPL2|0.774;CYP1B1|1.251;DENND4A|0.774;DICER1|1.211;DVL3|1.219;EPM2AIP1|0.862;HOXD11|1.237;IL6R|1.205;KMT2A|0.852;MAP2K6|1.208;MAPK14|1.189;NFAM1|1.218;NFATC2|0.801;NFIX|1.23;NRG1|1.57;PADI2|1.248;TENT4A|0.879;PELO|1.178;PHF21A|1.233;PIK3R2|0.836;RAP2C|0.777;RORA|0.768;RPL22|0.861;RUNX1|0.776;RXRA|1.225;S1PR1|0.78;SMAD2|0.818…	42	14463	113	85180	http://www.ebi.ac.uk/QuickGO/GTerm?id=GO:0018130
4	4	regulation of cellular localization	GO:0060341	2.58e-07	3.18e-06	ASPH|1.236;GSN|1.268;CACNA1G|0.778;CTDSPL2|0.774;DVL3|1.219;DYRK2|0.768;MAPK14|1.189;MCTP2|1.217;MCU|1.125;NRG1|1.57;PIK3R2|0.836;RAB3D|1.202;LRP1|1.22;SPCS3|0.776;TLR5|1.294	15	2210	113	85180	http://www.ebi.ac.uk/QuickGO/GTerm?id=GO:0060341
5	5	macromolecular complex disassembly	GO:0032984	2.68e-07	3.28e-06	ASPH|1.236;GSN|1.268;DVL3|1.219;EML4|0.871;NRG1|1.57;PADI2|1.248;PELO|1.178;RPL22|0.861;TWF2|1.138	9	657	113	85180	http://www.ebi.ac.uk/QuickGO/GTerm?id=GO:0032984
5	5	cellular response to nitrogen compound	GO:1901699	2.68e-07	3.28e-06	AGTRAP|1.251;ATG7|1.292;CPEB4|1.293;DICER1|1.211;EPHA4|0.696;PIK3R2|0.836;RXRA|1.225;SMAD2|0.818;LRP1|1.22;STAT3|1.233;THEM4|0.778	11	1096	113	85180	http://www.ebi.ac.uk/QuickGO/GTerm?id=GO:1901699
6	6	glial cell differentiation	GO:0010001	2.89e-07	3.52e-06	GSN|1.268;DICER1|1.211;EPHA4|0.696;NFIX|1.23;NRG1|1.57;LRP1|1.22;STAT3|1.233	7	323	113	85180	http://www.ebi.ac.uk/QuickGO/GTerm?id=GO:0010001
4	4	positive regulation of molecular function	GO:0044093	2.93e-07	3.56e-06	ARHGEF6|0.777;SPATA13|0.825;ASPH|1.236;GSN|1.268;DENND4A|0.774;DVL3|1.219;EPHA4|0.696;EPM2AIP1|0.862;IL6R|1.205;KMT2A|0.852;MAP2K6|1.208;MAPK14|1.189;NFAM1|1.218;NRG1|1.57;PCOLCE2|1.185;PIK3R2|0.836;S1PR1|0.78;LRP1|1.22;STAT3|1.233	19	3612	113	85180	http://www.ebi.ac.uk/QuickGO/GTerm?id=GO:0044093
3	3	negative regulation of multicellular organismal process	GO:0051241	2.96e-07	3.58e-06	ADM|1.177;DCC|1.085;DICER1|1.211;EPHA4|0.696;IL6R|1.205;MAP2K6|1.208;NFATC2|0.801;NRG1|1.57;RUNX1|0.776;LRP1|1.22;STAT3|1.233;THOC1|0.836;TRIB2|0.827	13	1634	113	85180	http://www.ebi.ac.uk/QuickGO/GTerm?id=GO:0051241
6	4,5,6	cardiac muscle tissue growth	GO:0055017	3.11e-07	3.76e-06	MAPK14|1.189;NRG1|1.57;RXRA|1.225;S1PR1|0.78;TGFBR3|0.717	5	104	113	85180	http://www.ebi.ac.uk/QuickGO/GTerm?id=GO:0055017
6	6	regulation of cell morphogenesis involved in differentiation	GO:0010769	3.16e-07	3.81e-06	DCC|1.085;EPHA4|0.696;MACF1|0.892;NRG1|1.57;SMAD2|0.818;LRP1|1.22;SSH2|1.253;TWF2|1.138	8	485	113	85180	http://www.ebi.ac.uk/QuickGO/GTerm?id=GO:0010769
4	4	response to acid chemical	GO:0001101	3.21e-07	3.85e-06	ATG7|1.292;GSN|1.268;CPEB4|1.293;PTGES|1.323;NAIP|1.262;RXRA|1.225;TGFBR3|0.717;TWF2|1.138	8	486	113	85180	http://www.ebi.ac.uk/QuickGO/GTerm?id=GO:0001101
5	5	macromolecule modification	GO:0043412	3.24e-07	3.87e-06	ARHGEF6|0.777;ASGR2|1.322;ASPH|1.236;ATG7|1.292;CEBPA|1.324;CTDSPL2|0.774;DVL3|1.219;DYRK2|0.768;EPHA4|0.696;FBXO32|0.703;IL6R|1.205;KMT2A|0.852;LRRC4|1.294;MAP2K6|1.208;MAPK14|1.189;MKNK1|1.248;NAIP|1.262;NRG1|1.57;PADI2|1.248;PHF21A|1.233;PIK3R2|0.836;RAB3D|1.202;RAP2C|0.777;RNF145|1.247;SMAD2|0.818;SNRPD3|0.735;LRP1|1.22;SSH2|1.253;ST6GAL1|0.854;STAT3|1.233;TDRD9|1.615;TGFBR3|0.717;NEU3|0.745;…	35	10866	113	85180	http://www.ebi.ac.uk/QuickGO/GTerm?id=GO:0043412
5	5	regulation of cell morphogenesis	GO:0022604	3.62e-07	4.32e-06	DCC|1.085;DVL3|1.219;EPHA4|0.696;MACF1|0.892;MYH9|1.223;NRG1|1.57;SMAD2|0.818;LRP1|1.22;SSH2|1.253;TWF2|1.138	10	894	113	85180	http://www.ebi.ac.uk/QuickGO/GTerm?id=GO:0022604
4	4	gland development	GO:0048732	3.74e-07	4.45e-06	ATG7|1.292;BCL11B|0.828;CEBPA|1.324;GOT2|0.758;NRG1|1.57;RUNX1|0.776;RXRA|1.225;SMAD2|0.818;TGFBR3|0.717	9	684	113	85180	http://www.ebi.ac.uk/QuickGO/GTerm?id=GO:0048732
5	5	nucleic acid metabolic process	GO:0090304	4.04e-07	4.79e-06	ASPH|1.236;ATG7|1.292;BCL11B|0.828;RUNX1T1|0.86;CEBPA|1.324;CTDSPL2|0.774;CYP1B1|1.251;DENND4A|0.774;DICER1|1.211;DVL3|1.219;EPM2AIP1|0.862;HOXD11|1.237;IL6R|1.205;KMT2A|0.852;MAP2K6|1.208;MAPK14|1.189;NFAM1|1.218;NFATC2|0.801;NFIX|1.23;NRG1|1.57;PADI2|1.248;TENT4A|0.879;PELO|1.178;PHF21A|1.233;PIK3R2|0.836;PLEKHN1|1.145;RAP2C|0.777;RNASEH2C|0.771;RORA|0.768;RPL22|0.861;RUNX1|0.776;RXRA|1.225;S1P…	45	16487	113	85180	http://www.ebi.ac.uk/QuickGO/GTerm?id=GO:0090304
4	3,4	single organism cell adhesion	GO:0098602	4.16e-07	4.91e-06	BCL11B|0.828;GSN|1.268;CYP1B1|1.251;MYH9|1.223;NFATC2|0.801;NECTIN1|1.271;RORA|0.768;RPL22|0.861;RUNX1|0.776;TCF7|0.883;VEZT|0.761	11	1146	113	85180	http://www.ebi.ac.uk/QuickGO/GTerm?id=GO:0098602
5	5	wound healing	GO:0042060	4.49e-07	5.29e-06	GSN|1.268;CEACAM8|1.916;DICER1|1.211;MACF1|0.892;MAPK14|1.189;MYH9|1.223;NRG1|1.57;PHF21A|1.233;PIK3R2|0.836;SLC7A7|0.866;SMAD2|0.818	11	1155	113	85180	http://www.ebi.ac.uk/QuickGO/GTerm?id=GO:0042060
4	4	organonitrogen compound metabolic process	GO:1901564	4.53e-07	5.31e-06	ADM|1.177;ARHGEF6|0.777;ASGR2|1.322;ASPH|1.236;ATG7|1.292;GSN|1.268;CEBPA|1.324;CHIT1|1.242;CPEB4|1.293;CTDSPL2|0.774;DICER1|1.211;DVL3|1.219;DYRK2|0.768;EPHA4|0.696;ERMP1|0.778;FBXO32|0.703;GLUD2|1.264;GOT2|0.758;IL6R|1.205;KMT2A|0.852;LRRC4|1.294;MAP2K6|1.208;MAPK14|1.189;PTGES|1.323;MKNK1|1.248;MYH9|1.223;NAIP|1.262;NRG1|1.57;PADI2|1.248;PCOLCE2|1.185;PELO|1.178;PHF21A|1.233;PIK3R2|0.836;PLEKH…	57	23968	113	85180	http://www.ebi.ac.uk/QuickGO/GTerm?id=GO:1901564
5	5	peptide metabolic process	GO:0006518	4.65e-07	5.44e-06	ATG7|1.292;CPEB4|1.293;DICER1|1.211;EPHA4|0.696;PTGES|1.323;MKNK1|1.248;PELO|1.178;PLEKHN1|1.145;CTNS|1.2;RPL22|0.861;RXRA|1.225;SMAD2|0.818;SPCS3|0.776;STAT3|1.233;EPS15|0.898;TMED10|0.75	16	2647	113	85180	http://www.ebi.ac.uk/QuickGO/GTerm?id=GO:0006518
5	5	regulation of secretion	GO:0051046	4.67e-07	5.45e-06	ATG7|1.292;CACNA1G|0.778;MAP2K6|1.208;MAPK14|1.189;MCTP2|1.217;MCU|1.125;NRG1|1.57;RAB3D|1.202;LRP1|1.22;SPCS3|0.776;SV2A|1.198;TLR5|1.294	12	1421	113	85180	http://www.ebi.ac.uk/QuickGO/GTerm?id=GO:0051046
7	6,7	posttranscriptional regulation of gene expression	GO:0010608	4.79e-07	5.57e-06	CPEB4|1.293;DICER1|1.211;MAPK14|1.189;MKNK1|1.248;TENT4A|0.879;PLEKHN1|1.145;RPL22|0.861;RXRA|1.225;SMAD2|0.818;STAT3|1.233	10	922	113	85180	http://www.ebi.ac.uk/QuickGO/GTerm?id=GO:0010608
6	6	myeloid cell differentiation	GO:0030099	4.82e-07	5.6e-06	CEBPA|1.324;KMT2A|0.852;MAPK14|1.189;MYH9|1.223;OSTM1|0.769;RUNX1|0.776;STAT3|1.233;TGFBR3|0.717	8	513	113	85180	http://www.ebi.ac.uk/QuickGO/GTerm?id=GO:0030099
4	4	regulation of protein stability	GO:0031647	5.05e-07	5.84e-06	ASGR2|1.322;ASPH|1.236;GSN|1.268;DVL3|1.219;EPHA4|0.696;NAPG|0.76;USP7|0.835	7	351	113	85180	http://www.ebi.ac.uk/QuickGO/GTerm?id=GO:0031647
5	5	heart growth	GO:0060419	5.13e-07	5.92e-06	MAPK14|1.189;NRG1|1.57;RXRA|1.225;S1PR1|0.78;TGFBR3|0.717	5	115	113	85180	http://www.ebi.ac.uk/QuickGO/GTerm?id=GO:0060419
6	5,6	leukocyte cell-cell adhesion	GO:0007159	5.16e-07	5.93e-06	BCL11B|0.828;GSN|1.268;IL6R|1.205;MYH9|1.223;NFATC2|0.801;RORA|0.768;RPL22|0.861;RUNX1|0.776;TCF7|0.883	9	711	113	85180	http://www.ebi.ac.uk/QuickGO/GTerm?id=GO:0007159
8	6,7,8	negative regulation of transcription, DNA-templated	GO:0045892	5.22e-07	5.99e-06	RUNX1T1|0.86;CEBPA|1.324;CYP1B1|1.251;DICER1|1.211;NFATC2|0.801;NFIX|1.23;NRG1|1.57;PHF21A|1.233;RUNX1|0.776;RXRA|1.225;SMAD2|0.818;STAT3|1.233;TCF7|0.883;USP7|0.835	14	2020	113	85180	http://www.ebi.ac.uk/QuickGO/GTerm?id=GO:0045892
5	4,5	positive regulation of developmental growth	GO:0048639	5.71e-07	6.53e-06	MACF1|0.892;MAPK14|1.189;NRG1|1.57;LRP1|1.22;TGFBR3|0.717;TWF2|1.138	6	221	113	85180	http://www.ebi.ac.uk/QuickGO/GTerm?id=GO:0048639
5	5	lamellipodium organization	GO:0097581	5.83e-07	6.65e-06	ARHGEF6|0.777;SPATA13|0.825;S1PR1|0.78;SSH2|1.253;TWF2|1.138	5	118	113	85180	http://www.ebi.ac.uk/QuickGO/GTerm?id=GO:0097581
4	4	organelle organization	GO:0006996	6.21e-07	7.06e-06	ATG7|1.292;CALML3|0.758;GSN|1.268;CEBPA|1.324;COX18|0.724;DDHD1|0.774;DICER1|1.211;CALML5|0.9;EML4|0.871;KMT2A|0.852;LETM1|0.894;LRRC4|1.294;MACF1|0.892;MAPK14|1.189;MTSS1|0.807;MYH9|1.223;NAIP|1.262;NRG1|1.57;PADI2|1.248;TENT4A|0.879;PELO|1.178;PHF21A|1.233;S1PR1|0.78;LRP1|1.22;SSH2|1.253;STAT3|1.233;EPS15|0.898;TDRD9|1.615;THEM4|0.778;TMED10|0.75;TWF2|1.138;USP7|0.835	32	9623	113	85180	http://www.ebi.ac.uk/QuickGO/GTerm?id=GO:0006996
4	4	regulation of transport	GO:0051049	6.23e-07	7.06e-06	ASPH|1.236;ATG7|1.292;CACNA1G|0.778;CTDSPL2|0.774;DYRK2|0.768;KCNJ2|1.237;KMT2A|0.852;MAP2K6|1.208;MAPK14|1.189;MCTP2|1.217;MCU|1.125;NRG1|1.57;PIK3R2|0.836;RAB3D|1.202;LRP1|1.22;SPCS3|0.776;SV2A|1.198;TLR5|1.294	18	3421	113	85180	http://www.ebi.ac.uk/QuickGO/GTerm?id=GO:0051049
4	4	cellular response to stress	GO:0033554	6.33e-07	7.14e-06	ADM|1.177;ARHGEF6|0.777;ATG7|1.292;CPEB4|1.293;CYP1B1|1.251;DVL3|1.219;DYRK2|0.768;EPHA4|0.696;LETM1|0.894;MAP2K6|1.208;MAPK14|1.189;MTSS1|0.807;NFATC2|0.801;TENT4A|0.879;PIK3R2|0.836;RORA|0.768;RXRA|1.225;LRP1|1.22;TGFBR3|0.717;THOC1|0.836;USP7|0.835	21	4592	113	85180	http://www.ebi.ac.uk/QuickGO/GTerm?id=GO:0033554
6	5,6	positive regulation of cell morphogenesis involved in differentiation	GO:0010770	6.34e-07	7.14e-06	EPHA4|0.696;MACF1|0.892;NRG1|1.57;SMAD2|0.818;LRP1|1.22;TWF2|1.138	6	225	113	85180	http://www.ebi.ac.uk/QuickGO/GTerm?id=GO:0010770
4	4	angiogenesis	GO:0001525	6.79e-07	7.6e-06	ADM|1.177;CYP1B1|1.251;DICER1|1.211;MAPK14|1.189;MYH9|1.223;RORA|0.768;RUNX1|0.776;S1PR1|0.78;STAT3|1.233	9	735	113	85180	http://www.ebi.ac.uk/QuickGO/GTerm?id=GO:0001525
5	5	lymphocyte differentiation	GO:0030098	6.79e-07	7.6e-06	BCL11B|0.828;NFAM1|1.218;NFATC2|0.801;RORA|0.768;RPL22|0.861;RUNX1|0.776;STAT3|1.233;TCF7|0.883	8	537	113	85180	http://www.ebi.ac.uk/QuickGO/GTerm?id=GO:0030098
6	5,6	homotypic cell-cell adhesion	GO:0034109	6.87e-07	7.67e-06	BCL11B|0.828;GSN|1.268;CD99|0.793;MYH9|1.223;NFATC2|0.801;RORA|0.768;RPL22|0.861;RUNX1|0.776;TCF7|0.883	9	736	113	85180	http://www.ebi.ac.uk/QuickGO/GTerm?id=GO:0034109
4	4	head development	GO:0060322	7.41e-07	8.25e-06	ASPH|1.236;ATG7|1.292;BCL11B|0.828;DICER1|1.211;NFIX|1.23;NRG1|1.57;PADI2|1.248;CTNS|1.2;RORA|0.768;S1PR1|0.78;LRP1|1.22	11	1216	113	85180	http://www.ebi.ac.uk/QuickGO/GTerm?id=GO:0060322
5	4,5	positive regulation of cellular component organization	GO:0051130	7.55e-07	8.38e-06	GSN|1.268;CEBPA|1.324;DDHD1|0.774;DVL3|1.219;EPHA4|0.696;KMT2A|0.852;MACF1|0.892;MAPK14|1.189;MTSS1|0.807;NFATC2|0.801;NRG1|1.57;SMAD2|0.818;LRP1|1.22;TWF2|1.138	14	2084	113	85180	http://www.ebi.ac.uk/QuickGO/GTerm?id=GO:0051130
5	4,5	intracellular transport	GO:0046907	7.78e-07	8.61e-06	AP3M2|0.815;ASPH|1.236;CTDSPL2|0.774;DYRK2|0.768;MACF1|0.892;MAPK14|1.189;MCU|1.125;NAPG|0.76;NRG1|1.57;PIK3R2|0.836;RAB3D|1.202;RPL22|0.861;SLC25A32|0.772;SNRPD3|0.735;SPCS3|0.776;STAT3|1.233;SV2A|1.198;EPS15|0.898;THEM4|0.778;THOC1|0.836;TMED10|0.75	21	4651	113	85180	http://www.ebi.ac.uk/QuickGO/GTerm?id=GO:0046907
8	8	in utero embryonic development	GO:0001701	8.23e-07	9.08e-06	ADM|1.177;CEBPA|1.324;MTSS1|0.807;MYH9|1.223;PELO|1.178;RUNX1|0.776;RXRA|1.225;SMAD2|0.818	8	551	113	85180	http://www.ebi.ac.uk/QuickGO/GTerm?id=GO:0001701
7	7	negative regulation of nucleic acid-templated transcription	GO:1903507	8.26e-07	9.09e-06	RUNX1T1|0.86;CEBPA|1.324;CYP1B1|1.251;DICER1|1.211;NFATC2|0.801;NFIX|1.23;NRG1|1.57;PHF21A|1.233;RUNX1|0.776;RXRA|1.225;SMAD2|0.818;STAT3|1.233;TCF7|0.883;USP7|0.835	14	2100	113	85180	http://www.ebi.ac.uk/QuickGO/GTerm?id=GO:1903507
6	6	T cell differentiation	GO:0030217	8.56e-07	9.37e-06	BCL11B|0.828;NFATC2|0.801;RORA|0.768;RPL22|0.861;RUNX1|0.776;STAT3|1.233;TCF7|0.883	7	380	113	85180	http://www.ebi.ac.uk/QuickGO/GTerm?id=GO:0030217
5	4,5	negative regulation of cellular component movement	GO:0051271	8.56e-07	9.37e-06	CYP1B1|1.251;NRG1|1.57;PADI2|1.248;RAP2C|0.777;LRP1|1.22;STAT3|1.233;TGFBR3|0.717	7	380	113	85180	http://www.ebi.ac.uk/QuickGO/GTerm?id=GO:0051271
5	5	response to cytokine	GO:0034097	8.6e-07	9.38e-06	GSN|1.268;CEBPA|1.324;IL6R|1.205;LRRC4|1.294;MAPK14|1.189;PTGES|1.323;PADI2|1.248;PCOLCE2|1.185;RORA|0.768;RUNX1|0.776;S1PR1|0.78;STAT3|1.233;TCF7|0.883	13	1798	113	85180	http://www.ebi.ac.uk/QuickGO/GTerm?id=GO:0034097
5	4,5	organ growth	GO:0035265	8.79e-07	9.57e-06	MAPK14|1.189;NRG1|1.57;RXRA|1.225;S1PR1|0.78;SMAD2|0.818;TGFBR3|0.717	6	238	113	85180	http://www.ebi.ac.uk/QuickGO/GTerm?id=GO:0035265
8	6,8	regulation of neurogenesis	GO:0050767	8.96e-07	9.72e-06	BCL11B|0.828;DCC|1.085;DICER1|1.211;DVL3|1.219;EPHA4|0.696;MACF1|0.892;NRG1|1.57;LRP1|1.22;SSH2|1.253;STAT3|1.233;TWF2|1.138	11	1240	113	85180	http://www.ebi.ac.uk/QuickGO/GTerm?id=GO:0050767
6	6	negative regulation of RNA biosynthetic process	GO:1902679	9.03e-07	9.77e-06	RUNX1T1|0.86;CEBPA|1.324;CYP1B1|1.251;DICER1|1.211;NFATC2|0.801;NFIX|1.23;NRG1|1.57;PHF21A|1.233;RUNX1|0.776;RXRA|1.225;SMAD2|0.818;STAT3|1.233;TCF7|0.883;USP7|0.835	14	2116	113	85180	http://www.ebi.ac.uk/QuickGO/GTerm?id=GO:1902679
6	5,6	morphogenesis of an epithelium	GO:0002009	9.74e-07	1.05e-05	ADM|1.177;GSN|1.268;DICER1|1.211;DVL3|1.219;EPHA4|0.696;HOXD11|1.237;MTSS1|0.807;RUNX1|0.776;RXRA|1.225	9	768	113	85180	http://www.ebi.ac.uk/QuickGO/GTerm?id=GO:0002009
7	5,6,7	positive regulation of axon extension	GO:0045773	1.02e-06	1.1e-05	MACF1|0.892;NRG1|1.57;LRP1|1.22;TWF2|1.138	4	56	113	85180	http://www.ebi.ac.uk/QuickGO/GTerm?id=GO:0045773
9	7,9	regulation of neuron differentiation	GO:0045664	1.15e-06	1.24e-05	BCL11B|0.828;DCC|1.085;DICER1|1.211;DVL3|1.219;EPHA4|0.696;MACF1|0.892;NRG1|1.57;LRP1|1.22;SSH2|1.253;TWF2|1.138	10	1017	113	85180	http://www.ebi.ac.uk/QuickGO/GTerm?id=GO:0045664
7	5,6,7	intracellular protein transport	GO:0006886	1.22e-06	1.31e-05	AP3M2|0.815;ASPH|1.236;CTDSPL2|0.774;DYRK2|0.768;MACF1|0.892;MAPK14|1.189;NAPG|0.76;NRG1|1.57;PIK3R2|0.836;RAB3D|1.202;RPL22|0.861;SPCS3|0.776;STAT3|1.233;EPS15|0.898;THOC1|0.836;TMED10|0.75	16	2850	113	85180	http://www.ebi.ac.uk/QuickGO/GTerm?id=GO:0006886
4	3,4	regulation of cell adhesion	GO:0030155	1.28e-06	1.37e-05	GSN|1.268;CYP1B1|1.251;IL6R|1.205;MACF1|0.892;MAPK14|1.189;NFATC2|0.801;NRG1|1.57;RUNX1|0.776;S1PR1|0.78;LRP1|1.22	10	1029	113	85180	http://www.ebi.ac.uk/QuickGO/GTerm?id=GO:0030155
5	5	macromolecule catabolic process	GO:0009057	1.31e-06	1.4e-05	ATG7|1.292;CEBPA|1.324;CHIT1|1.242;DICER1|1.211;EPHA4|0.696;MAPK14|1.189;NRG1|1.57;TENT4A|0.879;PELO|1.178;PLEKHN1|1.145;RNASEH2C|0.771;RNF145|1.247;RPL22|0.861;LRP1|1.22;TRIB2|0.827;USP7|0.835	16	2866	113	85180	http://www.ebi.ac.uk/QuickGO/GTerm?id=GO:0009057
3	3	negative regulation of locomotion	GO:0040013	1.35e-06	1.43e-05	GSN|1.268;CYP1B1|1.251;NRG1|1.57;PADI2|1.248;RAP2C|0.777;LRP1|1.22;STAT3|1.233	7	407	113	85180	http://www.ebi.ac.uk/QuickGO/GTerm?id=GO:0040013
5	5	response to steroid hormone	GO:0048545	1.42e-06	1.5e-05	ADM|1.177;CEBPA|1.324;FBXO32|0.703;IL6R|1.205;PADI2|1.248;RORA|0.768;RUNX1|0.776;RXRA|1.225;STAT3|1.233	9	804	113	85180	http://www.ebi.ac.uk/QuickGO/GTerm?id=GO:0048545
3	3	primary metabolic process	GO:0044238	1.44e-06	1.52e-05	ADM|1.177;ARHGEF6|0.777;ASGR2|1.322;ASPH|1.236;ATG7|1.292;BCL11B|0.828;GSN|1.268;RUNX1T1|0.86;CEBPA|1.324;CHIT1|1.242;CPEB4|1.293;CTDSPL2|0.774;CYP1B1|1.251;DDHD1|0.774;DENND4A|0.774;DICER1|1.211;DVL3|1.219;DYRK2|0.768;EPHA4|0.696;EPM2AIP1|0.862;ERMP1|0.778;FBXO32|0.703;GLUD2|1.264;GOT2|0.758;HOXD11|1.237;IL6R|1.205;KMT2A|0.852;LRRC4|1.294;MAP2K6|1.208;MAPK14|1.189;PTGES|1.323;MKNK1|1.248;MYH9|1.…	80	41421	113	85180	http://www.ebi.ac.uk/QuickGO/GTerm?id=GO:0044238
3	3	catabolic process	GO:0009056	1.47e-06	1.55e-05	ATG7|1.292;CEBPA|1.324;CHIT1|1.242;CYP1B1|1.251;DDHD1|0.774;DICER1|1.211;EPHA4|0.696;GLUD2|1.264;GOT2|0.758;MAPK14|1.189;NRG1|1.57;TENT4A|0.879;PELO|1.178;PIK3R2|0.836;PLEKHN1|1.145;RNASEH2C|0.771;RNF145|1.247;RPL22|0.861;LRP1|1.22;STAT3|1.233;NEU3|0.745;TRIB2|0.827;USP7|0.835	23	5699	113	85180	http://www.ebi.ac.uk/QuickGO/GTerm?id=GO:0009056
4	4	negative regulation of catabolic process	GO:0009895	1.64e-06	1.72e-05	ATG7|1.292;EPHA4|0.696;MAPK14|1.189;NRG1|1.57;TENT4A|0.879;STAT3|1.233;USP7|0.835	7	419	113	85180	http://www.ebi.ac.uk/QuickGO/GTerm?id=GO:0009895
7	6,7	transmembrane receptor protein tyrosine kinase signaling pathway	GO:0007169	1.66e-06	1.74e-05	ARHGEF6|0.777;EPHA4|0.696;MAPK14|1.189;MKNK1|1.248;MTSS1|0.807;MYH9|1.223;NRG1|1.57;PIK3R2|0.836;LRP1|1.22;STAT3|1.233;EPS15|0.898;THEM4|0.778	12	1606	113	85180	http://www.ebi.ac.uk/QuickGO/GTerm?id=GO:0007169
4	4	regulation of protein localization	GO:0032880	1.66e-06	1.74e-05	ASPH|1.236;GSN|1.268;CTDSPL2|0.774;DVL3|1.219;DYRK2|0.768;MAPK14|1.189;MCU|1.125;NRG1|1.57;PIK3R2|0.836;LRP1|1.22;SPCS3|0.776;TLR5|1.294	12	1606	113	85180	http://www.ebi.ac.uk/QuickGO/GTerm?id=GO:0032880
6	5,6	regulation of extent of cell growth	GO:0061387	1.67e-06	1.74e-05	DCC|1.085;MACF1|0.892;NRG1|1.57;LRP1|1.22;TWF2|1.138	5	146	113	85180	http://www.ebi.ac.uk/QuickGO/GTerm?id=GO:0061387
4	4	cellular catabolic process	GO:0044248	1.72e-06	1.78e-05	ATG7|1.292;CEBPA|1.324;CHIT1|1.242;CYP1B1|1.251;DICER1|1.211;EPHA4|0.696;GLUD2|1.264;GOT2|0.758;MAPK14|1.189;TENT4A|0.879;PELO|1.178;PIK3R2|0.836;PLEKHN1|1.145;RNASEH2C|0.771;RNF145|1.247;RPL22|0.861;LRP1|1.22;STAT3|1.233;NEU3|0.745;TRIB2|0.827;USP7|0.835	21	4888	113	85180	http://www.ebi.ac.uk/QuickGO/GTerm?id=GO:0044248
6	5,6	regulation of cellular protein localization	GO:1903827	1.73e-06	1.79e-05	ASPH|1.236;GSN|1.268;CTDSPL2|0.774;DVL3|1.219;DYRK2|0.768;MAPK14|1.189;NRG1|1.57;PIK3R2|0.836;LRP1|1.22	9	824	113	85180	http://www.ebi.ac.uk/QuickGO/GTerm?id=GO:1903827
6	6	regulation of proteolysis	GO:0030162	1.82e-06	1.88e-05	ASPH|1.236;GSN|1.268;CEBPA|1.324;EPHA4|0.696;MAPK14|1.189;MYH9|1.223;NAIP|1.262;PCOLCE2|1.185;LRP1|1.22;STAT3|1.233;TRIB2|0.827;USP7|0.835	12	1620	113	85180	http://www.ebi.ac.uk/QuickGO/GTerm?id=GO:0030162
7	7	gliogenesis	GO:0042063	1.85e-06	1.91e-05	GSN|1.268;DICER1|1.211;EPHA4|0.696;NFIX|1.23;NRG1|1.57;LRP1|1.22;STAT3|1.233	7	427	113	85180	http://www.ebi.ac.uk/QuickGO/GTerm?id=GO:0042063
7	5,6,7	cardiac muscle cell proliferation	GO:0060038	1.87e-06	1.92e-05	MAPK14|1.189;NRG1|1.57;RXRA|1.225;TGFBR3|0.717	4	65	113	85180	http://www.ebi.ac.uk/QuickGO/GTerm?id=GO:0060038
5	4,5	post-embryonic development	GO:0009791	1.97e-06	2.02e-05	ATG7|1.292;BCL11B|0.828;DICER1|1.211;KMT2A|0.852;SMAD2|0.818	5	151	113	85180	http://www.ebi.ac.uk/QuickGO/GTerm?id=GO:0009791
8	7,8	regulation of protein phosphorylation	GO:0001932	2e-06	2.05e-05	CEBPA|1.324;DVL3|1.219;EPHA4|0.696;IL6R|1.205;LRRC4|1.294;MAP2K6|1.208;MAPK14|1.189;NRG1|1.57;PIK3R2|0.836;RAP2C|0.777;LRP1|1.22;STAT3|1.233;TGFBR3|0.717;TRIB2|0.827	14	2266	113	85180	http://www.ebi.ac.uk/QuickGO/GTerm?id=GO:0001932
6	6	positive regulation of hydrolase activity	GO:0051345	2.03e-06	2.06e-05	ARHGEF6|0.777;SPATA13|0.825;ASPH|1.236;GSN|1.268;DENND4A|0.774;DVL3|1.219;EPHA4|0.696;MAPK14|1.189;NRG1|1.57;PCOLCE2|1.185;PIK3R2|0.836;S1PR1|0.78;STAT3|1.233	13	1944	113	85180	http://www.ebi.ac.uk/QuickGO/GTerm?id=GO:0051345
4	4	interaction with host	GO:0051701	2.03e-06	2.06e-05	ATG7|1.292;GSN|1.268;NECTIN1|1.271;RXRA|1.225;EPS15|0.898;THOC1|0.836	6	275	113	85180	http://www.ebi.ac.uk/QuickGO/GTerm?id=GO:0051701
7	7	regulation of metallopeptidase activity	GO:1905048	2.17e-06	2.2e-05	MAPK14|1.189;LRP1|1.22;STAT3|1.233	3	19	113	85180	http://www.ebi.ac.uk/QuickGO/GTerm?id=GO:1905048
4	4	embryonic organ development	GO:0048568	2.22e-06	2.24e-05	ADM|1.177;CEBPA|1.324;DVL3|1.219;HOXD11|1.237;KMT2A|0.852;RUNX1|0.776;SMAD2|0.818;TCF7|0.883	8	630	113	85180	http://www.ebi.ac.uk/QuickGO/GTerm?id=GO:0048568
7	7	positive regulation of peptidase activity	GO:0010952	2.25e-06	2.27e-05	ASPH|1.236;GSN|1.268;EPHA4|0.696;MAPK14|1.189;PCOLCE2|1.185;STAT3|1.233	6	280	113	85180	http://www.ebi.ac.uk/QuickGO/GTerm?id=GO:0010952
6	6	cellular response to cytokine stimulus	GO:0071345	2.33e-06	2.35e-05	GSN|1.268;CEBPA|1.324;IL6R|1.205;LRRC4|1.294;MAPK14|1.189;PADI2|1.248;PCOLCE2|1.185;RORA|0.768;RUNX1|0.776;S1PR1|0.78;STAT3|1.233;TCF7|0.883	12	1660	113	85180	http://www.ebi.ac.uk/QuickGO/GTerm?id=GO:0071345
3	3	cellular metabolic process	GO:0044237	2.57e-06	2.58e-05	ADM|1.177;ARHGEF6|0.777;ASGR2|1.322;ASPH|1.236;ATG7|1.292;BCL11B|0.828;GSN|1.268;RUNX1T1|0.86;CEBPA|1.324;CHIT1|1.242;CPEB4|1.293;CTDSPL2|0.774;CYP1B1|1.251;DDHD1|0.774;DENND4A|0.774;DICER1|1.211;DVL3|1.219;DYRK2|0.768;EPHA4|0.696;EPM2AIP1|0.862;FBXO32|0.703;GLUD2|1.264;GOT2|0.758;HOXD11|1.237;IL6R|1.205;KMT2A|0.852;LRRC4|1.294;MAP2K6|1.208;MAPK14|1.189;PTGES|1.323;MKNK1|1.248;MYH9|1.223;NAIP|1.2…	79	41115	113	85180	http://www.ebi.ac.uk/QuickGO/GTerm?id=GO:0044237
7	6,7	regulation of protein modification process	GO:0031399	2.85e-06	2.85e-05	ATG7|1.292;CEBPA|1.324;DVL3|1.219;EPHA4|0.696;IL6R|1.205;KMT2A|0.852;LRRC4|1.294;MAP2K6|1.208;MAPK14|1.189;NRG1|1.57;PIK3R2|0.836;RAP2C|0.777;LRP1|1.22;STAT3|1.233;TGFBR3|0.717;TRIB2|0.827	16	3045	113	85180	http://www.ebi.ac.uk/QuickGO/GTerm?id=GO:0031399
6	6	striated muscle cell differentiation	GO:0051146	3.06e-06	3.06e-05	ATG7|1.292;DICER1|1.211;MAPK14|1.189;MYH9|1.223;NFATC2|0.801;NRG1|1.57;RXRA|1.225	7	461	113	85180	http://www.ebi.ac.uk/QuickGO/GTerm?id=GO:0051146
8	6,7,8	neurotrophin TRK receptor signaling pathway	GO:0048011	3.1e-06	3.08e-05	ARHGEF6|0.777;MAPK14|1.189;NRG1|1.57;PIK3R2|0.836;STAT3|1.233;THEM4|0.778	6	296	113	85180	http://www.ebi.ac.uk/QuickGO/GTerm?id=GO:0048011
4	4	cellular nitrogen compound metabolic process	GO:0034641	3.16e-06	3.14e-05	ADM|1.177;ASPH|1.236;ATG7|1.292;BCL11B|0.828;RUNX1T1|0.86;CEBPA|1.324;CPEB4|1.293;CTDSPL2|0.774;CYP1B1|1.251;DENND4A|0.774;DICER1|1.211;DVL3|1.219;EPHA4|0.696;EPM2AIP1|0.862;GOT2|0.758;HOXD11|1.237;IL6R|1.205;KMT2A|0.852;MAP2K6|1.208;MAPK14|1.189;PTGES|1.323;MKNK1|1.248;NFAM1|1.218;NFATC2|0.801;NFIX|1.23;NRG1|1.57;PADI2|1.248;TENT4A|0.879;PELO|1.178;PHF21A|1.233;PIK3R2|0.836;PLEKHN1|1.145;CTNS|1.…	60	27353	113	85180	http://www.ebi.ac.uk/QuickGO/GTerm?id=GO:0034641
4	4	regulation of immune response	GO:0050776	3.36e-06	3.34e-05	CD99|0.793;IL6R|1.205;KLRD1|0.656;MAP2K6|1.208;MAPK14|1.189;NFAM1|1.218;NFATC2|0.801;NRG1|1.57;PIK3R2|0.836;RUNX1|0.776;THEM4|0.778;THOC1|0.836;TLR5|1.294	13	2037	113	85180	http://www.ebi.ac.uk/QuickGO/GTerm?id=GO:0050776
5	5	urogenital system development	GO:0001655	3.43e-06	3.39e-05	EPHA4|0.696;HOXD11|1.237;IL6R|1.205;MTSS1|0.807;RXRA|1.225;SMAD2|0.818;TMED10|0.75	7	469	113	85180	http://www.ebi.ac.uk/QuickGO/GTerm?id=GO:0001655
8	6,7,8	interleukin-6-mediated signaling pathway	GO:0070102	3.44e-06	3.39e-05	CEBPA|1.324;IL6R|1.205;STAT3|1.233	3	22	113	85180	http://www.ebi.ac.uk/QuickGO/GTerm?id=GO:0070102
4	4	regulation of catabolic process	GO:0009894	3.51e-06	3.45e-05	ATG7|1.292;CEBPA|1.324;EPHA4|0.696;MAPK14|1.189;NRG1|1.57;TENT4A|0.879;PIK3R2|0.836;PLEKHN1|1.145;LRP1|1.22;STAT3|1.233;TRIB2|0.827;USP7|0.835	12	1728	113	85180	http://www.ebi.ac.uk/QuickGO/GTerm?id=GO:0009894
7	5,7	regulation of fat cell differentiation	GO:0045598	3.52e-06	3.45e-05	RUNX1T1|0.86;CEBPA|1.324;MAPK14|1.189;RORA|0.768;TRIB2|0.827	5	170	113	85180	http://www.ebi.ac.uk/QuickGO/GTerm?id=GO:0045598
4	4	brain development	GO:0007420	3.61e-06	3.54e-05	ATG7|1.292;BCL11B|0.828;DICER1|1.211;NFIX|1.23;NRG1|1.57;PADI2|1.248;CTNS|1.2;RORA|0.768;S1PR1|0.78;LRP1|1.22	10	1157	113	85180	http://www.ebi.ac.uk/QuickGO/GTerm?id=GO:0007420
4	4	aging	GO:0007568	3.72e-06	3.64e-05	ADM|1.177;ATG7|1.292;GSN|1.268;MAPK14|1.189;RXRA|1.225;LRP1|1.22;STAT3|1.233	7	475	113	85180	http://www.ebi.ac.uk/QuickGO/GTerm?id=GO:0007568
5	5	regulation of transferase activity	GO:0051338	3.81e-06	3.71e-05	CEBPA|1.324;DVL3|1.219;EPHA4|0.696;EPM2AIP1|0.862;IL6R|1.205;LRRC4|1.294;MAP2K6|1.208;MAPK14|1.189;NRG1|1.57;PIK3R2|0.836;RAP2C|0.777;TRIB2|0.827	12	1742	113	85180	http://www.ebi.ac.uk/QuickGO/GTerm?id=GO:0051338
7	5,6,7	establishment of protein localization to organelle	GO:0072594	3.84e-06	3.73e-05	COX18|0.724;DYRK2|0.768;MACF1|0.892;MAPK14|1.189;NRG1|1.57;PIK3R2|0.836;RPL22|0.861;SPCS3|0.776;STAT3|1.233;EPS15|0.898	10	1165	113	85180	http://www.ebi.ac.uk/QuickGO/GTerm?id=GO:0072594
5	5	positive regulation of catalytic activity	GO:0043085	3.88e-06	3.76e-05	ARHGEF6|0.777;SPATA13|0.825;ASPH|1.236;GSN|1.268;DENND4A|0.774;DVL3|1.219;EPHA4|0.696;EPM2AIP1|0.862;IL6R|1.205;MAP2K6|1.208;MAPK14|1.189;NRG1|1.57;PCOLCE2|1.185;PIK3R2|0.836;S1PR1|0.78;STAT3|1.233	16	3120	113	85180	http://www.ebi.ac.uk/QuickGO/GTerm?id=GO:0043085
6	6	fat cell differentiation	GO:0045444	3.89e-06	3.76e-05	RUNX1T1|0.86;CEBPA|1.324;MAPK14|1.189;RORA|0.768;TMEM120B|1.184;TRIB2|0.827	6	308	113	85180	http://www.ebi.ac.uk/QuickGO/GTerm?id=GO:0045444
9	6,7,8,9	regulation of MAPK cascade	GO:0043408	3.9e-06	3.76e-05	DVL3|1.219;EPHA4|0.696;IL6R|1.205;MAP2K6|1.208;MAPK14|1.189;NRG1|1.57;PIK3R2|0.836;LRP1|1.22;TGFBR3|0.717;TRIB2|0.827	10	1167	113	85180	http://www.ebi.ac.uk/QuickGO/GTerm?id=GO:0043408
7	5,6,7	neurotrophin signaling pathway	GO:0038179	4.03e-06	3.88e-05	ARHGEF6|0.777;MAPK14|1.189;NRG1|1.57;PIK3R2|0.836;STAT3|1.233;THEM4|0.778	6	310	113	85180	http://www.ebi.ac.uk/QuickGO/GTerm?id=GO:0038179
6	5,6	MAPK cascade	GO:0000165	4.38e-06	4.2e-05	ARHGEF6|0.777;DVL3|1.219;EPHA4|0.696;IL6R|1.205;MAP2K6|1.208;MAPK14|1.189;NRG1|1.57;PIK3R2|0.836;LRP1|1.22;TGFBR3|0.717;TRIB2|0.827	11	1464	113	85180	http://www.ebi.ac.uk/QuickGO/GTerm?id=GO:0000165
5	5	negative regulation of cell migration	GO:0030336	4.42e-06	4.23e-05	CYP1B1|1.251;NRG1|1.57;PADI2|1.248;RAP2C|0.777;LRP1|1.22;STAT3|1.233	6	315	113	85180	http://www.ebi.ac.uk/QuickGO/GTerm?id=GO:0030336
6	6	definitive hemopoiesis	GO:0060216	4.51e-06	4.3e-05	KMT2A|0.852;RUNX1|0.776;TGFBR3|0.717	3	24	113	85180	http://www.ebi.ac.uk/QuickGO/GTerm?id=GO:0060216
6	6	cardiac muscle tissue morphogenesis	GO:0055008	4.51e-06	4.3e-05	NRG1|1.57;RXRA|1.225;S1PR1|0.78;TGFBR3|0.717	4	81	113	85180	http://www.ebi.ac.uk/QuickGO/GTerm?id=GO:0055008
5	4,5	single-organism organelle organization	GO:1902589	4.84e-06	4.6e-05	ATG7|1.292;GSN|1.268;COX18|0.724;DICER1|1.211;EML4|0.871;KMT2A|0.852;LETM1|0.894;MTSS1|0.807;MYH9|1.223;NAIP|1.262;PADI2|1.248;TENT4A|0.879;PELO|1.178;S1PR1|0.78;LRP1|1.22;SSH2|1.253;STAT3|1.233;TDRD9|1.615;THEM4|0.778;TMED10|0.75;TWF2|1.138;USP7|0.835	22	5667	113	85180	http://www.ebi.ac.uk/QuickGO/GTerm?id=GO:1902589
10	7,8,10	regulation of neuron projection development	GO:0010975	5e-06	4.74e-05	DCC|1.085;DVL3|1.219;EPHA4|0.696;MACF1|0.892;NRG1|1.57;LRP1|1.22;SSH2|1.253;TWF2|1.138	8	704	113	85180	http://www.ebi.ac.uk/QuickGO/GTerm?id=GO:0010975
5	5	heart morphogenesis	GO:0003007	5.1e-06	4.82e-05	DICER1|1.211;DVL3|1.219;NRG1|1.57;RXRA|1.225;S1PR1|0.78;TGFBR3|0.717	6	323	113	85180	http://www.ebi.ac.uk/QuickGO/GTerm?id=GO:0003007
4	4	reactive oxygen species biosynthetic process	GO:1903409	5.17e-06	4.88e-05	CYP1B1|1.251;CTNS|1.2;RORA|0.768;STAT3|1.233;TLR5|1.294	5	184	113	85180	http://www.ebi.ac.uk/QuickGO/GTerm?id=GO:1903409
8	8	regulation of protein processing in phagocytic vesicle	GO:1903921	5.23e-06	4.9e-05	GSN|1.268;MYH9|1.223	2	3	113	85180	http://www.ebi.ac.uk/QuickGO/GTerm?id=GO:1903921
8	8	positive regulation of protein processing in phagocytic vesicle	GO:1903923	5.23e-06	4.9e-05	GSN|1.268;MYH9|1.223	2	3	113	85180	http://www.ebi.ac.uk/QuickGO/GTerm?id=GO:1903923
7	7	protein processing in phagocytic vesicle	GO:1900756	5.23e-06	4.9e-05	GSN|1.268;MYH9|1.223	2	3	113	85180	http://www.ebi.ac.uk/QuickGO/GTerm?id=GO:1900756
7	7	regulation of phosphorylation	GO:0042325	5.42e-06	5.06e-05	CEBPA|1.324;DVL3|1.219;EPHA4|0.696;IL6R|1.205;LRRC4|1.294;MAP2K6|1.208;MAPK14|1.189;NRG1|1.57;PIK3R2|0.836;RAP2C|0.777;LRP1|1.22;STAT3|1.233;TGFBR3|0.717;TRIB2|0.827	14	2472	113	85180	http://www.ebi.ac.uk/QuickGO/GTerm?id=GO:0042325
5	5	cellular response to organonitrogen compound	GO:0071417	5.5e-06	5.13e-05	AGTRAP|1.251;ATG7|1.292;CPEB4|1.293;EPHA4|0.696;PIK3R2|0.836;RXRA|1.225;LRP1|1.22;STAT3|1.233;THEM4|0.778	9	951	113	85180	http://www.ebi.ac.uk/QuickGO/GTerm?id=GO:0071417
7	6,7	carboxylic acid transport	GO:0046942	5.54e-06	5.15e-05	GOT2|0.758;MAP2K6|1.208;PLIN2|1.233;CTNS|1.2;RXRA|1.225;SLC25A32|0.772;SLC7A7|0.866;SV2A|1.198	8	714	113	85180	http://www.ebi.ac.uk/QuickGO/GTerm?id=GO:0046942
8	6,8	regulation of kinase activity	GO:0043549	5.68e-06	5.26e-05	CEBPA|1.324;DVL3|1.219;EPHA4|0.696;IL6R|1.205;LRRC4|1.294;MAP2K6|1.208;MAPK14|1.189;NRG1|1.57;PIK3R2|0.836;RAP2C|0.777;TRIB2|0.827	11	1505	113	85180	http://www.ebi.ac.uk/QuickGO/GTerm?id=GO:0043549
4	4	regulation of response to external stimulus	GO:0032101	5.71e-06	5.28e-05	ATG7|1.292;CD200R1L|0.823;CEBPA|1.324;EPHA4|0.696;IL6R|1.205;MAPK14|1.189;MTSS1|0.807;PADI2|1.248;RORA|0.768;S1PR1|0.78;LRP1|1.22	11	1506	113	85180	http://www.ebi.ac.uk/QuickGO/GTerm?id=GO:0032101
8	6,7,8	regulation of translation	GO:0006417	5.82e-06	5.38e-05	CPEB4|1.293;DICER1|1.211;MKNK1|1.248;PLEKHN1|1.145;RPL22|0.861;RXRA|1.225;SMAD2|0.818;STAT3|1.233	8	719	113	85180	http://www.ebi.ac.uk/QuickGO/GTerm?id=GO:0006417
7	5,6,7	regulation of protein transport	GO:0051223	5.87e-06	5.4e-05	ASPH|1.236;CTDSPL2|0.774;DYRK2|0.768;MAPK14|1.189;MCU|1.125;NRG1|1.57;PIK3R2|0.836;LRP1|1.22;SPCS3|0.776;TLR5|1.294	10	1223	113	85180	http://www.ebi.ac.uk/QuickGO/GTerm?id=GO:0051223
3	3	positive regulation of growth	GO:0045927	6.07e-06	5.57e-05	MACF1|0.892;MAPK14|1.189;NRG1|1.57;LRP1|1.22;TGFBR3|0.717;TWF2|1.138	6	333	113	85180	http://www.ebi.ac.uk/QuickGO/GTerm?id=GO:0045927
6	5,6	organic acid transport	GO:0015849	6.12e-06	5.61e-05	GOT2|0.758;MAP2K6|1.208;PLIN2|1.233;CTNS|1.2;RXRA|1.225;SLC25A32|0.772;SLC7A7|0.866;SV2A|1.198	8	724	113	85180	http://www.ebi.ac.uk/QuickGO/GTerm?id=GO:0015849
5	5	regulation of hydrolase activity	GO:0051336	6.41e-06	5.86e-05	ARHGEF6|0.777;SPATA13|0.825;ASPH|1.236;GSN|1.268;DENND4A|0.774;DVL3|1.219;EPHA4|0.696;MAPK14|1.189;NAIP|1.262;NRG1|1.57;PCOLCE2|1.185;PIK3R2|0.836;S1PR1|0.78;LRP1|1.22;STAT3|1.233	15	2871	113	85180	http://www.ebi.ac.uk/QuickGO/GTerm?id=GO:0051336
5	5	synaptic signaling	GO:0099536	6.52e-06	5.95e-05	CACNA1G|0.778;DCC|1.085;EPHA4|0.696;KMT2A|0.852;LRRC4|1.294;MCTP2|1.217;NRG1|1.57;RPL22|0.861;STAT3|1.233;SV2A|1.198	10	1238	113	85180	http://www.ebi.ac.uk/QuickGO/GTerm?id=GO:0099536
4	4	lipid metabolic process	GO:0006629	6.65e-06	6.05e-05	ADM|1.177;BCL11B|0.828;CEBPA|1.324;CYP1B1|1.251;DDHD1|0.774;MAPK14|1.189;PTGES|1.323;NRG1|1.57;CYB5R2|0.852;PIK3R2|0.836;PLIN2|1.233;RORA|0.768;RXRA|1.225;LRP1|1.22;THEM4|0.778;NEU3|0.745	16	3257	113	85180	http://www.ebi.ac.uk/QuickGO/GTerm?id=GO:0006629
7	5,6,7	positive regulation of intracellular signal transduction	GO:1902533	6.83e-06	6.2e-05	ASPH|1.236;CYP1B1|1.251;DVL3|1.219;EPHA4|0.696;IL6R|1.205;MAP2K6|1.208;MAPK14|1.189;NRG1|1.57;PIK3R2|0.836;LRP1|1.22;STAT3|1.233	11	1535	113	85180	http://www.ebi.ac.uk/QuickGO/GTerm?id=GO:1902533
4	4	response to oxygen levels	GO:0070482	6.88e-06	6.23e-05	ADM|1.177;AGTRAP|1.251;ATG7|1.292;CPEB4|1.293;PLEKHN1|1.145;RORA|0.768;TGFBR3|0.717	7	522	113	85180	http://www.ebi.ac.uk/QuickGO/GTerm?id=GO:0070482
4	4	developmental growth involved in morphogenesis	GO:0060560	6.94e-06	6.27e-05	DCC|1.085;MACF1|0.892;NRG1|1.57;S1PR1|0.78;LRP1|1.22;TWF2|1.138	6	341	113	85180	http://www.ebi.ac.uk/QuickGO/GTerm?id=GO:0060560
8	8	divalent inorganic cation homeostasis	GO:0072507	7.04e-06	6.34e-05	ADM|1.177;ASPH|1.236;LETM1|0.894;MCU|1.125;MTSS1|0.807;S1PR1|0.78;LRP1|1.22;SV2A|1.198	8	738	113	85180	http://www.ebi.ac.uk/QuickGO/GTerm?id=GO:0072507
4	4	negative regulation of cell motility	GO:2000146	7.06e-06	6.35e-05	CYP1B1|1.251;NRG1|1.57;PADI2|1.248;RAP2C|0.777;LRP1|1.22;STAT3|1.233	6	342	113	85180	http://www.ebi.ac.uk/QuickGO/GTerm?id=GO:2000146
8	4,8	signal transduction by protein phosphorylation	GO:0023014	7.57e-06	6.79e-05	ARHGEF6|0.777;DVL3|1.219;EPHA4|0.696;IL6R|1.205;MAP2K6|1.208;MAPK14|1.189;NRG1|1.57;PIK3R2|0.836;LRP1|1.22;TGFBR3|0.717;TRIB2|0.827	11	1552	113	85180	http://www.ebi.ac.uk/QuickGO/GTerm?id=GO:0023014
4	4	ossification	GO:0001503	7.68e-06	6.88e-05	ASGR2|1.322;CEBPA|1.324;IL6R|1.205;MAPK14|1.189;MTSS1|0.807;RUNX1|0.776;S1PR1|0.78	7	531	113	85180	http://www.ebi.ac.uk/QuickGO/GTerm?id=GO:0001503
7	5,6,7	muscle tissue morphogenesis	GO:0060415	7.83e-06	6.99e-05	NRG1|1.57;RXRA|1.225;S1PR1|0.78;TGFBR3|0.717	4	93	113	85180	http://www.ebi.ac.uk/QuickGO/GTerm?id=GO:0060415
6	6	regulation of peptidase activity	GO:0052547	7.9e-06	7.05e-05	ASPH|1.236;GSN|1.268;EPHA4|0.696;MAPK14|1.189;NAIP|1.262;PCOLCE2|1.185;LRP1|1.22;STAT3|1.233	8	750	113	85180	http://www.ebi.ac.uk/QuickGO/GTerm?id=GO:0052547
6	6	epithelial cell differentiation	GO:0030855	8.61e-06	7.66e-05	BCL11B|0.828;DICER1|1.211;MTSS1|0.807;NRG1|1.57;PELO|1.178;RAP2C|0.777;RUNX1|0.776;RXRA|1.225;S1PR1|0.78	9	1006	113	85180	http://www.ebi.ac.uk/QuickGO/GTerm?id=GO:0030855
7	6,7	regulation of phosphate metabolic process	GO:0019220	8.63e-06	7.66e-05	ADM|1.177;CEBPA|1.324;DVL3|1.219;EPHA4|0.696;IL6R|1.205;LRRC4|1.294;MAP2K6|1.208;MAPK14|1.189;NRG1|1.57;PIK3R2|0.836;RAP2C|0.777;LRP1|1.22;STAT3|1.233;TGFBR3|0.717;TRIB2|0.827	15	2944	113	85180	http://www.ebi.ac.uk/QuickGO/GTerm?id=GO:0019220
6	6	stem cell differentiation	GO:0048863	8.67e-06	7.66e-05	DICER1|1.211;KMT2A|0.852;NRG1|1.57;RUNX1|0.776;SMAD2|0.818;STAT3|1.233;TGFBR3|0.717	7	541	113	85180	http://www.ebi.ac.uk/QuickGO/GTerm?id=GO:0048863
5	5	regulation of cellular catabolic process	GO:0031329	8.68e-06	7.66e-05	ATG7|1.292;CEBPA|1.324;EPHA4|0.696;MAPK14|1.189;TENT4A|0.879;PIK3R2|0.836;PLEKHN1|1.145;LRP1|1.22;STAT3|1.233;TRIB2|0.827;USP7|0.835	11	1575	113	85180	http://www.ebi.ac.uk/QuickGO/GTerm?id=GO:0031329
6	5,6	regulation of phosphorus metabolic process	GO:0051174	8.91e-06	7.85e-05	ADM|1.177;CEBPA|1.324;DVL3|1.219;EPHA4|0.696;IL6R|1.205;LRRC4|1.294;MAP2K6|1.208;MAPK14|1.189;NRG1|1.57;PIK3R2|0.836;RAP2C|0.777;LRP1|1.22;STAT3|1.233;TGFBR3|0.717;TRIB2|0.827	15	2952	113	85180	http://www.ebi.ac.uk/QuickGO/GTerm?id=GO:0051174
5	5	cardiocyte differentiation	GO:0035051	8.95e-06	7.87e-05	ATG7|1.292;DICER1|1.211;NRG1|1.57;RXRA|1.225;TGFBR3|0.717	5	206	113	85180	http://www.ebi.ac.uk/QuickGO/GTerm?id=GO:0035051
6	5,6	positive regulation of cardiac muscle cell proliferation	GO:0060045	8.99e-06	7.89e-05	MAPK14|1.189;NRG1|1.57;TGFBR3|0.717	3	30	113	85180	http://www.ebi.ac.uk/QuickGO/GTerm?id=GO:0060045
3	3	organic substance metabolic process	GO:0071704	9.31e-06	8.14e-05	ADM|1.177;ARHGEF6|0.777;ASGR2|1.322;ASPH|1.236;ATG7|1.292;BCL11B|0.828;GSN|1.268;RUNX1T1|0.86;CEBPA|1.324;CHIT1|1.242;CPEB4|1.293;CTDSPL2|0.774;CYP1B1|1.251;DDHD1|0.774;DENND4A|0.774;DICER1|1.211;DVL3|1.219;DYRK2|0.768;EPHA4|0.696;EPM2AIP1|0.862;ERMP1|0.778;FBXO32|0.703;GLUD2|1.264;GOT2|0.758;HOXD11|1.237;IL6R|1.205;KMT2A|0.852;LRRC4|1.294;MAP2K6|1.208;MAPK14|1.189;PTGES|1.323;MKNK1|1.248;MYH9|1.…	80	43034	113	85180	http://www.ebi.ac.uk/QuickGO/GTerm?id=GO:0071704
7	7	protein phosphorylation	GO:0006468	9.41e-06	8.2e-05	ARHGEF6|0.777;CEBPA|1.324;DVL3|1.219;DYRK2|0.768;EPHA4|0.696;IL6R|1.205;LRRC4|1.294;MAP2K6|1.208;MAPK14|1.189;MKNK1|1.248;NRG1|1.57;PIK3R2|0.836;RAP2C|0.777;SMAD2|0.818;LRP1|1.22;STAT3|1.233;TGFBR3|0.717;TRIB2|0.827	18	4157	113	85180	http://www.ebi.ac.uk/QuickGO/GTerm?id=GO:0006468
5	5	response to metal ion	GO:0010038	9.42e-06	8.2e-05	ASPH|1.236;GSN|1.268;CEBPA|1.324;CACNA1G|0.778;CPNE2|1.226;KMT2A|0.852;PTGES|1.323	7	548	113	85180	http://www.ebi.ac.uk/QuickGO/GTerm?id=GO:0010038
5	5	neuron projection regeneration	GO:0031102	1e-05	8.72e-05	ADM|1.177;EPHA4|0.696;RXRA|1.225;LRP1|1.22	4	99	113	85180	http://www.ebi.ac.uk/QuickGO/GTerm?id=GO:0031102
6	5,6	biomineral tissue development	GO:0031214	1.03e-05	8.91e-05	ASGR2|1.322;DICER1|1.211;MTSS1|0.807;NECTIN1|1.271;S1PR1|0.78	5	212	113	85180	http://www.ebi.ac.uk/QuickGO/GTerm?id=GO:0031214
2	2	immune system process	GO:0002376	1.03e-05	8.91e-05	ADM|1.177;ATG7|1.292;BCL11B|0.828;GSN|1.268;CD99|0.793;CEACAM8|1.916;CEBPA|1.324;CHIT1|1.242;CKLF|1.156;DICER1|1.211;CALML5|0.9;FCRL1|0.762;IL6R|1.205;KLRD1|0.656;KMT2A|0.852;MAP2K6|1.208;MAPK14|1.189;MTSS1|0.807;MYH9|1.223;NAIP|1.262;NFAM1|1.218;NFATC2|0.801;NRG1|1.57;OSTM1|0.769;PADI2|1.248;PIK3R2|0.836;NECTIN1|1.271;RAB3D|1.202;RAP2C|0.777;RORA|0.768;RPL22|0.861;RUNX1|0.776;S1PR1|0.78;SLC7A7|0…	43	17271	113	85180	http://www.ebi.ac.uk/QuickGO/GTerm?id=GO:0002376
9	7,8,9	negative regulation of transcription from RNA polymerase II promoter	GO:0000122	1.03e-05	8.93e-05	CEBPA|1.324;DICER1|1.211;NFATC2|0.801;NFIX|1.23;PHF21A|1.233;RUNX1|0.776;RXRA|1.225;SMAD2|0.818;STAT3|1.233;TCF7|0.883	10	1306	113	85180	http://www.ebi.ac.uk/QuickGO/GTerm?id=GO:0000122
5	5	negative regulation of cellular catabolic process	GO:0031330	1.04e-05	8.93e-05	ATG7|1.292;EPHA4|0.696;MAPK14|1.189;TENT4A|0.879;STAT3|1.233;USP7|0.835	6	366	113	85180	http://www.ebi.ac.uk/QuickGO/GTerm?id=GO:0031330
4	4	hair follicle cell proliferation	GO:0071335	1.04e-05	8.96e-05	DICER1|1.211;RUNX1|0.776	2	4	113	85180	http://www.ebi.ac.uk/QuickGO/GTerm?id=GO:0071335
7	6,7	myoblast differentiation involved in skeletal muscle regeneration	GO:0014835	1.04e-05	8.96e-05	DICER1|1.211;MAPK14|1.189	2	4	113	85180	http://www.ebi.ac.uk/QuickGO/GTerm?id=GO:0014835
6	5,6	regulation of establishment of protein localization	GO:0070201	1.05e-05	8.97e-05	ASPH|1.236;CTDSPL2|0.774;DYRK2|0.768;MAPK14|1.189;MCU|1.125;NRG1|1.57;PIK3R2|0.836;LRP1|1.22;SPCS3|0.776;TLR5|1.294	10	1308	113	85180	http://www.ebi.ac.uk/QuickGO/GTerm?id=GO:0070201
6	6	protein complex disassembly	GO:0043241	1.06e-05	9.03e-05	ASPH|1.236;GSN|1.268;DVL3|1.219;EML4|0.871;NRG1|1.57;RPL22|0.861;TWF2|1.138	7	558	113	85180	http://www.ebi.ac.uk/QuickGO/GTerm?id=GO:0043241
6	5,6	muscle organ morphogenesis	GO:0048644	1.09e-05	9.25e-05	NRG1|1.57;RXRA|1.225;S1PR1|0.78;TGFBR3|0.717	4	101	113	85180	http://www.ebi.ac.uk/QuickGO/GTerm?id=GO:0048644
6	6	striated muscle tissue development	GO:0014706	1.09e-05	9.31e-05	ATG7|1.292;DICER1|1.211;MAPK14|1.189;NRG1|1.57;RXRA|1.225;S1PR1|0.78;TGFBR3|0.717	7	561	113	85180	http://www.ebi.ac.uk/QuickGO/GTerm?id=GO:0014706
11	6,7,8,9,11	positive regulation of neuron projection development	GO:0010976	1.1e-05	9.35e-05	DVL3|1.219;EPHA4|0.696;MACF1|0.892;NRG1|1.57;LRP1|1.22;TWF2|1.138	6	370	113	85180	http://www.ebi.ac.uk/QuickGO/GTerm?id=GO:0010976
6	6	plasma membrane bounded cell projection assembly	GO:0120031	1.14e-05	9.64e-05	ARHGEF6|0.777;SPATA13|0.825;GSN|1.268;MTSS1|0.807;RAP2C|0.777;S1PR1|0.78;SSH2|1.253;TWF2|1.138	8	789	113	85180	http://www.ebi.ac.uk/QuickGO/GTerm?id=GO:0120031
6	6	viral life cycle	GO:0019058	1.19e-05	0.0001	ATG7|1.292;GSN|1.268;DICER1|1.211;NECTIN1|1.271;RPL22|0.861;EPS15|0.898;THOC1|0.836	7	568	113	85180	http://www.ebi.ac.uk/QuickGO/GTerm?id=GO:0019058
6	6	heart contraction	GO:0060047	1.19e-05	0.0001	ADM|1.177;ASPH|1.236;CACNA1G|0.778;KCNJ2|1.237;MAP2K6|1.208;SP4|0.758	6	375	113	85180	http://www.ebi.ac.uk/QuickGO/GTerm?id=GO:0060047
8	8	chemical synaptic transmission	GO:0007268	1.19e-05	0.0001	CACNA1G|0.778;DCC|1.085;EPHA4|0.696;KCNJ2|1.237;KMT2A|0.852;LRRC4|1.294;MCTP2|1.217;RAB3D|1.202;RPL22|0.861;STAT3|1.233;SV2A|1.198	11	1630	113	85180	http://www.ebi.ac.uk/QuickGO/GTerm?id=GO:0007268
6	6	response to ethanol	GO:0045471	1.26e-05	0.000105	GSN|1.268;GOT2|0.758;IL6R|1.205;RXRA|1.225;STAT3|1.233	5	221	113	85180	http://www.ebi.ac.uk/QuickGO/GTerm?id=GO:0045471
2	2	reproductive process	GO:0022414	1.31e-05	0.00011	ADM|1.177;CEBPA|1.324;DICER1|1.211;GOT2|0.758;HOXD11|1.237;MAP2K6|1.208;MAPK14|1.189;MYH9|1.223;RXRA|1.225;STAT3|1.233;TCF7|0.883;TDRD9|1.615;TLR5|1.294	13	2315	113	85180	http://www.ebi.ac.uk/QuickGO/GTerm?id=GO:0022414
7	6,7	astrocyte differentiation	GO:0048708	1.31e-05	0.00011	EPHA4|0.696;NFIX|1.23;LRP1|1.22;STAT3|1.233	4	106	113	85180	http://www.ebi.ac.uk/QuickGO/GTerm?id=GO:0048708
8	8	metal ion homeostasis	GO:0055065	1.35e-05	0.000113	ADM|1.177;ASPH|1.236;KCNJ2|1.237;LETM1|0.894;MCU|1.125;MTSS1|0.807;S1PR1|0.78;LRP1|1.22;SV2A|1.198	9	1065	113	85180	http://www.ebi.ac.uk/QuickGO/GTerm?id=GO:0055065
6	6	ion homeostasis	GO:0050801	1.37e-05	0.000114	ADM|1.177;ASPH|1.236;CACNA1G|0.778;KCNJ2|1.237;LETM1|0.894;MCU|1.125;MTSS1|0.807;S1PR1|0.78;LRP1|1.22;SV2A|1.198	10	1349	113	85180	http://www.ebi.ac.uk/QuickGO/GTerm?id=GO:0050801
5	5	muscle tissue development	GO:0060537	1.37e-05	0.000114	ATG7|1.292;DICER1|1.211;MAPK14|1.189;NRG1|1.57;RXRA|1.225;S1PR1|0.78;TGFBR3|0.717	7	581	113	85180	http://www.ebi.ac.uk/QuickGO/GTerm?id=GO:0060537
5	5	heart process	GO:0003015	1.4e-05	0.000116	ADM|1.177;ASPH|1.236;CACNA1G|0.778;KCNJ2|1.237;MAP2K6|1.208;SP4|0.758	6	386	113	85180	http://www.ebi.ac.uk/QuickGO/GTerm?id=GO:0003015
4	4	positive regulation of vasculature development	GO:1904018	1.43e-05	0.000118	ADM|1.177;CYP1B1|1.251;IL6R|1.205;RUNX1|0.776;STAT3|1.233	5	227	113	85180	http://www.ebi.ac.uk/QuickGO/GTerm?id=GO:1904018
7	4,6,7	positive regulation of secretion	GO:0051047	1.43e-05	0.000118	ATG7|1.292;CACNA1G|0.778;MAP2K6|1.208;MAPK14|1.189;MCU|1.125;RAB3D|1.202;LRP1|1.22	7	585	113	85180	http://www.ebi.ac.uk/QuickGO/GTerm?id=GO:0051047
4	4	kidney development	GO:0001822	1.44e-05	0.000119	EPHA4|0.696;HOXD11|1.237;IL6R|1.205;MTSS1|0.807;SMAD2|0.818;TMED10|0.75	6	388	113	85180	http://www.ebi.ac.uk/QuickGO/GTerm?id=GO:0001822
5	4,5	positive regulation of cell death	GO:0010942	1.45e-05	0.000119	ADM|1.177;ARHGEF6|0.777;ATG7|1.292;GSN|1.268;CYP1B1|1.251;MAP2K6|1.208;PLEKHN1|1.145;RXRA|1.225;LRP1|1.22	9	1075	113	85180	http://www.ebi.ac.uk/QuickGO/GTerm?id=GO:0010942
6	6	visual system development	GO:0150063	1.46e-05	0.00012	BCL11B|0.828;CYP1B1|1.251;CTNS|1.2;NECTIN1|1.271;RXRA|1.225;STAT3|1.233	6	389	113	85180	http://www.ebi.ac.uk/QuickGO/GTerm?id=GO:0150063
7	6,7	positive regulation of axonogenesis	GO:0050772	1.47e-05	0.00012	MACF1|0.892;NRG1|1.57;LRP1|1.22;TWF2|1.138	4	109	113	85180	http://www.ebi.ac.uk/QuickGO/GTerm?id=GO:0050772
7	6,7	organic anion transport	GO:0015711	1.54e-05	0.000126	GOT2|0.758;MAP2K6|1.208;CYB5R2|0.852;PLIN2|1.233;CTNS|1.2;RXRA|1.225;SLC25A32|0.772;SLC7A7|0.866;SV2A|1.198	9	1083	113	85180	http://www.ebi.ac.uk/QuickGO/GTerm?id=GO:0015711
5	5	sensory system development	GO:0048880	1.57e-05	0.000128	BCL11B|0.828;CYP1B1|1.251;CTNS|1.2;NECTIN1|1.271;RXRA|1.225;STAT3|1.233	6	394	113	85180	http://www.ebi.ac.uk/QuickGO/GTerm?id=GO:0048880
4	4	regulation of body fluid levels	GO:0050878	1.62e-05	0.000132	ADM|1.177;ATG7|1.292;CEACAM8|1.916;GOT2|0.758;MAPK14|1.189;MYH9|1.223;PHF21A|1.233;PIK3R2|0.836;SLC7A7|0.866	9	1090	113	85180	http://www.ebi.ac.uk/QuickGO/GTerm?id=GO:0050878
3	3	system process	GO:0003008	1.71e-05	0.000138	ADM|1.177;AGTRAP|1.251;ASPH|1.236;ATG7|1.292;GSN|1.268;CACNA1G|0.778;CYP1B1|1.251;DICER1|1.211;FBXO32|0.703;KCNJ2|1.237;KMT2A|0.852;MAP2K6|1.208;NRG1|1.57;CTNS|1.2;S1PR1|0.78;SP4|0.758	16	3516	113	85180	http://www.ebi.ac.uk/QuickGO/GTerm?id=GO:0003008
6	6	negative regulation of hydrogen peroxide biosynthetic process	GO:0010730	1.74e-05	0.000141	CTNS|1.2;STAT3|1.233	2	5	113	85180	http://www.ebi.ac.uk/QuickGO/GTerm?id=GO:0010730
5	5	liver development	GO:0001889	1.76e-05	0.000142	ATG7|1.292;CEBPA|1.324;RUNX1|0.776;RXRA|1.225;TGFBR3|0.717	5	237	113	85180	http://www.ebi.ac.uk/QuickGO/GTerm?id=GO:0001889
6	4,5,6	regulation of leukocyte activation	GO:0002694	1.77e-05	0.000142	GSN|1.268;CEBPA|1.324;IL6R|1.205;NFAM1|1.218;NFATC2|0.801;RORA|0.768;RUNX1|0.776;THOC1|0.836	8	839	113	85180	http://www.ebi.ac.uk/QuickGO/GTerm?id=GO:0002694
9	7,8,9	regulation of protein kinase activity	GO:0045859	1.83e-05	0.000147	CEBPA|1.324;DVL3|1.219;EPHA4|0.696;IL6R|1.205;LRRC4|1.294;MAP2K6|1.208;MAPK14|1.189;NRG1|1.57;RAP2C|0.777;TRIB2|0.827	10	1396	113	85180	http://www.ebi.ac.uk/QuickGO/GTerm?id=GO:0045859
9	5,7,9	negative regulation of neurogenesis	GO:0050768	1.86e-05	0.000149	DCC|1.085;DICER1|1.211;EPHA4|0.696;NRG1|1.57;LRP1|1.22;STAT3|1.233	6	406	113	85180	http://www.ebi.ac.uk/QuickGO/GTerm?id=GO:0050768
5	5	hepaticobiliary system development	GO:0061008	1.87e-05	0.000149	ATG7|1.292;CEBPA|1.324;RUNX1|0.776;RXRA|1.225;TGFBR3|0.717	5	240	113	85180	http://www.ebi.ac.uk/QuickGO/GTerm?id=GO:0061008
6	5,6	regulation of reactive oxygen species metabolic process	GO:2000377	1.87e-05	0.000149	CYP1B1|1.251;MAPK14|1.189;CTNS|1.2;STAT3|1.233;TLR5|1.294	5	240	113	85180	http://www.ebi.ac.uk/QuickGO/GTerm?id=GO:2000377
5	5	cell fate commitment	GO:0045165	1.88e-05	0.00015	BCL11B|0.828;HOXD11|1.237;NRG1|1.57;RORA|0.768;SMAD2|0.818;STAT3|1.233	6	407	113	85180	http://www.ebi.ac.uk/QuickGO/GTerm?id=GO:0045165
5	5	renal system development	GO:0072001	1.94e-05	0.000154	EPHA4|0.696;HOXD11|1.237;IL6R|1.205;MTSS1|0.807;SMAD2|0.818;TMED10|0.75	6	409	113	85180	http://www.ebi.ac.uk/QuickGO/GTerm?id=GO:0072001
4	4	reactive oxygen species metabolic process	GO:0072593	1.94e-05	0.000154	CYP1B1|1.251;MAPK14|1.189;CTNS|1.2;RORA|0.768;STAT3|1.233;TLR5|1.294	6	409	113	85180	http://www.ebi.ac.uk/QuickGO/GTerm?id=GO:0072593
7	5,6,7	positive regulation of cardiac muscle tissue growth	GO:0055023	2.01e-05	0.000159	MAPK14|1.189;NRG1|1.57;TGFBR3|0.717	3	39	113	85180	http://www.ebi.ac.uk/QuickGO/GTerm?id=GO:0055023
7	7	response to glucocorticoid	GO:0051384	2.1e-05	0.000166	ADM|1.177;CEBPA|1.324;FBXO32|0.703;IL6R|1.205;RXRA|1.225	5	246	113	85180	http://www.ebi.ac.uk/QuickGO/GTerm?id=GO:0051384
4	4	regulation of system process	GO:0044057	2.27e-05	0.000179	ADM|1.177;ASPH|1.236;CACNA1G|0.778;DICER1|1.211;FBXO32|0.703;KCNJ2|1.237;NRG1|1.57;SP4|0.758	8	869	113	85180	http://www.ebi.ac.uk/QuickGO/GTerm?id=GO:0044057
6	4,6	reproductive structure development	GO:0048608	2.3e-05	0.000181	ADM|1.177;CEBPA|1.324;DICER1|1.211;MAPK14|1.189;RXRA|1.225;TCF7|0.883;TLR5|1.294	7	630	113	85180	http://www.ebi.ac.uk/QuickGO/GTerm?id=GO:0048608
5	5	cellular macromolecule catabolic process	GO:0044265	2.32e-05	0.000182	CEBPA|1.324;DICER1|1.211;EPHA4|0.696;MAPK14|1.189;TENT4A|0.879;PELO|1.178;PLEKHN1|1.145;RNASEH2C|0.771;RNF145|1.247;RPL22|0.861;LRP1|1.22;TRIB2|0.827;USP7|0.835	13	2445	113	85180	http://www.ebi.ac.uk/QuickGO/GTerm?id=GO:0044265
4	4	cerebellar Purkinje cell layer development	GO:0021680	2.34e-05	0.000183	ATG7|1.292;NFIX|1.23;RORA|0.768	3	41	113	85180	http://www.ebi.ac.uk/QuickGO/GTerm?id=GO:0021680
7	6,7	stress-activated MAPK cascade	GO:0051403	2.37e-05	0.000185	ARHGEF6|0.777;DVL3|1.219;EPHA4|0.696;MAP2K6|1.208;MAPK14|1.189;TGFBR3|0.717	6	424	113	85180	http://www.ebi.ac.uk/QuickGO/GTerm?id=GO:0051403
5	3,4,5	regulation of homeostatic process	GO:0032844	2.46e-05	0.000192	ASPH|1.236;CACNA1G|0.778;MAPK14|1.189;RORA|0.768;S1PR1|0.78;STAT3|1.233;USP7|0.835	7	637	113	85180	http://www.ebi.ac.uk/QuickGO/GTerm?id=GO:0032844
5	5	reproductive system development	GO:0061458	2.46e-05	0.000192	ADM|1.177;CEBPA|1.324;DICER1|1.211;MAPK14|1.189;RXRA|1.225;TCF7|0.883;TLR5|1.294	7	637	113	85180	http://www.ebi.ac.uk/QuickGO/GTerm?id=GO:0061458
7	4,6,7	positive regulation of protein transport	GO:0051222	2.49e-05	0.000194	ASPH|1.236;CTDSPL2|0.774;MAPK14|1.189;MCU|1.125;NRG1|1.57;PIK3R2|0.836;LRP1|1.22	7	638	113	85180	http://www.ebi.ac.uk/QuickGO/GTerm?id=GO:0051222
5	5	regulation of vasculature development	GO:1901342	2.53e-05	0.000196	ADM|1.177;CYP1B1|1.251;IL6R|1.205;NFATC2|0.801;RUNX1|0.776;STAT3|1.233	6	429	113	85180	http://www.ebi.ac.uk/QuickGO/GTerm?id=GO:1901342
4	4	cell junction organization	GO:0034330	2.59e-05	0.000201	ARHGEF6|0.777;MACF1|0.892;MTSS1|0.807;NECTIN1|1.271;RUNX1|0.776;LRP1|1.22	6	431	113	85180	http://www.ebi.ac.uk/QuickGO/GTerm?id=GO:0034330
6	5,6	regulation of neuron death	GO:1901214	2.59e-05	0.000201	ATG7|1.292;CPEB4|1.293;DCC|1.085;NAIP|1.262;LRP1|1.22;STAT3|1.233	6	431	113	85180	http://www.ebi.ac.uk/QuickGO/GTerm?id=GO:1901214
5	4,5	regulation of cell activation	GO:0050865	2.64e-05	0.000204	GSN|1.268;CEBPA|1.324;IL6R|1.205;NFAM1|1.218;NFATC2|0.801;RORA|0.768;RUNX1|0.776;THOC1|0.836	8	888	113	85180	http://www.ebi.ac.uk/QuickGO/GTerm?id=GO:0050865
6	6	odontogenesis of dentin-containing tooth	GO:0042475	2.68e-05	0.000206	ADM|1.177;BCL11B|0.828;DICER1|1.211;NECTIN1|1.271	4	127	113	85180	http://www.ebi.ac.uk/QuickGO/GTerm?id=GO:0042475
5	4,5	regulation of actin filament-based process	GO:0032970	2.68e-05	0.000206	GSN|1.268;KCNJ2|1.237;MTSS1|0.807;MYH9|1.223;S1PR1|0.78;LRP1|1.22;SSH2|1.253;TWF2|1.138	8	890	113	85180	http://www.ebi.ac.uk/QuickGO/GTerm?id=GO:0032970
6	5,6	positive regulation of heart growth	GO:0060421	2.7e-05	0.000207	MAPK14|1.189;NRG1|1.57;TGFBR3|0.717	3	43	113	85180	http://www.ebi.ac.uk/QuickGO/GTerm?id=GO:0060421
4	4	negative regulation of nervous system development	GO:0051961	2.84e-05	0.000217	DCC|1.085;DICER1|1.211;EPHA4|0.696;NRG1|1.57;LRP1|1.22;STAT3|1.233	6	438	113	85180	http://www.ebi.ac.uk/QuickGO/GTerm?id=GO:0051961
5	5	heart trabecula morphogenesis	GO:0061384	2.89e-05	0.000221	NRG1|1.57;S1PR1|0.78;TGFBR3|0.717	3	44	113	85180	http://www.ebi.ac.uk/QuickGO/GTerm?id=GO:0061384
6	6	cellular response to lipid	GO:0071396	2.9e-05	0.000222	FBXO32|0.703;MAPK14|1.189;PADI2|1.248;RORA|0.768;RUNX1|0.776;RXRA|1.225;TLR5|1.294;TWF2|1.138	8	900	113	85180	http://www.ebi.ac.uk/QuickGO/GTerm?id=GO:0071396
10	9,10	cellular calcium ion homeostasis	GO:0006874	2.91e-05	0.000222	ADM|1.177;ASPH|1.236;LETM1|0.894;MCU|1.125;S1PR1|0.78;LRP1|1.22;SV2A|1.198	7	654	113	85180	http://www.ebi.ac.uk/QuickGO/GTerm?id=GO:0006874
7	5,7	regulation of axon extension	GO:0030516	2.93e-05	0.000223	MACF1|0.892;NRG1|1.57;LRP1|1.22;TWF2|1.138	4	130	113	85180	http://www.ebi.ac.uk/QuickGO/GTerm?id=GO:0030516
10	6,9,10	axon guidance	GO:0007411	3.09e-05	0.000234	BCL11B|0.828;CACNA1G|0.778;DCC|1.085;EPHA4|0.696;MYH9|1.223;NECTIN1|1.271;LRP1|1.22	7	660	113	85180	http://www.ebi.ac.uk/QuickGO/GTerm?id=GO:0007411
4	4	modulation of synaptic transmission	GO:0050804	3.11e-05	0.000236	DCC|1.085;EPHA4|0.696;KMT2A|0.852;LRRC4|1.294;MCTP2|1.217;RPL22|0.861;STAT3|1.233	7	661	113	85180	http://www.ebi.ac.uk/QuickGO/GTerm?id=GO:0050804
9	5,8,9	neuron projection guidance	GO:0097485	3.14e-05	0.000238	BCL11B|0.828;CACNA1G|0.778;DCC|1.085;EPHA4|0.696;MYH9|1.223;NECTIN1|1.271;LRP1|1.22	7	662	113	85180	http://www.ebi.ac.uk/QuickGO/GTerm?id=GO:0097485
6	6	response to corticosteroid	GO:0031960	3.22e-05	0.000243	ADM|1.177;CEBPA|1.324;FBXO32|0.703;IL6R|1.205;RXRA|1.225	5	269	113	85180	http://www.ebi.ac.uk/QuickGO/GTerm?id=GO:0031960
6	5,6	mitochondrial transport	GO:0006839	3.38e-05	0.000255	LETM1|0.894;MCU|1.125;NRG1|1.57;SLC25A32|0.772;STAT3|1.233;THEM4|0.778	6	452	113	85180	http://www.ebi.ac.uk/QuickGO/GTerm?id=GO:0006839
7	4,5,7	apoptotic signaling pathway	GO:0097190	3.44e-05	0.000259	ARHGEF6|0.777;GSN|1.268;CYP1B1|1.251;DCC|1.085;DYRK2|0.768;IL6R|1.205;MKNK1|1.248;NRG1|1.57	8	922	113	85180	http://www.ebi.ac.uk/QuickGO/GTerm?id=GO:0097190
5	5	regulation of organelle organization	GO:0033043	3.47e-05	0.000261	ATG7|1.292;GSN|1.268;DDHD1|0.774;EML4|0.871;KMT2A|0.852;MTSS1|0.807;NRG1|1.57;PADI2|1.248;S1PR1|0.78;LRP1|1.22;SSH2|1.253;TWF2|1.138;USP7|0.835	13	2543	113	85180	http://www.ebi.ac.uk/QuickGO/GTerm?id=GO:0033043
4	4	lymphocyte migration	GO:0072676	3.5e-05	0.000262	CD99|0.793;CKLF|1.156;PADI2|1.248;S1PR1|0.78	4	136	113	85180	http://www.ebi.ac.uk/QuickGO/GTerm?id=GO:0072676
7	7	myeloid leukocyte differentiation	GO:0002573	3.51e-05	0.000262	CEBPA|1.324;MAPK14|1.189;MYH9|1.223;OSTM1|0.769;RUNX1|0.776	5	274	113	85180	http://www.ebi.ac.uk/QuickGO/GTerm?id=GO:0002573
5	5	adult walking behavior	GO:0007628	3.53e-05	0.000263	ATG7|1.292;EPHA4|0.696;CTNS|1.2	3	47	113	85180	http://www.ebi.ac.uk/QuickGO/GTerm?id=GO:0007628
False	obselete	obsolete cell-type specific apoptotic process	GO:0097285	3.55e-05	0.000264	GSN|1.268;CPEB4|1.293;DICER1|1.211;NAIP|1.262;NRG1|1.57;LRP1|1.22	6	456	113	85180	http://www.ebi.ac.uk/QuickGO/GTerm?id=GO:0097285
7	7	anterograde trans-synaptic signaling	GO:0098916	3.56e-05	0.000264	CACNA1G|0.778;DCC|1.085;EPHA4|0.696;KMT2A|0.852;LRRC4|1.294;MCTP2|1.217;RPL22|0.861;STAT3|1.233;SV2A|1.198	9	1206	113	85180	http://www.ebi.ac.uk/QuickGO/GTerm?id=GO:0098916
6	5,6	positive regulation of muscle cell differentiation	GO:0051149	3.6e-05	0.000267	MAP2K6|1.208;MAPK14|1.189;NFATC2|0.801;NRG1|1.57	4	137	113	85180	http://www.ebi.ac.uk/QuickGO/GTerm?id=GO:0051149
6	4,5,6	spindle pole body organization	GO:0051300	3.65e-05	0.00027	CALML3|0.758;CALML5|0.9	2	7	113	85180	http://www.ebi.ac.uk/QuickGO/GTerm?id=GO:0051300
7	5,6,7	epithelial tube morphogenesis	GO:0060562	3.68e-05	0.000272	ADM|1.177;DICER1|1.211;DVL3|1.219;EPHA4|0.696;HOXD11|1.237;MTSS1|0.807	6	459	113	85180	http://www.ebi.ac.uk/QuickGO/GTerm?id=GO:0060562
6	5,6	negative regulation of neuron death	GO:1901215	3.7e-05	0.000272	ATG7|1.292;CPEB4|1.293;NAIP|1.262;LRP1|1.22;STAT3|1.233	5	277	113	85180	http://www.ebi.ac.uk/QuickGO/GTerm?id=GO:1901215
7	5,6,7	positive regulation of cytoplasmic transport	GO:1903651	3.7e-05	0.000272	ASPH|1.236;CTDSPL2|0.774;MAPK14|1.189;NRG1|1.57;PIK3R2|0.836	5	277	113	85180	http://www.ebi.ac.uk/QuickGO/GTerm?id=GO:1903651
5	5	response to axon injury	GO:0048678	3.7e-05	0.000272	EPHA4|0.696;NAIP|1.262;RXRA|1.225;LRP1|1.22	4	138	113	85180	http://www.ebi.ac.uk/QuickGO/GTerm?id=GO:0048678
5	4,5	intracellular receptor signaling pathway	GO:0030522	3.72e-05	0.000273	MAP2K6|1.208;PADI2|1.248;RORA|0.768;RUNX1|0.776;RXRA|1.225;STAT3|1.233	6	460	113	85180	http://www.ebi.ac.uk/QuickGO/GTerm?id=GO:0030522
6	6	cellular response to peptide	GO:1901653	3.76e-05	0.000275	AGTRAP|1.251;EPHA4|0.696;PIK3R2|0.836;RXRA|1.225;LRP1|1.22;STAT3|1.233;THEM4|0.778	7	681	113	85180	http://www.ebi.ac.uk/QuickGO/GTerm?id=GO:1901653
6	6	trans-synaptic signaling	GO:0099537	3.77e-05	0.000275	CACNA1G|0.778;DCC|1.085;EPHA4|0.696;KMT2A|0.852;LRRC4|1.294;MCTP2|1.217;RPL22|0.861;STAT3|1.233;SV2A|1.198	9	1215	113	85180	http://www.ebi.ac.uk/QuickGO/GTerm?id=GO:0099537
9	9	calcium ion homeostasis	GO:0055074	3.79e-05	0.000277	ADM|1.177;ASPH|1.236;LETM1|0.894;MCU|1.125;S1PR1|0.78;LRP1|1.22;SV2A|1.198	7	682	113	85180	http://www.ebi.ac.uk/QuickGO/GTerm?id=GO:0055074
5	5	signal release	GO:0023061	3.82e-05	0.000278	ADM|1.177;MCTP2|1.217;MCU|1.125;RAB3D|1.202;SMAD2|0.818;LRP1|1.22;SPCS3|0.776;SV2A|1.198	8	936	113	85180	http://www.ebi.ac.uk/QuickGO/GTerm?id=GO:0023061
5	5	regulation of cell projection organization	GO:0031344	3.85e-05	0.00028	DCC|1.085;DVL3|1.219;EPHA4|0.696;MACF1|0.892;NRG1|1.57;LRP1|1.22;SSH2|1.253;TWF2|1.138	8	937	113	85180	http://www.ebi.ac.uk/QuickGO/GTerm?id=GO:0031344
6	3,5,6	positive regulation of establishment of protein localization	GO:1904951	3.86e-05	0.00028	ASPH|1.236;CTDSPL2|0.774;MAPK14|1.189;MCU|1.125;NRG1|1.57;PIK3R2|0.836;LRP1|1.22	7	684	113	85180	http://www.ebi.ac.uk/QuickGO/GTerm?id=GO:1904951
5	5	cell projection assembly	GO:0030031	3.94e-05	0.000285	ARHGEF6|0.777;SPATA13|0.825;GSN|1.268;MTSS1|0.807;RAP2C|0.777;S1PR1|0.78;SSH2|1.253;TWF2|1.138	8	940	113	85180	http://www.ebi.ac.uk/QuickGO/GTerm?id=GO:0030031
7	7	cellular response to interleukin-6	GO:0071354	4.01e-05	0.000289	CEBPA|1.324;IL6R|1.205;STAT3|1.233	3	49	113	85180	http://www.ebi.ac.uk/QuickGO/GTerm?id=GO:0071354
5	4,5	immune response-regulating signaling pathway	GO:0002764	4.04e-05	0.000291	MAP2K6|1.208;MAPK14|1.189;NFAM1|1.218;NFATC2|0.801;NRG1|1.57;PIK3R2|0.836;RUNX1|0.776;THEM4|0.778;TLR5|1.294	9	1226	113	85180	http://www.ebi.ac.uk/QuickGO/GTerm?id=GO:0002764
9	8,9	cellular metal ion homeostasis	GO:0006875	4.12e-05	0.000297	ADM|1.177;ASPH|1.236;KCNJ2|1.237;LETM1|0.894;MCU|1.125;S1PR1|0.78;LRP1|1.22;SV2A|1.198	8	946	113	85180	http://www.ebi.ac.uk/QuickGO/GTerm?id=GO:0006875
9	5,6,7,9	positive regulation of neurogenesis	GO:0050769	4.16e-05	0.000299	DICER1|1.211;DVL3|1.219;EPHA4|0.696;MACF1|0.892;NRG1|1.57;LRP1|1.22;TWF2|1.138	7	692	113	85180	http://www.ebi.ac.uk/QuickGO/GTerm?id=GO:0050769
7	7	cation homeostasis	GO:0055080	4.17e-05	0.000299	ADM|1.177;ASPH|1.236;KCNJ2|1.237;LETM1|0.894;MCU|1.125;MTSS1|0.807;S1PR1|0.78;LRP1|1.22;SV2A|1.198	9	1231	113	85180	http://www.ebi.ac.uk/QuickGO/GTerm?id=GO:0055080
6	5,6	protein localization to membrane	GO:0072657	4.18e-05	0.000299	GSN|1.268;COX18|0.724;LRRC4|1.294;MACF1|0.892;RAB3D|1.202;RPL22|0.861;LRP1|1.22;SPCS3|0.776	8	948	113	85180	http://www.ebi.ac.uk/QuickGO/GTerm?id=GO:0072657
5	5	regulation of cardiac muscle cell proliferation	GO:0060043	4.52e-05	0.000322	MAPK14|1.189;NRG1|1.57;TGFBR3|0.717	3	51	113	85180	http://www.ebi.ac.uk/QuickGO/GTerm?id=GO:0060043
7	6,7	positive regulation of protein modification process	GO:0031401	4.52e-05	0.000322	ATG7|1.292;DVL3|1.219;EPHA4|0.696;IL6R|1.205;KMT2A|0.852;MAP2K6|1.208;MAPK14|1.189;NRG1|1.57;RAP2C|0.777;LRP1|1.22;STAT3|1.233	11	1887	113	85180	http://www.ebi.ac.uk/QuickGO/GTerm?id=GO:0031401
9	8,9	cellular divalent inorganic cation homeostasis	GO:0072503	4.55e-05	0.000323	ADM|1.177;ASPH|1.236;LETM1|0.894;MCU|1.125;S1PR1|0.78;LRP1|1.22;SV2A|1.198	7	702	113	85180	http://www.ebi.ac.uk/QuickGO/GTerm?id=GO:0072503
7	6,7	regulation of intracellular protein transport	GO:0033157	4.55e-05	0.000323	ASPH|1.236;CTDSPL2|0.774;DYRK2|0.768;MAPK14|1.189;NRG1|1.57;PIK3R2|0.836	6	477	113	85180	http://www.ebi.ac.uk/QuickGO/GTerm?id=GO:0033157
5	5	heterocycle catabolic process	GO:0046700	4.71e-05	0.000334	DICER1|1.211;GOT2|0.758;MAPK14|1.189;TENT4A|0.879;PELO|1.178;PLEKHN1|1.145;RNASEH2C|0.771;RPL22|0.861;STAT3|1.233	9	1251	113	85180	http://www.ebi.ac.uk/QuickGO/GTerm?id=GO:0046700
8	7,8	calcineurin-mediated signaling	GO:0097720	4.79e-05	0.000339	DYRK2|0.768;NFATC2|0.801;NRG1|1.57	3	52	113	85180	http://www.ebi.ac.uk/QuickGO/GTerm?id=GO:0097720
5	4,5	developmental cell growth	GO:0048588	4.82e-05	0.000341	DCC|1.085;MACF1|0.892;NRG1|1.57;LRP1|1.22;TWF2|1.138	5	293	113	85180	http://www.ebi.ac.uk/QuickGO/GTerm?id=GO:0048588
5	5	neuron death	GO:0070997	4.88e-05	0.000343	ATG7|1.292;CPEB4|1.293;DCC|1.085;NAIP|1.262;LRP1|1.22;STAT3|1.233	6	483	113	85180	http://www.ebi.ac.uk/QuickGO/GTerm?id=GO:0070997
4	4	regulation of small molecule metabolic process	GO:0062012	4.88e-05	0.000343	ADM|1.177;DYRK2|0.768;EPM2AIP1|0.862;RORA|0.768;SLC7A7|0.866;STAT3|1.233	6	483	113	85180	http://www.ebi.ac.uk/QuickGO/GTerm?id=GO:0062012
6	6	response to insulin	GO:0032868	4.93e-05	0.000347	ADM|1.177;EPM2AIP1|0.862;GOT2|0.758;PIK3R2|0.836;RXRA|1.225;THEM4|0.778	6	484	113	85180	http://www.ebi.ac.uk/QuickGO/GTerm?id=GO:0032868
8	8	peptidyl-tyrosine phosphorylation	GO:0018108	5.01e-05	0.000352	DYRK2|0.768;EPHA4|0.696;IL6R|1.205;MAP2K6|1.208;NRG1|1.57;RAP2C|0.777;STAT3|1.233	7	713	113	85180	http://www.ebi.ac.uk/QuickGO/GTerm?id=GO:0018108
5	5	response to decreased oxygen levels	GO:0036293	5.05e-05	0.000353	ADM|1.177;AGTRAP|1.251;CPEB4|1.293;PLEKHN1|1.145;RORA|0.768;TGFBR3|0.717	6	486	113	85180	http://www.ebi.ac.uk/QuickGO/GTerm?id=GO:0036293
8	7,8	central nervous system neuron axonogenesis	GO:0021955	5.07e-05	0.000355	ATG7|1.292;DCC|1.085;EPHA4|0.696	3	53	113	85180	http://www.ebi.ac.uk/QuickGO/GTerm?id=GO:0021955
4	4	regulation of trans-synaptic signaling	GO:0099177	5.1e-05	0.000356	DCC|1.085;EPHA4|0.696;LRRC4|1.294;MCTP2|1.217;RPL22|0.861;STAT3|1.233	6	487	113	85180	http://www.ebi.ac.uk/QuickGO/GTerm?id=GO:0099177
7	7	inorganic ion homeostasis	GO:0098771	5.19e-05	0.000362	ADM|1.177;ASPH|1.236;KCNJ2|1.237;LETM1|0.894;MCU|1.125;MTSS1|0.807;S1PR1|0.78;LRP1|1.22;SV2A|1.198	9	1267	113	85180	http://www.ebi.ac.uk/QuickGO/GTerm?id=GO:0098771
4	4	leukocyte chemotaxis	GO:0030595	5.22e-05	0.000363	CKLF|1.156;IL6R|1.205;MAPK14|1.189;PADI2|1.248;S1PR1|0.78	5	298	113	85180	http://www.ebi.ac.uk/QuickGO/GTerm?id=GO:0030595
5	5	positive regulation of cell projection organization	GO:0031346	5.34e-05	0.00037	DVL3|1.219;EPHA4|0.696;MACF1|0.892;NRG1|1.57;LRP1|1.22;TWF2|1.138	6	491	113	85180	http://www.ebi.ac.uk/QuickGO/GTerm?id=GO:0031346
4	4	T cell aggregation	GO:0070489	5.34e-05	0.00037	BCL11B|0.828;GSN|1.268;MYH9|1.223;RORA|0.768;RPL22|0.861;TCF7|0.883	6	491	113	85180	http://www.ebi.ac.uk/QuickGO/GTerm?id=GO:0070489
6	6	positive regulation of cardiac muscle tissue development	GO:0055025	5.37e-05	0.000371	MAPK14|1.189;NRG1|1.57;TGFBR3|0.717	3	54	113	85180	http://www.ebi.ac.uk/QuickGO/GTerm?id=GO:0055025
5	5	cellular response to hormone stimulus	GO:0032870	5.39e-05	0.000372	AGTRAP|1.251;FBXO32|0.703;PADI2|1.248;PIK3R2|0.836;RORA|0.768;RUNX1|0.776;RXRA|1.225;STAT3|1.233;THEM4|0.778	9	1273	113	85180	http://www.ebi.ac.uk/QuickGO/GTerm?id=GO:0032870
8	7,8	lymphocyte aggregation	GO:0071593	5.46e-05	0.000376	BCL11B|0.828;GSN|1.268;MYH9|1.223;RORA|0.768;RPL22|0.861;TCF7|0.883	6	493	113	85180	http://www.ebi.ac.uk/QuickGO/GTerm?id=GO:0071593
3	3	positive regulation of cellular protein localization	GO:1903829	5.46e-05	0.000376	ASPH|1.236;CTDSPL2|0.774;MAPK14|1.189;NRG1|1.57;PIK3R2|0.836;LRP1|1.22	6	493	113	85180	http://www.ebi.ac.uk/QuickGO/GTerm?id=GO:1903829
5	5	regulation of cell size	GO:0008361	5.48e-05	0.000376	DCC|1.085;MACF1|0.892;NRG1|1.57;LRP1|1.22;TWF2|1.138	5	301	113	85180	http://www.ebi.ac.uk/QuickGO/GTerm?id=GO:0008361
3	3	regulation of growth	GO:0040008	5.5e-05	0.000377	DCC|1.085;MACF1|0.892;MAPK14|1.189;NRG1|1.57;LRP1|1.22;STAT3|1.233;TGFBR3|0.717;TWF2|1.138	8	986	113	85180	http://www.ebi.ac.uk/QuickGO/GTerm?id=GO:0040008
5	5	mitochondrion organization	GO:0007005	5.62e-05	0.000384	ATG7|1.292;CEBPA|1.324;COX18|0.724;DDHD1|0.774;LETM1|0.894;MAPK14|1.189;NRG1|1.57;STAT3|1.233;THEM4|0.778	9	1280	113	85180	http://www.ebi.ac.uk/QuickGO/GTerm?id=GO:0007005
10	6,9,10	mRNA stabilization	GO:0048255	5.67e-05	0.000387	DICER1|1.211;MAPK14|1.189;TENT4A|0.879	3	55	113	85180	http://www.ebi.ac.uk/QuickGO/GTerm?id=GO:0048255
6	6	response to interleukin-6	GO:0070741	5.67e-05	0.000387	CEBPA|1.324;IL6R|1.205;STAT3|1.233	3	55	113	85180	http://www.ebi.ac.uk/QuickGO/GTerm?id=GO:0070741
5	5	negative regulation of cell development	GO:0010721	5.71e-05	0.000389	DCC|1.085;DICER1|1.211;EPHA4|0.696;NRG1|1.57;LRP1|1.22;STAT3|1.233	6	497	113	85180	http://www.ebi.ac.uk/QuickGO/GTerm?id=GO:0010721
8	7,8	monocarboxylic acid transport	GO:0015718	5.83e-05	0.000396	GOT2|0.758;MAP2K6|1.208;PLIN2|1.233;RXRA|1.225;SV2A|1.198	5	305	113	85180	http://www.ebi.ac.uk/QuickGO/GTerm?id=GO:0015718
7	6,7	leukocyte aggregation	GO:0070486	5.9e-05	0.0004	BCL11B|0.828;GSN|1.268;MYH9|1.223;RORA|0.768;RPL22|0.861;TCF7|0.883	6	500	113	85180	http://www.ebi.ac.uk/QuickGO/GTerm?id=GO:0070486
7	6,7	positive regulation of apoptotic process	GO:0043065	5.98e-05	0.000405	ADM|1.177;ARHGEF6|0.777;ATG7|1.292;GSN|1.268;CYP1B1|1.251;MAP2K6|1.208;PLEKHN1|1.145;RXRA|1.225	8	998	113	85180	http://www.ebi.ac.uk/QuickGO/GTerm?id=GO:0043065
8	4,5,6,7,8	positive regulation of intracellular protein transport	GO:0090316	6.01e-05	0.000406	ASPH|1.236;CTDSPL2|0.774;MAPK14|1.189;NRG1|1.57;PIK3R2|0.836	5	307	113	85180	http://www.ebi.ac.uk/QuickGO/GTerm?id=GO:0090316
8	8	peptidyl-tyrosine modification	GO:0018212	6.01e-05	0.000406	DYRK2|0.768;EPHA4|0.696;IL6R|1.205;MAP2K6|1.208;NRG1|1.57;RAP2C|0.777;STAT3|1.233	7	734	113	85180	http://www.ebi.ac.uk/QuickGO/GTerm?id=GO:0018212
6	6	regulation of cytoplasmic transport	GO:1903649	6.03e-05	0.000406	ASPH|1.236;CTDSPL2|0.774;DYRK2|0.768;MAPK14|1.189;NRG1|1.57;PIK3R2|0.836	6	502	113	85180	http://www.ebi.ac.uk/QuickGO/GTerm?id=GO:1903649
4	3,4	regulation of cellular component biogenesis	GO:0044087	6.07e-05	0.000408	GSN|1.268;CEBPA|1.324;MACF1|0.892;MTSS1|0.807;NECTIN1|1.271;RUNX1|0.776;S1PR1|0.78;LRP1|1.22;SSH2|1.253;TWF2|1.138	10	1611	113	85180	http://www.ebi.ac.uk/QuickGO/GTerm?id=GO:0044087
2	2	reproduction	GO:0000003	6.08e-05	0.000408	ADM|1.177;CEBPA|1.324;GOT2|0.758;HOXD11|1.237;MAP2K6|1.208;MAPK14|1.189;MYH9|1.223;RXRA|1.225;STAT3|1.233;TCF7|0.883;TDRD9|1.615;TLR5|1.294	12	2310	113	85180	http://www.ebi.ac.uk/QuickGO/GTerm?id=GO:0000003
5	4,5	positive regulation of small molecule metabolic process	GO:0062013	6.12e-05	0.00041	ADM|1.177;DYRK2|0.768;EPM2AIP1|0.862;STAT3|1.233	4	157	113	85180	http://www.ebi.ac.uk/QuickGO/GTerm?id=GO:0062013
6	5,6	positive regulation of programmed cell death	GO:0043068	6.24e-05	0.000417	ADM|1.177;ARHGEF6|0.777;ATG7|1.292;GSN|1.268;CYP1B1|1.251;MAP2K6|1.208;PLEKHN1|1.145;RXRA|1.225	8	1004	113	85180	http://www.ebi.ac.uk/QuickGO/GTerm?id=GO:0043068
6	5,6	postsynapse to nucleus signaling pathway	GO:0099527	6.24e-05	0.000417	NRG1|1.57;STAT3|1.233	2	9	113	85180	http://www.ebi.ac.uk/QuickGO/GTerm?id=GO:0099527
7	6,7	ventricular cardiac muscle tissue morphogenesis	GO:0055010	6.31e-05	0.00042	NRG1|1.57;RXRA|1.225;TGFBR3|0.717	3	57	113	85180	http://www.ebi.ac.uk/QuickGO/GTerm?id=GO:0055010
6	4,5,6	positive regulation of organ growth	GO:0046622	6.31e-05	0.00042	MAPK14|1.189;NRG1|1.57;TGFBR3|0.717	3	57	113	85180	http://www.ebi.ac.uk/QuickGO/GTerm?id=GO:0046622
6	4,5,6	cardiac chamber morphogenesis	GO:0003206	6.58e-05	0.000437	DVL3|1.219;NRG1|1.57;RXRA|1.225;TGFBR3|0.717	4	160	113	85180	http://www.ebi.ac.uk/QuickGO/GTerm?id=GO:0003206
7	5,6,7	negative regulation of fat cell differentiation	GO:0045599	6.65e-05	0.00044	RUNX1T1|0.86;RORA|0.768;TRIB2|0.827	3	58	113	85180	http://www.ebi.ac.uk/QuickGO/GTerm?id=GO:0045599
6	4,6	regulation of myelination	GO:0031641	6.65e-05	0.00044	DICER1|1.211;NRG1|1.57;RXRA|1.225	3	58	113	85180	http://www.ebi.ac.uk/QuickGO/GTerm?id=GO:0031641
6	6	protein localization to organelle	GO:0033365	6.72e-05	0.000444	COX18|0.724;DYRK2|0.768;MACF1|0.892;MAPK14|1.189;NRG1|1.57;PIK3R2|0.836;RPL22|0.861;SPCS3|0.776;STAT3|1.233;EPS15|0.898	10	1631	113	85180	http://www.ebi.ac.uk/QuickGO/GTerm?id=GO:0033365
3	3	positive regulation of immune system process	GO:0002684	6.9e-05	0.000455	CD99|0.793;CEBPA|1.324;IL6R|1.205;MAP2K6|1.208;MAPK14|1.189;NFAM1|1.218;NFATC2|0.801;PIK3R2|0.836;RUNX1|0.776;STAT3|1.233;TLR5|1.294	11	1979	113	85180	http://www.ebi.ac.uk/QuickGO/GTerm?id=GO:0002684
7	6,7	regulation of gene expression, epigenetic	GO:0040029	6.94e-05	0.000457	DICER1|1.211;KMT2A|0.852;PADI2|1.248;SMAD2|0.818;STAT3|1.233;TDRD9|1.615	6	515	113	85180	http://www.ebi.ac.uk/QuickGO/GTerm?id=GO:0040029
7	6,7	negative regulation of translation	GO:0017148	6.99e-05	0.000459	CPEB4|1.293;DICER1|1.211;PLEKHN1|1.145;SMAD2|0.818;STAT3|1.233	5	317	113	85180	http://www.ebi.ac.uk/QuickGO/GTerm?id=GO:0017148
8	7,8	calcineurin-NFAT signaling cascade	GO:0033173	7e-05	0.000459	DYRK2|0.768;NFATC2|0.801;NRG1|1.57	3	59	113	85180	http://www.ebi.ac.uk/QuickGO/GTerm?id=GO:0033173
5	5	steroid metabolic process	GO:0008202	7.01e-05	0.000459	ADM|1.177;CEBPA|1.324;CYP1B1|1.251;CYB5R2|0.852;RORA|0.768;RXRA|1.225	6	516	113	85180	http://www.ebi.ac.uk/QuickGO/GTerm?id=GO:0008202
11	7,8,9,10,11	regulation of MAP kinase activity	GO:0043405	7.01e-05	0.000459	DVL3|1.219;EPHA4|0.696;MAP2K6|1.208;MAPK14|1.189;NRG1|1.57;TRIB2|0.827	6	516	113	85180	http://www.ebi.ac.uk/QuickGO/GTerm?id=GO:0043405
4	4	regulation of anatomical structure size	GO:0090066	7.1e-05	0.000464	ADM|1.177;GSN|1.268;DCC|1.085;MACF1|0.892;NRG1|1.57;LRP1|1.22;SSH2|1.253;TWF2|1.138	8	1023	113	85180	http://www.ebi.ac.uk/QuickGO/GTerm?id=GO:0090066
4	3,4	cell growth	GO:0016049	7.28e-05	0.000475	DCC|1.085;IL6R|1.205;MACF1|0.892;NRG1|1.57;LRP1|1.22;TGFBR3|0.717;TWF2|1.138	7	757	113	85180	http://www.ebi.ac.uk/QuickGO/GTerm?id=GO:0016049
9	5,8,9	RNA stabilization	GO:0043489	7.36e-05	0.000479	DICER1|1.211;MAPK14|1.189;TENT4A|0.879	3	60	113	85180	http://www.ebi.ac.uk/QuickGO/GTerm?id=GO:0043489
6	6	regulation of plasma membrane bounded cell projection organization	GO:0120035	7.59e-05	0.000492	DCC|1.085;DVL3|1.219;EPHA4|0.696;MACF1|0.892;LRP1|1.22;SSH2|1.253;TWF2|1.138	7	762	113	85180	http://www.ebi.ac.uk/QuickGO/GTerm?id=GO:0120035
6	6	axon extension	GO:0048675	7.59e-05	0.000492	MACF1|0.892;NRG1|1.57;LRP1|1.22;TWF2|1.138	4	166	113	85180	http://www.ebi.ac.uk/QuickGO/GTerm?id=GO:0048675
6	6	cardiac muscle cell differentiation	GO:0055007	7.59e-05	0.000492	ATG7|1.292;DICER1|1.211;NRG1|1.57;RXRA|1.225	4	166	113	85180	http://www.ebi.ac.uk/QuickGO/GTerm?id=GO:0055007
7	7	cellular protein complex disassembly	GO:0043624	7.63e-05	0.000493	ASPH|1.236;GSN|1.268;EML4|0.871;NRG1|1.57;RPL22|0.861;TWF2|1.138	6	524	113	85180	http://www.ebi.ac.uk/QuickGO/GTerm?id=GO:0043624
5	5	eye development	GO:0001654	7.71e-05	0.000498	BCL11B|0.828;CYP1B1|1.251;CTNS|1.2;NECTIN1|1.271;RXRA|1.225;STAT3|1.233	6	525	113	85180	http://www.ebi.ac.uk/QuickGO/GTerm?id=GO:0001654
4	4	trabecula morphogenesis	GO:0061383	7.73e-05	0.000498	NRG1|1.57;S1PR1|0.78;TGFBR3|0.717	3	61	113	85180	http://www.ebi.ac.uk/QuickGO/GTerm?id=GO:0061383
6	5,6	glial cell development	GO:0021782	7.77e-05	0.000499	GSN|1.268;DICER1|1.211;NRG1|1.57;LRP1|1.22	4	167	113	85180	http://www.ebi.ac.uk/QuickGO/GTerm?id=GO:0021782
7	6,7	nucleocytoplasmic transport	GO:0006913	7.77e-05	0.000499	CTDSPL2|0.774;DYRK2|0.768;MAPK14|1.189;PIK3R2|0.836;SNRPD3|0.735;STAT3|1.233;THOC1|0.836	7	765	113	85180	http://www.ebi.ac.uk/QuickGO/GTerm?id=GO:0006913
8	6,7,8	negative regulation of hydrogen peroxide metabolic process	GO:0010727	7.8e-05	0.000499	CTNS|1.2;STAT3|1.233	2	10	113	85180	http://www.ebi.ac.uk/QuickGO/GTerm?id=GO:0010727
6	6	regulation of hydrogen peroxide biosynthetic process	GO:0010728	7.8e-05	0.000499	CTNS|1.2;STAT3|1.233	2	10	113	85180	http://www.ebi.ac.uk/QuickGO/GTerm?id=GO:0010728
7	6,7	regulation of heart contraction	GO:0008016	7.86e-05	0.000502	ADM|1.177;ASPH|1.236;CACNA1G|0.778;KCNJ2|1.237;SP4|0.758	5	325	113	85180	http://www.ebi.ac.uk/QuickGO/GTerm?id=GO:0008016
5	5	organic cyclic compound catabolic process	GO:1901361	7.95e-05	0.000507	DICER1|1.211;GOT2|0.758;MAPK14|1.189;TENT4A|0.879;PELO|1.178;PLEKHN1|1.145;RNASEH2C|0.771;RPL22|0.861;STAT3|1.233	9	1340	113	85180	http://www.ebi.ac.uk/QuickGO/GTerm?id=GO:1901361
6	6	carboxylic acid metabolic process	GO:0019752	8.02e-05	0.000511	ATG7|1.292;CYP1B1|1.251;GLUD2|1.264;GOT2|0.758;MAPK14|1.189;PTGES|1.323;PADI2|1.248;CTNS|1.2;RXRA|1.225;SLC25A32|0.772;SLC7A7|0.866;ST6GAL1|0.854;STAT3|1.233;THEM4|0.778	14	3162	113	85180	http://www.ebi.ac.uk/QuickGO/GTerm?id=GO:0019752
9	8,9	regulation of peptidyl-tyrosine phosphorylation	GO:0050730	8.32e-05	0.000528	EPHA4|0.696;IL6R|1.205;NRG1|1.57;RAP2C|0.777;STAT3|1.233	5	329	113	85180	http://www.ebi.ac.uk/QuickGO/GTerm?id=GO:0050730
6	5,6	mitochondrial membrane organization	GO:0007006	8.32e-05	0.000528	COX18|0.724;LETM1|0.894;STAT3|1.233;THEM4|0.778	4	170	113	85180	http://www.ebi.ac.uk/QuickGO/GTerm?id=GO:0007006
6	4,6	digestive tract development	GO:0048565	8.71e-05	0.000552	DICER1|1.211;RXRA|1.225;SMAD2|0.818;TCF7|0.883	4	172	113	85180	http://www.ebi.ac.uk/QuickGO/GTerm?id=GO:0048565
6	5,6	regulation of Wnt signaling pathway	GO:0030111	8.81e-05	0.000558	DVL3|1.219;MACF1|0.892;MAPK14|1.189;NAIP|1.262;RUNX1|0.776;LRP1|1.22	6	538	113	85180	http://www.ebi.ac.uk/QuickGO/GTerm?id=GO:0030111
4	4	positive regulation of nervous system development	GO:0051962	9.12e-05	0.000576	DICER1|1.211;DVL3|1.219;EPHA4|0.696;MACF1|0.892;NRG1|1.57;LRP1|1.22;TWF2|1.138	7	785	113	85180	http://www.ebi.ac.uk/QuickGO/GTerm?id=GO:0051962
5	5	regulation of lipid metabolic process	GO:0019216	9.46e-05	0.000596	ADM|1.177;BCL11B|0.828;PIK3R2|0.836;PLIN2|1.233;RORA|0.768;RXRA|1.225	6	545	113	85180	http://www.ebi.ac.uk/QuickGO/GTerm?id=GO:0019216
6	6	regulation of neuron projection arborization	GO:0150011	9.52e-05	0.000599	DVL3|1.219;MACF1|0.892	2	11	113	85180	http://www.ebi.ac.uk/QuickGO/GTerm?id=GO:0150011
8	8	positive regulation of metallopeptidase activity	GO:1905050	9.52e-05	0.000599	MAPK14|1.189;STAT3|1.233	2	11	113	85180	http://www.ebi.ac.uk/QuickGO/GTerm?id=GO:1905050
5	5	blood circulation	GO:0008015	9.71e-05	0.00061	ADM|1.177;AGTRAP|1.251;ASPH|1.236;CACNA1G|0.778;KCNJ2|1.237;MAP2K6|1.208;SP4|0.758	7	793	113	85180	http://www.ebi.ac.uk/QuickGO/GTerm?id=GO:0008015
5	5	organonitrogen compound catabolic process	GO:1901565	9.79e-05	0.000614	ATG7|1.292;CEBPA|1.324;CHIT1|1.242;EPHA4|0.696;GLUD2|1.264;GOT2|0.758;NRG1|1.57;RNF145|1.247;LRP1|1.22;NEU3|0.745;TRIB2|0.827;USP7|0.835	12	2430	113	85180	http://www.ebi.ac.uk/QuickGO/GTerm?id=GO:1901565
7	5,6,7	negative regulation of cellular amide metabolic process	GO:0034249	9.84e-05	0.000616	CPEB4|1.293;DICER1|1.211;PLEKHN1|1.145;SMAD2|0.818;STAT3|1.233	5	341	113	85180	http://www.ebi.ac.uk/QuickGO/GTerm?id=GO:0034249
5	5	odontogenesis	GO:0042476	9.94e-05	0.000621	ADM|1.177;BCL11B|0.828;DICER1|1.211;NECTIN1|1.271	4	178	113	85180	http://www.ebi.ac.uk/QuickGO/GTerm?id=GO:0042476
8	7,8	cellular cation homeostasis	GO:0030003	0.000104	0.000647	ADM|1.177;ASPH|1.236;KCNJ2|1.237;LETM1|0.894;MCU|1.125;S1PR1|0.78;LRP1|1.22;SV2A|1.198	8	1081	113	85180	http://www.ebi.ac.uk/QuickGO/GTerm?id=GO:0030003
4	4	circulatory system process	GO:0003013	0.000106	0.000658	ADM|1.177;AGTRAP|1.251;ASPH|1.236;CACNA1G|0.778;KCNJ2|1.237;MAP2K6|1.208;SP4|0.758	7	804	113	85180	http://www.ebi.ac.uk/QuickGO/GTerm?id=GO:0003013
8	4,7,8	regulation of sequence-specific DNA binding transcription factor activity	GO:0051090	0.000111	0.000688	CYP1B1|1.251;IL6R|1.205;MAPK14|1.189;NFAM1|1.218;STAT3|1.233;USP7|0.835	6	561	113	85180	http://www.ebi.ac.uk/QuickGO/GTerm?id=GO:0051090
7	5,6,7	stem cell development	GO:0048864	0.000111	0.000689	DICER1|1.211;NRG1|1.57;SMAD2|0.818;STAT3|1.233;TGFBR3|0.717	5	350	113	85180	http://www.ebi.ac.uk/QuickGO/GTerm?id=GO:0048864
7	6,7	negative regulation of apoptotic process	GO:0043066	0.000111	0.000689	ATG7|1.292;BCL11B|0.828;CPEB4|1.293;EPHA4|0.696;NAIP|1.262;NRG1|1.57;LRP1|1.22;STAT3|1.233;TCF7|0.883	9	1401	113	85180	http://www.ebi.ac.uk/QuickGO/GTerm?id=GO:0043066
6	6	ventricular cardiac muscle tissue development	GO:0003229	0.000112	0.00069	NRG1|1.57;RXRA|1.225;TGFBR3|0.717	3	69	113	85180	http://www.ebi.ac.uk/QuickGO/GTerm?id=GO:0003229
6	5,6	cellular chemical homeostasis	GO:0055082	0.000112	0.00069	ADM|1.177;ASPH|1.236;KCNJ2|1.237;LETM1|0.894;MCU|1.125;PIK3R2|0.836;S1PR1|0.78;LRP1|1.22;SV2A|1.198	9	1402	113	85180	http://www.ebi.ac.uk/QuickGO/GTerm?id=GO:0055082
6	5,6	nuclear transport	GO:0051169	0.000113	0.000698	CTDSPL2|0.774;DYRK2|0.768;MAPK14|1.189;PIK3R2|0.836;SNRPD3|0.735;STAT3|1.233;THOC1|0.836	7	813	113	85180	http://www.ebi.ac.uk/QuickGO/GTerm?id=GO:0051169
4	4	positive regulation of response to external stimulus	GO:0032103	0.000114	0.0007	ATG7|1.292;CEBPA|1.324;IL6R|1.205;MAPK14|1.189;S1PR1|0.78;LRP1|1.22	6	564	113	85180	http://www.ebi.ac.uk/QuickGO/GTerm?id=GO:0032103
6	6	establishment of T cell polarity	GO:0001768	0.000114	0.0007	GSN|1.268;MYH9|1.223	2	12	113	85180	http://www.ebi.ac.uk/QuickGO/GTerm?id=GO:0001768
9	8,9	glutamate catabolic process	GO:0006538	0.000114	0.0007	GLUD2|1.264;GOT2|0.758	2	12	113	85180	http://www.ebi.ac.uk/QuickGO/GTerm?id=GO:0006538
7	6,7	sequestering of actin monomers	GO:0042989	0.000114	0.0007	GSN|1.268;TWF2|1.138	2	12	113	85180	http://www.ebi.ac.uk/QuickGO/GTerm?id=GO:0042989
6	5,6	kidney epithelium development	GO:0072073	0.000115	0.000705	EPHA4|0.696;HOXD11|1.237;MTSS1|0.807;SMAD2|0.818	4	185	113	85180	http://www.ebi.ac.uk/QuickGO/GTerm?id=GO:0072073
7	6,7	cellular ion homeostasis	GO:0006873	0.000115	0.000705	ADM|1.177;ASPH|1.236;KCNJ2|1.237;LETM1|0.894;MCU|1.125;S1PR1|0.78;LRP1|1.22;SV2A|1.198	8	1098	113	85180	http://www.ebi.ac.uk/QuickGO/GTerm?id=GO:0006873
10	6,7,8,10	positive regulation of neuron differentiation	GO:0045666	0.000117	0.000715	DVL3|1.219;EPHA4|0.696;MACF1|0.892;NRG1|1.57;LRP1|1.22;TWF2|1.138	6	567	113	85180	http://www.ebi.ac.uk/QuickGO/GTerm?id=GO:0045666
6	5,6	negative regulation of programmed cell death	GO:0043069	0.00012	0.000733	ATG7|1.292;BCL11B|0.828;CPEB4|1.293;EPHA4|0.696;NAIP|1.262;NRG1|1.57;LRP1|1.22;STAT3|1.233;TCF7|0.883	9	1416	113	85180	http://www.ebi.ac.uk/QuickGO/GTerm?id=GO:0043069
5	5	cell junction assembly	GO:0034329	0.000122	0.000741	ARHGEF6|0.777;MACF1|0.892;NECTIN1|1.271;RUNX1|0.776;LRP1|1.22	5	357	113	85180	http://www.ebi.ac.uk/QuickGO/GTerm?id=GO:0034329
5	5	digestive system development	GO:0055123	0.000125	0.00076	DICER1|1.211;RXRA|1.225;SMAD2|0.818;TCF7|0.883	4	189	113	85180	http://www.ebi.ac.uk/QuickGO/GTerm?id=GO:0055123
4	4	cerebellar cortex development	GO:0021695	0.000127	0.000769	ATG7|1.292;NFIX|1.23;RORA|0.768	3	72	113	85180	http://www.ebi.ac.uk/QuickGO/GTerm?id=GO:0021695
6	5,6	nucleobase-containing compound catabolic process	GO:0034655	0.000128	0.000776	DICER1|1.211;MAPK14|1.189;TENT4A|0.879;PELO|1.178;PLEKHN1|1.145;RNASEH2C|0.771;RPL22|0.861;STAT3|1.233	8	1115	113	85180	http://www.ebi.ac.uk/QuickGO/GTerm?id=GO:0034655
7	7	cardiac muscle contraction	GO:0060048	0.00013	0.000788	ASPH|1.236;CACNA1G|0.778;KCNJ2|1.237;MAP2K6|1.208	4	191	113	85180	http://www.ebi.ac.uk/QuickGO/GTerm?id=GO:0060048
6	5,6	stress-activated protein kinase signaling cascade	GO:0031098	0.000131	0.000792	ARHGEF6|0.777;DVL3|1.219;EPHA4|0.696;MAP2K6|1.208;MAPK14|1.189;TGFBR3|0.717	6	579	113	85180	http://www.ebi.ac.uk/QuickGO/GTerm?id=GO:0031098
4	4	embryonic morphogenesis	GO:0048598	0.000131	0.000792	ADM|1.177;DICER1|1.211;DVL3|1.219;HOXD11|1.237;MACF1|0.892;SMAD2|0.818;TCF7|0.883	7	833	113	85180	http://www.ebi.ac.uk/QuickGO/GTerm?id=GO:0048598
8	6,8	myoblast fusion	GO:0007520	0.000132	0.000795	MAPK14|1.189;MYH9|1.223;NFATC2|0.801	3	73	113	85180	http://www.ebi.ac.uk/QuickGO/GTerm?id=GO:0007520
4	4	regulation of cellular component size	GO:0032535	0.000133	0.000801	GSN|1.268;DCC|1.085;MACF1|0.892;NRG1|1.57;LRP1|1.22;SSH2|1.253;TWF2|1.138	7	835	113	85180	http://www.ebi.ac.uk/QuickGO/GTerm?id=GO:0032535
5	5	establishment of lymphocyte polarity	GO:0001767	0.000135	0.000807	GSN|1.268;MYH9|1.223	2	13	113	85180	http://www.ebi.ac.uk/QuickGO/GTerm?id=GO:0001767
6	6	cellular macromolecular complex assembly	GO:0034622	0.000135	0.000807	GSN|1.268;COX18|0.724;DICER1|1.211;MTSS1|0.807;NRG1|1.57;SMAD2|0.818;SNRPD3|0.735;SV2A|1.198;EPS15|0.898;TGFBR3|0.717;TMED10|0.75;TWF2|1.138	12	2515	113	85180	http://www.ebi.ac.uk/QuickGO/GTerm?id=GO:0034622
7	6,7	regulation of STAT cascade	GO:1904892	0.000136	0.00081	CYP1B1|1.251;IL6R|1.205;LRRC4|1.294;STAT3|1.233	4	193	113	85180	http://www.ebi.ac.uk/QuickGO/GTerm?id=GO:1904892
5	5	oxoacid metabolic process	GO:0043436	0.000136	0.00081	ATG7|1.292;CYP1B1|1.251;GLUD2|1.264;GOT2|0.758;MAPK14|1.189;PTGES|1.323;PADI2|1.248;CTNS|1.2;RXRA|1.225;SLC25A32|0.772;SLC7A7|0.866;ST6GAL1|0.854;STAT3|1.233;THEM4|0.778	14	3325	113	85180	http://www.ebi.ac.uk/QuickGO/GTerm?id=GO:0043436
7	5,6,7	regulation of cardiac muscle tissue growth	GO:0055021	0.000138	0.00082	MAPK14|1.189;NRG1|1.57;TGFBR3|0.717	3	74	113	85180	http://www.ebi.ac.uk/QuickGO/GTerm?id=GO:0055021
7	6,7	cellular protein complex assembly	GO:0043623	0.000143	0.00085	GSN|1.268;COX18|0.724;MTSS1|0.807;NRG1|1.57;SMAD2|0.818;EPS15|0.898;TGFBR3|0.717;TMED10|0.75;TWF2|1.138	9	1449	113	85180	http://www.ebi.ac.uk/QuickGO/GTerm?id=GO:0043623
11	8,10,11	toll-like receptor 10 signaling pathway	GO:0034166	0.000143	0.000851	MAP2K6|1.208;MAPK14|1.189;TLR5|1.294	3	75	113	85180	http://www.ebi.ac.uk/QuickGO/GTerm?id=GO:0034166
6	6	adherens junction organization	GO:0034332	0.000144	0.000854	MACF1|0.892;MTSS1|0.807;NECTIN1|1.271;LRP1|1.22	4	196	113	85180	http://www.ebi.ac.uk/QuickGO/GTerm?id=GO:0034332
5	5	response to carbohydrate	GO:0009743	0.000147	0.000872	ATG7|1.292;MAP2K6|1.208;MAPK14|1.189;SMAD2|0.818;LRP1|1.22	5	372	113	85180	http://www.ebi.ac.uk/QuickGO/GTerm?id=GO:0009743
4	4	organic acid metabolic process	GO:0006082	0.000148	0.000872	ATG7|1.292;CYP1B1|1.251;GLUD2|1.264;GOT2|0.758;MAPK14|1.189;PTGES|1.323;PADI2|1.248;CTNS|1.2;RXRA|1.225;SLC25A32|0.772;SLC7A7|0.866;ST6GAL1|0.854;STAT3|1.233;THEM4|0.778	14	3352	113	85180	http://www.ebi.ac.uk/QuickGO/GTerm?id=GO:0006082
3	3	cell-cell fusion	GO:0140253	0.000149	0.000879	MAPK14|1.189;MYH9|1.223;NFATC2|0.801	3	76	113	85180	http://www.ebi.ac.uk/QuickGO/GTerm?id=GO:0140253
7	5,6,7	positive regulation of phosphorus metabolic process	GO:0010562	0.000149	0.00088	ADM|1.177;DVL3|1.219;EPHA4|0.696;IL6R|1.205;MAP2K6|1.208;MAPK14|1.189;NRG1|1.57;RAP2C|0.777;LRP1|1.22;STAT3|1.233	10	1799	113	85180	http://www.ebi.ac.uk/QuickGO/GTerm?id=GO:0010562
6	6	positive regulation of phosphate metabolic process	GO:0045937	0.000149	0.00088	ADM|1.177;DVL3|1.219;EPHA4|0.696;IL6R|1.205;MAP2K6|1.208;MAPK14|1.189;NRG1|1.57;RAP2C|0.777;LRP1|1.22;STAT3|1.233	10	1799	113	85180	http://www.ebi.ac.uk/QuickGO/GTerm?id=GO:0045937
7	7	acute-phase response	GO:0006953	0.000155	0.000909	CEBPA|1.324;IL6R|1.205;STAT3|1.233	3	77	113	85180	http://www.ebi.ac.uk/QuickGO/GTerm?id=GO:0006953
7	6,7	RNA catabolic process	GO:0006401	0.000155	0.000909	MAPK14|1.189;TENT4A|0.879;PELO|1.178;PLEKHN1|1.145;RNASEH2C|0.771;RPL22|0.861	6	597	113	85180	http://www.ebi.ac.uk/QuickGO/GTerm?id=GO:0006401
8	6,7,8	positive regulation of MAPK cascade	GO:0043410	0.000155	0.00091	DVL3|1.219;EPHA4|0.696;IL6R|1.205;MAP2K6|1.208;MAPK14|1.189;NRG1|1.57;LRP1|1.22	7	856	113	85180	http://www.ebi.ac.uk/QuickGO/GTerm?id=GO:0043410
8	7,8	regulation of JAK-STAT cascade	GO:0046425	0.000155	0.00091	CYP1B1|1.251;IL6R|1.205;LRRC4|1.294;STAT3|1.233	4	200	113	85180	http://www.ebi.ac.uk/QuickGO/GTerm?id=GO:0046425
6	4,6	regulation of hemopoiesis	GO:1903706	0.000156	0.000913	KMT2A|0.852;MAPK14|1.189;NFAM1|1.218;NFATC2|0.801;RUNX1|0.776;STAT3|1.233	6	598	113	85180	http://www.ebi.ac.uk/QuickGO/GTerm?id=GO:1903706
6	6	negative regulation of neuron migration	GO:2001223	0.000157	0.000917	NRG1|1.57;STAT3|1.233	2	14	113	85180	http://www.ebi.ac.uk/QuickGO/GTerm?id=GO:2001223
7	6,7	inositol phosphate-mediated signaling	GO:0048016	0.000161	0.000937	DYRK2|0.768;NFATC2|0.801;NRG1|1.57	3	78	113	85180	http://www.ebi.ac.uk/QuickGO/GTerm?id=GO:0048016
8	5,6,7,8	mesenchymal cell development	GO:0014031	0.000161	0.000939	DICER1|1.211;NRG1|1.57;SMAD2|0.818;TGFBR3|0.717	4	202	113	85180	http://www.ebi.ac.uk/QuickGO/GTerm?id=GO:0014031
5	5	regulation of protein catabolic process	GO:0042176	0.000162	0.000941	ATG7|1.292;CEBPA|1.324;EPHA4|0.696;NRG1|1.57;LRP1|1.22;TRIB2|0.827;USP7|0.835	7	862	113	85180	http://www.ebi.ac.uk/QuickGO/GTerm?id=GO:0042176
6	5,6	plasma membrane organization	GO:0007009	0.000166	0.000965	GSN|1.268;MACF1|0.892;MTSS1|0.807;MYH9|1.223;RAB3D|1.202;LRP1|1.22	6	605	113	85180	http://www.ebi.ac.uk/QuickGO/GTerm?id=GO:0007009
10	8,9,10	regulation of protein serine/threonine kinase activity	GO:0071900	0.000167	0.000965	CEBPA|1.324;DVL3|1.219;EPHA4|0.696;MAP2K6|1.208;MAPK14|1.189;NRG1|1.57;TRIB2|0.827	7	866	113	85180	http://www.ebi.ac.uk/QuickGO/GTerm?id=GO:0071900
5	4,5	positive regulation of cell growth	GO:0030307	0.000168	0.00097	MACF1|0.892;NRG1|1.57;LRP1|1.22;TWF2|1.138	4	204	113	85180	http://www.ebi.ac.uk/QuickGO/GTerm?id=GO:0030307
4	4	cell cycle	GO:0007049	0.000169	0.000973	CALML3|0.758;CEBPA|1.324;DICER1|1.211;CALML5|0.9;EML4|0.871;MACF1|0.892;MAP2K6|1.208;MAPK14|1.189;MYH9|1.223;NAIP|1.262;TENT4A|0.879;PELO|1.178;STAT3|1.233;TDRD9|1.615;THOC1|0.836	15	3827	113	85180	http://www.ebi.ac.uk/QuickGO/GTerm?id=GO:0007049
5	5	connective tissue development	GO:0061448	0.000169	0.000973	DICER1|1.211;HOXD11|1.237;IL6R|1.205;MAPK14|1.189;RUNX1|0.776	5	383	113	85180	http://www.ebi.ac.uk/QuickGO/GTerm?id=GO:0061448
5	5	positive regulation of angiogenesis	GO:0045766	0.000171	0.000984	ADM|1.177;CYP1B1|1.251;RUNX1|0.776;STAT3|1.233	4	205	113	85180	http://www.ebi.ac.uk/QuickGO/GTerm?id=GO:0045766
9	6,8,9	axon regeneration	GO:0031103	0.000173	0.000997	EPHA4|0.696;RXRA|1.225;LRP1|1.22	3	80	113	85180	http://www.ebi.ac.uk/QuickGO/GTerm?id=GO:0031103
5	5	cell-cell signaling by wnt	GO:0198738	0.000176	0.00101	DVL3|1.219;MACF1|0.892;MAPK14|1.189;NAIP|1.262;RUNX1|0.776;LRP1|1.22;TCF7|0.883	7	874	113	85180	http://www.ebi.ac.uk/QuickGO/GTerm?id=GO:0198738
7	6,7	positive regulation of striated muscle cell differentiation	GO:0051155	0.00018	0.00103	MAPK14|1.189;NFATC2|0.801;NRG1|1.57	3	81	113	85180	http://www.ebi.ac.uk/QuickGO/GTerm?id=GO:0051155
4	4	cardiac chamber development	GO:0003205	0.000181	0.00103	DVL3|1.219;NRG1|1.57;RXRA|1.225;TGFBR3|0.717	4	208	113	85180	http://www.ebi.ac.uk/QuickGO/GTerm?id=GO:0003205
8	6,7,8	protein targeting	GO:0006605	0.000186	0.00106	DYRK2|0.768;MACF1|0.892;MAPK14|1.189;NRG1|1.57;PIK3R2|0.836;RPL22|0.861;SPCS3|0.776;STAT3|1.233	8	1178	113	85180	http://www.ebi.ac.uk/QuickGO/GTerm?id=GO:0006605
6	5,6	regulation of heart growth	GO:0060420	0.000193	0.0011	MAPK14|1.189;NRG1|1.57;TGFBR3|0.717	3	83	113	85180	http://www.ebi.ac.uk/QuickGO/GTerm?id=GO:0060420
4	4	negative regulation of cellular component organization	GO:0051129	0.000196	0.00112	ATG7|1.292;GSN|1.268;DCC|1.085;EML4|0.871;EPHA4|0.696;S1PR1|0.78;LRP1|1.22;TWF2|1.138	8	1187	113	85180	http://www.ebi.ac.uk/QuickGO/GTerm?id=GO:0051129
5	5	proteolysis	GO:0006508	0.000197	0.00112	ASPH|1.236;GSN|1.268;CEBPA|1.324;EPHA4|0.696;ERMP1|0.778;MAP2K6|1.208;MAPK14|1.189;MYH9|1.223;NAIP|1.262;PCOLCE2|1.185;RNF145|1.247;SMAD2|0.818;LRP1|1.22;SPCS3|0.776;STAT3|1.233;TRIB2|0.827;USP7|0.835	17	4791	113	85180	http://www.ebi.ac.uk/QuickGO/GTerm?id=GO:0006508
4	4	stem cell population maintenance	GO:0019827	0.000198	0.00112	DICER1|1.211;PELO|1.178;SMAD2|0.818;STAT3|1.233	4	213	113	85180	http://www.ebi.ac.uk/QuickGO/GTerm?id=GO:0019827
6	5,6	cardiac ventricle morphogenesis	GO:0003208	0.0002	0.00114	NRG1|1.57;RXRA|1.225;TGFBR3|0.717	3	84	113	85180	http://www.ebi.ac.uk/QuickGO/GTerm?id=GO:0003208
4	4	placenta development	GO:0001890	0.000205	0.00116	ADM|1.177;CEBPA|1.324;MAPK14|1.189;RXRA|1.225	4	215	113	85180	http://www.ebi.ac.uk/QuickGO/GTerm?id=GO:0001890
8	7,8	nuclear import	GO:0051170	0.000206	0.00117	DYRK2|0.768;MAPK14|1.189;PIK3R2|0.836;SNRPD3|0.735;STAT3|1.233	5	400	113	85180	http://www.ebi.ac.uk/QuickGO/GTerm?id=GO:0051170
9	5,8,9	regulation of mRNA stability	GO:0043488	0.000209	0.00118	DICER1|1.211;MAPK14|1.189;TENT4A|0.879;PLEKHN1|1.145	4	216	113	85180	http://www.ebi.ac.uk/QuickGO/GTerm?id=GO:0043488
8	5,7,8	gene silencing by RNA	GO:0031047	0.000209	0.00118	DICER1|1.211;SMAD2|0.818;STAT3|1.233;TDRD9|1.615	4	216	113	85180	http://www.ebi.ac.uk/QuickGO/GTerm?id=GO:0031047
8	7,8	positive regulation of protein phosphorylation	GO:0001934	0.00021	0.00118	DVL3|1.219;EPHA4|0.696;IL6R|1.205;MAP2K6|1.208;MAPK14|1.189;NRG1|1.57;RAP2C|0.777;LRP1|1.22;STAT3|1.233	9	1526	113	85180	http://www.ebi.ac.uk/QuickGO/GTerm?id=GO:0001934
3	3	single organism reproductive process	GO:0044702	0.00021	0.00118	ADM|1.177;CEBPA|1.324;HOXD11|1.237;MAP2K6|1.208;MAPK14|1.189;MYH9|1.223;RXRA|1.225;TCF7|0.883;TDRD9|1.615;TLR5|1.294	10	1877	113	85180	http://www.ebi.ac.uk/QuickGO/GTerm?id=GO:0044702
4	4	drug metabolic process	GO:0017144	0.000211	0.00118	ADM|1.177;CHIT1|1.242;CYP1B1|1.251;CTNS|1.2;RORA|0.768;SLC25A32|0.772;ST6GAL1|0.854;STAT3|1.233	8	1200	113	85180	http://www.ebi.ac.uk/QuickGO/GTerm?id=GO:0017144
3	3	maintenance of cell number	GO:0098727	0.000212	0.00119	DICER1|1.211;PELO|1.178;SMAD2|0.818;STAT3|1.233	4	217	113	85180	http://www.ebi.ac.uk/QuickGO/GTerm?id=GO:0098727
7	7	glucose metabolic process	GO:0006006	0.000213	0.0012	DYRK2|0.768;EPM2AIP1|0.862;GOT2|0.758;MAPK14|1.189;RORA|0.768	5	403	113	85180	http://www.ebi.ac.uk/QuickGO/GTerm?id=GO:0006006
11	8,10,11	toll-like receptor 5 signaling pathway	GO:0034146	0.000215	0.0012	MAP2K6|1.208;MAPK14|1.189;TLR5|1.294	3	86	113	85180	http://www.ebi.ac.uk/QuickGO/GTerm?id=GO:0034146
5	5	protein stabilization	GO:0050821	0.000216	0.00121	DVL3|1.219;EPHA4|0.696;NAPG|0.76;USP7|0.835	4	218	113	85180	http://www.ebi.ac.uk/QuickGO/GTerm?id=GO:0050821
5	4,5	negative regulation of cell death	GO:0060548	0.000219	0.00122	ATG7|1.292;BCL11B|0.828;CPEB4|1.293;EPHA4|0.696;NAIP|1.262;NRG1|1.57;LRP1|1.22;STAT3|1.233;TCF7|0.883	9	1535	113	85180	http://www.ebi.ac.uk/QuickGO/GTerm?id=GO:0060548
5	5	neuron projection extension	GO:1990138	0.000224	0.00125	MACF1|0.892;NRG1|1.57;LRP1|1.22;TWF2|1.138	4	220	113	85180	http://www.ebi.ac.uk/QuickGO/GTerm?id=GO:1990138
7	7	glucose homeostasis	GO:0042593	0.000234	0.0013	CEBPA|1.324;MCU|1.125;PIK3R2|0.836;LRP1|1.22;STAT3|1.233	5	411	113	85180	http://www.ebi.ac.uk/QuickGO/GTerm?id=GO:0042593
11	6,7,8,9,10,11	positive regulation of glycogen biosynthetic process	GO:0045725	0.000234	0.0013	DYRK2|0.768;EPM2AIP1|0.862	2	17	113	85180	http://www.ebi.ac.uk/QuickGO/GTerm?id=GO:0045725
6	6	carbohydrate homeostasis	GO:0033500	0.000236	0.00131	CEBPA|1.324;MCU|1.125;PIK3R2|0.836;LRP1|1.22;STAT3|1.233	5	412	113	85180	http://www.ebi.ac.uk/QuickGO/GTerm?id=GO:0033500
5	5	positive regulation of cell migration	GO:0030335	0.000242	0.00134	CD99|0.793;IL6R|1.205;MAPK14|1.189;S1PR1|0.78;LRP1|1.22;STAT3|1.233	6	649	113	85180	http://www.ebi.ac.uk/QuickGO/GTerm?id=GO:0030335
8	4,7,8	regulation of RNA stability	GO:0043487	0.000244	0.00135	DICER1|1.211;MAPK14|1.189;TENT4A|0.879;PLEKHN1|1.145	4	225	113	85180	http://www.ebi.ac.uk/QuickGO/GTerm?id=GO:0043487
9	7,8,9	positive regulation of MAP kinase activity	GO:0043406	0.000244	0.00135	DVL3|1.219;EPHA4|0.696;MAP2K6|1.208;MAPK14|1.189;NRG1|1.57	5	415	113	85180	http://www.ebi.ac.uk/QuickGO/GTerm?id=GO:0043406
5	5	regulation of peptide transport	GO:0090087	0.000252	0.00139	CTDSPL2|0.774;MAPK14|1.189;MCU|1.125;PIK3R2|0.836;LRP1|1.22;SPCS3|0.776;TLR5|1.294	7	927	113	85180	http://www.ebi.ac.uk/QuickGO/GTerm?id=GO:0090087
4	4	telencephalon development	GO:0021537	0.000253	0.00139	ATG7|1.292;BCL11B|0.828;DICER1|1.211;NRG1|1.57;LRP1|1.22	5	418	113	85180	http://www.ebi.ac.uk/QuickGO/GTerm?id=GO:0021537
9	6,9	forebrain neuron differentiation	GO:0021879	0.000254	0.00139	ATG7|1.292;BCL11B|0.828;DICER1|1.211	3	91	113	85180	http://www.ebi.ac.uk/QuickGO/GTerm?id=GO:0021879
7	5,6,7	cytokine-mediated signaling pathway	GO:0019221	0.000255	0.0014	CEBPA|1.324;IL6R|1.205;LRRC4|1.294;PADI2|1.248;RORA|0.768;RUNX1|0.776;S1PR1|0.78;STAT3|1.233	8	1235	113	85180	http://www.ebi.ac.uk/QuickGO/GTerm?id=GO:0019221
7	6,7	mRNA metabolic process	GO:0016071	0.000261	0.00143	MAPK14|1.189;TENT4A|0.879;PELO|1.178;PLEKHN1|1.145;RPL22|0.861;SNRPD3|0.735;STAT3|1.233;THOC1|0.836;TSEN34|1.262	9	1572	113	85180	http://www.ebi.ac.uk/QuickGO/GTerm?id=GO:0016071
6	4,6	positive regulation of muscle organ development	GO:0048636	0.000262	0.00143	MAPK14|1.189;NRG1|1.57;TGFBR3|0.717	3	92	113	85180	http://www.ebi.ac.uk/QuickGO/GTerm?id=GO:0048636
8	8	CD4-positive, alpha-beta T cell differentiation	GO:0043367	0.000262	0.00143	RORA|0.768;RUNX1|0.776;STAT3|1.233	3	92	113	85180	http://www.ebi.ac.uk/QuickGO/GTerm?id=GO:0043367
6	5,6	positive regulation of striated muscle tissue development	GO:0045844	0.000262	0.00143	MAPK14|1.189;NRG1|1.57;TGFBR3|0.717	3	92	113	85180	http://www.ebi.ac.uk/QuickGO/GTerm?id=GO:0045844
5	5	cellular nitrogen compound catabolic process	GO:0044270	0.000262	0.00143	DICER1|1.211;MAPK14|1.189;TENT4A|0.879;PELO|1.178;PLEKHN1|1.145;RNASEH2C|0.771;RPL22|0.861;STAT3|1.233	8	1240	113	85180	http://www.ebi.ac.uk/QuickGO/GTerm?id=GO:0044270
5	5	regulation of stem cell differentiation	GO:2000736	0.000269	0.00146	KMT2A|0.852;RUNX1|0.776;SMAD2|0.818;STAT3|1.233	4	231	113	85180	http://www.ebi.ac.uk/QuickGO/GTerm?id=GO:2000736
12	11,12	positive regulation of cytosolic calcium ion concentration	GO:0007204	0.000272	0.00148	ADM|1.177;ASPH|1.236;LETM1|0.894;S1PR1|0.78;LRP1|1.22	5	425	113	85180	http://www.ebi.ac.uk/QuickGO/GTerm?id=GO:0007204
6	6	anion transport	GO:0006820	0.000274	0.00149	GOT2|0.758;MAP2K6|1.208;CYB5R2|0.852;PLIN2|1.233;CTNS|1.2;RXRA|1.225;SLC25A32|0.772;SLC7A7|0.866;SV2A|1.198	9	1583	113	85180	http://www.ebi.ac.uk/QuickGO/GTerm?id=GO:0006820
5	4,5	positive regulation of cell proliferation	GO:0008284	0.000277	0.0015	ADM|1.177;IL6R|1.205;MAPK14|1.189;NFATC2|0.801;NRG1|1.57;S1PR1|0.78;STAT3|1.233;TGFBR3|0.717	8	1250	113	85180	http://www.ebi.ac.uk/QuickGO/GTerm?id=GO:0008284
5	4,5	positive regulation of muscle tissue development	GO:1901863	0.000279	0.00151	MAPK14|1.189;NRG1|1.57;TGFBR3|0.717	3	94	113	85180	http://www.ebi.ac.uk/QuickGO/GTerm?id=GO:1901863
8	7,8	positive regulation of phosphorylation	GO:0042327	0.000287	0.00155	DVL3|1.219;EPHA4|0.696;IL6R|1.205;MAP2K6|1.208;MAPK14|1.189;NRG1|1.57;RAP2C|0.777;LRP1|1.22;STAT3|1.233	9	1593	113	85180	http://www.ebi.ac.uk/QuickGO/GTerm?id=GO:0042327
6	6	camera-type eye development	GO:0043010	0.000287	0.00155	BCL11B|0.828;CYP1B1|1.251;CTNS|1.2;NECTIN1|1.271;RXRA|1.225	5	430	113	85180	http://www.ebi.ac.uk/QuickGO/GTerm?id=GO:0043010
6	5,6	STAT cascade	GO:0097696	0.000292	0.00157	CYP1B1|1.251;IL6R|1.205;LRRC4|1.294;STAT3|1.233	4	236	113	85180	http://www.ebi.ac.uk/QuickGO/GTerm?id=GO:0097696
4	4	somatic diversification of T cell receptor genes	GO:0002568	0.000294	0.00158	BCL11B|0.828;TCF7|0.883	2	19	113	85180	http://www.ebi.ac.uk/QuickGO/GTerm?id=GO:0002568
5	5	somatic recombination of T cell receptor gene segments	GO:0002681	0.000294	0.00158	BCL11B|0.828;TCF7|0.883	2	19	113	85180	http://www.ebi.ac.uk/QuickGO/GTerm?id=GO:0002681
6	6	T cell receptor V(D)J recombination	GO:0033153	0.000294	0.00158	BCL11B|0.828;TCF7|0.883	2	19	113	85180	http://www.ebi.ac.uk/QuickGO/GTerm?id=GO:0033153
6	5,6	regulation of cellular carbohydrate metabolic process	GO:0010675	0.000297	0.00159	DYRK2|0.768;EPM2AIP1|0.862;RORA|0.768;STAT3|1.233	4	237	113	85180	http://www.ebi.ac.uk/QuickGO/GTerm?id=GO:0010675
8	6,7,8	positive regulation of STAT cascade	GO:1904894	0.000297	0.00159	CYP1B1|1.251;IL6R|1.205;STAT3|1.233	3	96	113	85180	http://www.ebi.ac.uk/QuickGO/GTerm?id=GO:1904894
8	6,7,8	BMP signaling pathway	GO:0030509	0.000301	0.00161	CTDSPL2|0.774;PELO|1.178;SMAD2|0.818;TGFBR3|0.717	4	238	113	85180	http://www.ebi.ac.uk/QuickGO/GTerm?id=GO:0030509
3	3	cell cycle process	GO:0022402	0.000305	0.00163	CALML3|0.758;DICER1|1.211;CALML5|0.9;EML4|0.871;MACF1|0.892;MAP2K6|1.208;MAPK14|1.189;MYH9|1.223;NAIP|1.262;TENT4A|0.879;TDRD9|1.615;THOC1|0.836	12	2751	113	85180	http://www.ebi.ac.uk/QuickGO/GTerm?id=GO:0022402
9	7,8,9	positive regulation of JAK-STAT cascade	GO:0046427	0.000306	0.00163	CYP1B1|1.251;IL6R|1.205;STAT3|1.233	3	97	113	85180	http://www.ebi.ac.uk/QuickGO/GTerm?id=GO:0046427
6	4,6	outflow tract morphogenesis	GO:0003151	0.000306	0.00163	DICER1|1.211;DVL3|1.219;TGFBR3|0.717	3	97	113	85180	http://www.ebi.ac.uk/QuickGO/GTerm?id=GO:0003151
6	5,6	regulation of blood circulation	GO:1903522	0.000306	0.00163	ADM|1.177;ASPH|1.236;CACNA1G|0.778;KCNJ2|1.237;SP4|0.758	5	436	113	85180	http://www.ebi.ac.uk/QuickGO/GTerm?id=GO:1903522
5	4,5	innate immune response	GO:0045087	0.000308	0.00163	GSN|1.268;KLRD1|0.656;MAP2K6|1.208;MAPK14|1.189;NAIP|1.262;NFATC2|0.801;NRG1|1.57;PIK3R2|0.836;THEM4|0.778;TLR5|1.294	10	1970	113	85180	http://www.ebi.ac.uk/QuickGO/GTerm?id=GO:0045087
5	4,5	positive regulation of cell motility	GO:2000147	0.000308	0.00163	CD99|0.793;IL6R|1.205;MAPK14|1.189;S1PR1|0.78;LRP1|1.22;STAT3|1.233	6	679	113	85180	http://www.ebi.ac.uk/QuickGO/GTerm?id=GO:2000147
5	5	receptor metabolic process	GO:0043112	0.000311	0.00164	ADM|1.177;NRG1|1.57;LRP1|1.22;EPS15|0.898	4	240	113	85180	http://www.ebi.ac.uk/QuickGO/GTerm?id=GO:0043112
8	6,8	regulation of protein depolymerization	GO:1901879	0.000311	0.00164	ASPH|1.236;GSN|1.268;EML4|0.871;TWF2|1.138	4	240	113	85180	http://www.ebi.ac.uk/QuickGO/GTerm?id=GO:1901879
6	6	regulation of nucleocytoplasmic transport	GO:0046822	0.000321	0.00169	CTDSPL2|0.774;DYRK2|0.768;MAPK14|1.189;PIK3R2|0.836	4	242	113	85180	http://www.ebi.ac.uk/QuickGO/GTerm?id=GO:0046822
5	5	aromatic compound catabolic process	GO:0019439	0.000326	0.00172	DICER1|1.211;MAPK14|1.189;TENT4A|0.879;PELO|1.178;PLEKHN1|1.145;RNASEH2C|0.771;RPL22|0.861;STAT3|1.233	8	1281	113	85180	http://www.ebi.ac.uk/QuickGO/GTerm?id=GO:0019439
5	5	syncytium formation by plasma membrane fusion	GO:0000768	0.000335	0.00176	MAPK14|1.189;MYH9|1.223;NFATC2|0.801	3	100	113	85180	http://www.ebi.ac.uk/QuickGO/GTerm?id=GO:0000768
6	6	regulation of cardiac muscle tissue development	GO:0055024	0.000335	0.00176	MAPK14|1.189;NRG1|1.57;TGFBR3|0.717	3	100	113	85180	http://www.ebi.ac.uk/QuickGO/GTerm?id=GO:0055024
10	8,9,10	positive regulation of peptidyl-tyrosine phosphorylation	GO:0050731	0.000341	0.00179	EPHA4|0.696;IL6R|1.205;NRG1|1.57;STAT3|1.233	4	246	113	85180	http://www.ebi.ac.uk/QuickGO/GTerm?id=GO:0050731
7	6,7	JAK-STAT cascade	GO:0007259	0.000352	0.00184	CYP1B1|1.251;IL6R|1.205;LRRC4|1.294;STAT3|1.233	4	248	113	85180	http://www.ebi.ac.uk/QuickGO/GTerm?id=GO:0007259
5	5	regulation of muscle cell differentiation	GO:0051147	0.000352	0.00184	MAP2K6|1.208;MAPK14|1.189;NFATC2|0.801;NRG1|1.57	4	248	113	85180	http://www.ebi.ac.uk/QuickGO/GTerm?id=GO:0051147
4	4	positive regulation of cellular component movement	GO:0051272	0.000354	0.00185	CD99|0.793;IL6R|1.205;MAPK14|1.189;S1PR1|0.78;LRP1|1.22;STAT3|1.233	6	697	113	85180	http://www.ebi.ac.uk/QuickGO/GTerm?id=GO:0051272
4	4	syncytium formation	GO:0006949	0.000355	0.00185	MAPK14|1.189;MYH9|1.223;NFATC2|0.801	3	102	113	85180	http://www.ebi.ac.uk/QuickGO/GTerm?id=GO:0006949
4	4	muscle system process	GO:0003012	0.000357	0.00186	ASPH|1.236;GSN|1.268;CACNA1G|0.778;FBXO32|0.703;KCNJ2|1.237;MAP2K6|1.208	6	698	113	85180	http://www.ebi.ac.uk/QuickGO/GTerm?id=GO:0003012
10	5,6,7,8,9,10	positive regulation of glycogen metabolic process	GO:0070875	0.00036	0.00188	DYRK2|0.768;EPM2AIP1|0.862	2	21	113	85180	http://www.ebi.ac.uk/QuickGO/GTerm?id=GO:0070875
8	8	protein autophosphorylation	GO:0046777	0.000361	0.00188	EPHA4|0.696;MAPK14|1.189;MKNK1|1.248;NRG1|1.57;RAP2C|0.777	5	452	113	85180	http://www.ebi.ac.uk/QuickGO/GTerm?id=GO:0046777
8	8	positive regulation of endopeptidase activity	GO:0010950	0.000363	0.00188	ASPH|1.236;GSN|1.268;EPHA4|0.696;STAT3|1.233	4	250	113	85180	http://www.ebi.ac.uk/QuickGO/GTerm?id=GO:0010950
4	4	response to BMP	GO:0071772	0.000363	0.00188	CTDSPL2|0.774;PELO|1.178;SMAD2|0.818;TGFBR3|0.717	4	250	113	85180	http://www.ebi.ac.uk/QuickGO/GTerm?id=GO:0071772
5	5	cellular response to BMP stimulus	GO:0071773	0.000363	0.00188	CTDSPL2|0.774;PELO|1.178;SMAD2|0.818;TGFBR3|0.717	4	250	113	85180	http://www.ebi.ac.uk/QuickGO/GTerm?id=GO:0071773
5	5	cell chemotaxis	GO:0060326	0.000368	0.0019	CKLF|1.156;IL6R|1.205;MAPK14|1.189;PADI2|1.248;S1PR1|0.78	5	454	113	85180	http://www.ebi.ac.uk/QuickGO/GTerm?id=GO:0060326
6	6	Wnt signaling pathway	GO:0016055	0.000368	0.0019	DVL3|1.219;MACF1|0.892;MAPK14|1.189;NAIP|1.262;RUNX1|0.776;LRP1|1.22;TCF7|0.883	7	988	113	85180	http://www.ebi.ac.uk/QuickGO/GTerm?id=GO:0016055
4	4	regulation of binding	GO:0051098	0.000376	0.00194	EPHA4|0.696;NRG1|1.57;SMAD2|0.818;LRP1|1.22;TGFBR3|0.717	5	456	113	85180	http://www.ebi.ac.uk/QuickGO/GTerm?id=GO:0051098
6	6	striated muscle contraction	GO:0006941	0.000385	0.00198	ASPH|1.236;CACNA1G|0.778;KCNJ2|1.237;MAP2K6|1.208	4	254	113	85180	http://www.ebi.ac.uk/QuickGO/GTerm?id=GO:0006941
5	4,5	regulation of cell junction assembly	GO:1901888	0.000386	0.00198	MACF1|0.892;RUNX1|0.776;LRP1|1.22	3	105	113	85180	http://www.ebi.ac.uk/QuickGO/GTerm?id=GO:1901888
4	4	somatic diversification of immune receptors via germline recombination within a single locus	GO:0002562	0.000386	0.00198	BCL11B|0.828;TCF7|0.883;THOC1|0.836	3	105	113	85180	http://www.ebi.ac.uk/QuickGO/GTerm?id=GO:0002562
8	5,8	forebrain generation of neurons	GO:0021872	0.000386	0.00198	ATG7|1.292;BCL11B|0.828;DICER1|1.211	3	105	113	85180	http://www.ebi.ac.uk/QuickGO/GTerm?id=GO:0021872
8	7,8	somatic cell DNA recombination	GO:0016444	0.000386	0.00198	BCL11B|0.828;TCF7|0.883;THOC1|0.836	3	105	113	85180	http://www.ebi.ac.uk/QuickGO/GTerm?id=GO:0016444
7	6,7	mesenchymal cell differentiation	GO:0048762	0.000391	0.002	DICER1|1.211;NRG1|1.57;SMAD2|0.818;TGFBR3|0.717	4	255	113	85180	http://www.ebi.ac.uk/QuickGO/GTerm?id=GO:0048762
8	8	neuron projection arborization	GO:0140058	0.000396	0.00202	DVL3|1.219;MACF1|0.892	2	22	113	85180	http://www.ebi.ac.uk/QuickGO/GTerm?id=GO:0140058
5	5	antibiotic biosynthetic process	GO:0017000	0.000396	0.00202	CTNS|1.2;STAT3|1.233	2	22	113	85180	http://www.ebi.ac.uk/QuickGO/GTerm?id=GO:0017000
5	5	enamel mineralization	GO:0070166	0.000396	0.00202	DICER1|1.211;NECTIN1|1.271	2	22	113	85180	http://www.ebi.ac.uk/QuickGO/GTerm?id=GO:0070166
5	4,5	regulation of ossification	GO:0030278	0.000397	0.00202	CEBPA|1.324;IL6R|1.205;MAPK14|1.189;S1PR1|0.78	4	256	113	85180	http://www.ebi.ac.uk/QuickGO/GTerm?id=GO:0030278
4	4	regulation of neurotransmitter levels	GO:0001505	0.000405	0.00206	CYP1B1|1.251;MCTP2|1.217;RAB3D|1.202;RORA|0.768;SLC25A32|0.772;SV2A|1.198	6	715	113	85180	http://www.ebi.ac.uk/QuickGO/GTerm?id=GO:0001505
6	4,5,6	positive regulation of intracellular transport	GO:0032388	0.000407	0.00207	ASPH|1.236;CTDSPL2|0.774;MAPK14|1.189;NRG1|1.57;PIK3R2|0.836	5	464	113	85180	http://www.ebi.ac.uk/QuickGO/GTerm?id=GO:0032388
5	3,5	response to other organism	GO:0051707	0.000409	0.00208	ADM|1.177;ATG7|1.292;CHIT1|1.242;DICER1|1.211;IL6R|1.205;MAPK14|1.189;PTGES|1.323;MTSS1|0.807;TLR5|1.294	9	1673	113	85180	http://www.ebi.ac.uk/QuickGO/GTerm?id=GO:0051707
4	4	response to external biotic stimulus	GO:0043207	0.000416	0.00211	ADM|1.177;ATG7|1.292;CHIT1|1.242;DICER1|1.211;IL6R|1.205;MAPK14|1.189;PTGES|1.323;MTSS1|0.807;TLR5|1.294	9	1677	113	85180	http://www.ebi.ac.uk/QuickGO/GTerm?id=GO:0043207
3	3	positive regulation of locomotion	GO:0040017	0.000417	0.00211	CD99|0.793;IL6R|1.205;MAPK14|1.189;S1PR1|0.78;LRP1|1.22;STAT3|1.233	6	719	113	85180	http://www.ebi.ac.uk/QuickGO/GTerm?id=GO:0040017
5	5	import into cell	GO:0098657	0.000422	0.00213	ADM|1.177;ASGR2|1.322;GSN|1.268;KCNJ2|1.237;MYH9|1.223;PIK3R2|0.836;LRP1|1.22;EPS15|0.898	8	1332	113	85180	http://www.ebi.ac.uk/QuickGO/GTerm?id=GO:0098657
7	5,6,7	regulation of lymphocyte activation	GO:0051249	0.000426	0.00215	GSN|1.268;IL6R|1.205;NFAM1|1.218;NFATC2|0.801;RUNX1|0.776;THOC1|0.836	6	722	113	85180	http://www.ebi.ac.uk/QuickGO/GTerm?id=GO:0051249
7	5,6,7	morphogenesis of a branching epithelium	GO:0061138	0.000427	0.00215	ADM|1.177;DICER1|1.211;HOXD11|1.237;RXRA|1.225	4	261	113	85180	http://www.ebi.ac.uk/QuickGO/GTerm?id=GO:0061138
8	6,7,8	peptide secretion	GO:0002790	0.00043	0.00216	MAPK14|1.189;MCU|1.125;RAB3D|1.202;SMAD2|0.818;LRP1|1.22;SPCS3|0.776;TLR5|1.294	7	1014	113	85180	http://www.ebi.ac.uk/QuickGO/GTerm?id=GO:0002790
4	4	myeloid leukocyte migration	GO:0097529	0.000433	0.00218	CD99|0.793;CKLF|1.156;IL6R|1.205;MAPK14|1.189	4	262	113	85180	http://www.ebi.ac.uk/QuickGO/GTerm?id=GO:0097529
5	4,5	positive regulation of myelination	GO:0031643	0.000433	0.00218	DICER1|1.211;NRG1|1.57	2	23	113	85180	http://www.ebi.ac.uk/QuickGO/GTerm?id=GO:0031643
6	4,6	response to hypoxia	GO:0001666	0.000439	0.0022	ADM|1.177;AGTRAP|1.251;PLEKHN1|1.145;RORA|0.768;TGFBR3|0.717	5	472	113	85180	http://www.ebi.ac.uk/QuickGO/GTerm?id=GO:0001666
3	3	movement in environment of other organism involved in symbiotic interaction	GO:0052192	0.000442	0.00221	GSN|1.268;NECTIN1|1.271;EPS15|0.898	3	110	113	85180	http://www.ebi.ac.uk/QuickGO/GTerm?id=GO:0052192
5	4,5	movement in host environment	GO:0052126	0.000442	0.00221	GSN|1.268;NECTIN1|1.271;EPS15|0.898	3	110	113	85180	http://www.ebi.ac.uk/QuickGO/GTerm?id=GO:0052126
4	4	palate development	GO:0060021	0.000442	0.00221	ASPH|1.236;SMAD2|0.818;TGFBR3|0.717	3	110	113	85180	http://www.ebi.ac.uk/QuickGO/GTerm?id=GO:0060021
8	5,7,8	regulation of secretion by cell	GO:1903530	0.000447	0.00223	CACNA1G|0.778;MAPK14|1.189;MCTP2|1.217;MCU|1.125;RAB3D|1.202;LRP1|1.22;SPCS3|0.776;TLR5|1.294	8	1344	113	85180	http://www.ebi.ac.uk/QuickGO/GTerm?id=GO:1903530
2	2	metabolic process	GO:0008152	0.000448	0.00223	ADM|1.177;ARHGEF6|0.777;SPATA13|0.825;ASGR2|1.322;ASPH|1.236;ATG7|1.292;BCL11B|0.828;GSN|1.268;RUNX1T1|0.86;CEBPA|1.324;CHIT1|1.242;CPEB4|1.293;CTDSPL2|0.774;CYP1B1|1.251;DDHD1|0.774;DENND4A|0.774;DICER1|1.211;DVL3|1.219;DYRK2|0.768;EPHA4|0.696;EPM2AIP1|0.862;ERMP1|0.778;FBXO32|0.703;GLUD2|1.264;GOT2|0.758;HOXD11|1.237;IL6R|1.205;KMT2A|0.852;LRRC4|1.294;MACF1|0.892;MAP2K6|1.208;MAPK14|1.189;PTGES…	83	49362	113	85180	http://www.ebi.ac.uk/QuickGO/GTerm?id=GO:0008152
4	4	response to xenobiotic stimulus	GO:0009410	0.000448	0.00223	ATG7|1.292;CYP1B1|1.251;FBXO32|0.703;GOT2|0.758;RORA|0.768	5	474	113	85180	http://www.ebi.ac.uk/QuickGO/GTerm?id=GO:0009410
4	3,4	regulation of behavior	GO:0050795	0.000452	0.00225	IL6R|1.205;PADI2|1.248;S1PR1|0.78;STAT3|1.233	4	265	113	85180	http://www.ebi.ac.uk/QuickGO/GTerm?id=GO:0050795
7	6,7	cellular response to steroid hormone stimulus	GO:0071383	0.000456	0.00227	FBXO32|0.703;PADI2|1.248;RORA|0.768;RUNX1|0.776;RXRA|1.225	5	476	113	85180	http://www.ebi.ac.uk/QuickGO/GTerm?id=GO:0071383
5	5	response to lipopolysaccharide	GO:0032496	0.00047	0.00233	ADM|1.177;IL6R|1.205;MAPK14|1.189;PTGES|1.323;TLR5|1.294	5	479	113	85180	http://www.ebi.ac.uk/QuickGO/GTerm?id=GO:0032496
6	5,6	sterol metabolic process	GO:0016125	0.000471	0.00233	CEBPA|1.324;CYP1B1|1.251;CYB5R2|0.852;RXRA|1.225	4	268	113	85180	http://www.ebi.ac.uk/QuickGO/GTerm?id=GO:0016125
6	6	regulation of hydrogen peroxide metabolic process	GO:0010310	0.000472	0.00233	CTNS|1.2;STAT3|1.233	2	24	113	85180	http://www.ebi.ac.uk/QuickGO/GTerm?id=GO:0010310
7	7	membrane depolarization during cardiac muscle cell action potential	GO:0086012	0.000472	0.00233	CACNA1G|0.778;KCNJ2|1.237	2	24	113	85180	http://www.ebi.ac.uk/QuickGO/GTerm?id=GO:0086012
11	7,10,11	3'-UTR-mediated mRNA stabilization	GO:0070935	0.000472	0.00233	MAPK14|1.189;TENT4A|0.879	2	24	113	85180	http://www.ebi.ac.uk/QuickGO/GTerm?id=GO:0070935
5	5	secondary palate development	GO:0062009	0.000472	0.00233	SMAD2|0.818;TGFBR3|0.717	2	24	113	85180	http://www.ebi.ac.uk/QuickGO/GTerm?id=GO:0062009
7	7	CD4-positive, alpha-beta T cell activation	GO:0035710	0.000479	0.00235	RORA|0.768;RUNX1|0.776;STAT3|1.233	3	113	113	85180	http://www.ebi.ac.uk/QuickGO/GTerm?id=GO:0035710
5	4,5	tissue regeneration	GO:0042246	0.000479	0.00235	GSN|1.268;DICER1|1.211;MAPK14|1.189	3	113	113	85180	http://www.ebi.ac.uk/QuickGO/GTerm?id=GO:0042246
5	5	nitric oxide biosynthetic process	GO:0006809	0.000479	0.00235	CYP1B1|1.251;RORA|0.768;TLR5|1.294	3	113	113	85180	http://www.ebi.ac.uk/QuickGO/GTerm?id=GO:0006809
5	5	regulation of protein binding	GO:0043393	0.000491	0.00241	EPHA4|0.696;NRG1|1.57;LRP1|1.22;TGFBR3|0.717	4	271	113	85180	http://www.ebi.ac.uk/QuickGO/GTerm?id=GO:0043393
9	5,6,7,8,9	protein secretion	GO:0009306	0.000511	0.0025	MAPK14|1.189;MCU|1.125;RAB3D|1.202;SMAD2|0.818;LRP1|1.22;SPCS3|0.776;TLR5|1.294	7	1044	113	85180	http://www.ebi.ac.uk/QuickGO/GTerm?id=GO:0009306
11	10,11	regulation of cytosolic calcium ion concentration	GO:0051480	0.000511	0.0025	ADM|1.177;ASPH|1.236;LETM1|0.894;S1PR1|0.78;LRP1|1.22	5	488	113	85180	http://www.ebi.ac.uk/QuickGO/GTerm?id=GO:0051480
4	4	regulation of chemotaxis	GO:0050920	0.000512	0.0025	IL6R|1.205;MAPK14|1.189;PADI2|1.248;S1PR1|0.78	4	274	113	85180	http://www.ebi.ac.uk/QuickGO/GTerm?id=GO:0050920
6	5,6	cardiac cell development	GO:0055006	0.00053	0.00258	ATG7|1.292;DICER1|1.211;TGFBR3|0.717	3	117	113	85180	http://www.ebi.ac.uk/QuickGO/GTerm?id=GO:0055006
4	4	regulation of leukocyte migration	GO:0002685	0.000533	0.0026	CD99|0.793;IL6R|1.205;MAPK14|1.189;PADI2|1.248	4	277	113	85180	http://www.ebi.ac.uk/QuickGO/GTerm?id=GO:0002685
6	6	cellular response to metal ion	GO:0071248	0.000541	0.00263	ASPH|1.236;GSN|1.268;CEBPA|1.324;CPNE2|1.226	4	278	113	85180	http://www.ebi.ac.uk/QuickGO/GTerm?id=GO:0071248
6	5,6	positive regulation of myeloid cell differentiation	GO:0045639	0.000543	0.00264	MAPK14|1.189;RUNX1|0.776;STAT3|1.233	3	118	113	85180	http://www.ebi.ac.uk/QuickGO/GTerm?id=GO:0045639
4	4	multicellular organismal signaling	GO:0035637	0.000548	0.00266	ASPH|1.236;CACNA1G|0.778;KCNJ2|1.237;S1PR1|0.78	4	279	113	85180	http://www.ebi.ac.uk/QuickGO/GTerm?id=GO:0035637
5	5	negative regulation of cofactor metabolic process	GO:0051195	0.000555	0.00268	CTNS|1.2;STAT3|1.233	2	26	113	85180	http://www.ebi.ac.uk/QuickGO/GTerm?id=GO:0051195
9	5,6,7,9	positive regulation of myoblast fusion	GO:1901741	0.000555	0.00268	MAPK14|1.189;NFATC2|0.801	2	26	113	85180	http://www.ebi.ac.uk/QuickGO/GTerm?id=GO:1901741
7	5,7	regulation of protein complex disassembly	GO:0043244	0.000555	0.00268	ASPH|1.236;GSN|1.268;EML4|0.871;TWF2|1.138	4	280	113	85180	http://www.ebi.ac.uk/QuickGO/GTerm?id=GO:0043244
5	5	regulation of myeloid cell differentiation	GO:0045637	0.000563	0.00272	KMT2A|0.852;MAPK14|1.189;RUNX1|0.776;STAT3|1.233	4	281	113	85180	http://www.ebi.ac.uk/QuickGO/GTerm?id=GO:0045637
3	3	response to biotic stimulus	GO:0009607	0.000567	0.00273	ADM|1.177;ATG7|1.292;CHIT1|1.242;DICER1|1.211;IL6R|1.205;MAPK14|1.189;PTGES|1.323;MTSS1|0.807;TLR5|1.294	9	1751	113	85180	http://www.ebi.ac.uk/QuickGO/GTerm?id=GO:0009607
6	6	amide biosynthetic process	GO:0043604	0.000575	0.00277	CEBPA|1.324;CPEB4|1.293;DICER1|1.211;MKNK1|1.248;PELO|1.178;PLEKHN1|1.145;RPL22|0.861;RXRA|1.225;SMAD2|0.818;SPCS3|0.776;STAT3|1.233	11	2536	113	85180	http://www.ebi.ac.uk/QuickGO/GTerm?id=GO:0043604
4	4	cellular lipid metabolic process	GO:0044255	0.000577	0.00278	CYP1B1|1.251;DDHD1|0.774;MAPK14|1.189;PTGES|1.323;NRG1|1.57;PIK3R2|0.836;PLIN2|1.233;RXRA|1.225;LRP1|1.22;THEM4|0.778;NEU3|0.745	11	2537	113	85180	http://www.ebi.ac.uk/QuickGO/GTerm?id=GO:0044255
4	4	adult locomotory behavior	GO:0008344	0.000584	0.00281	ATG7|1.292;EPHA4|0.696;CTNS|1.2	3	121	113	85180	http://www.ebi.ac.uk/QuickGO/GTerm?id=GO:0008344
4	4	morphogenesis of a branching structure	GO:0001763	0.000586	0.00281	ADM|1.177;DICER1|1.211;HOXD11|1.237;RXRA|1.225	4	284	113	85180	http://www.ebi.ac.uk/QuickGO/GTerm?id=GO:0001763
4	4	endomembrane system organization	GO:0010256	0.00059	0.00283	GSN|1.268;MACF1|0.892;MTSS1|0.807;MYH9|1.223;RAB3D|1.202;LRP1|1.22;TMED10|0.75	7	1070	113	85180	http://www.ebi.ac.uk/QuickGO/GTerm?id=GO:0010256
5	5	regulation of synapse organization	GO:0050807	0.000593	0.00284	EPHA4|0.696;LRRC4|1.294;MAPK14|1.189;NECTIN1|1.271	4	285	113	85180	http://www.ebi.ac.uk/QuickGO/GTerm?id=GO:0050807
5	5	cell surface receptor signaling pathway involved in cell-cell signaling	GO:1905114	0.000597	0.00285	DVL3|1.219;MACF1|0.892;MAPK14|1.189;NAIP|1.262;RUNX1|0.776;LRP1|1.22;TCF7|0.883	7	1072	113	85180	http://www.ebi.ac.uk/QuickGO/GTerm?id=GO:1905114
5	5	regulation of collateral sprouting	GO:0048670	0.000599	0.00286	DCC|1.085;LRP1|1.22	2	27	113	85180	http://www.ebi.ac.uk/QuickGO/GTerm?id=GO:0048670
6	6	myoblast differentiation	GO:0045445	0.000613	0.00292	DICER1|1.211;MAPK14|1.189;NRG1|1.57	3	123	113	85180	http://www.ebi.ac.uk/QuickGO/GTerm?id=GO:0045445
5	5	regulation of defense response	GO:0031347	0.000617	0.00294	CD200R1L|0.823;CEBPA|1.324;MAP2K6|1.208;MAPK14|1.189;MTSS1|0.807;NFATC2|0.801;RORA|0.768;TLR5|1.294	8	1412	113	85180	http://www.ebi.ac.uk/QuickGO/GTerm?id=GO:0031347
8	6,7,8	mRNA catabolic process	GO:0006402	0.000623	0.00296	MAPK14|1.189;TENT4A|0.879;PELO|1.178;PLEKHN1|1.145;RPL22|0.861	5	510	113	85180	http://www.ebi.ac.uk/QuickGO/GTerm?id=GO:0006402
6	5,6	extrinsic apoptotic signaling pathway in absence of ligand	GO:0097192	0.000627	0.00297	DCC|1.085;MKNK1|1.248;NRG1|1.57	3	124	113	85180	http://www.ebi.ac.uk/QuickGO/GTerm?id=GO:0097192
8	4,7,8	regulation of heart rate	GO:0002027	0.000627	0.00297	ADM|1.177;CACNA1G|0.778;KCNJ2|1.237	3	124	113	85180	http://www.ebi.ac.uk/QuickGO/GTerm?id=GO:0002027
5	4,5	signal transduction in absence of ligand	GO:0038034	0.000627	0.00297	DCC|1.085;MKNK1|1.248;NRG1|1.57	3	124	113	85180	http://www.ebi.ac.uk/QuickGO/GTerm?id=GO:0038034
7	6,7	single-organism nuclear import	GO:1902593	0.000641	0.00303	DYRK2|0.768;MAPK14|1.189;PIK3R2|0.836;STAT3|1.233	4	291	113	85180	http://www.ebi.ac.uk/QuickGO/GTerm?id=GO:1902593
7	5,6,7	regulation of plasma membrane organization	GO:1903729	0.000642	0.00303	GSN|1.268;MYH9|1.223;LRP1|1.22	3	125	113	85180	http://www.ebi.ac.uk/QuickGO/GTerm?id=GO:1903729
5	4,5	regulation of organ growth	GO:0046620	0.000642	0.00303	MAPK14|1.189;NRG1|1.57;TGFBR3|0.717	3	125	113	85180	http://www.ebi.ac.uk/QuickGO/GTerm?id=GO:0046620
8	7,8	dicarboxylic acid catabolic process	GO:0043649	0.000645	0.00303	GLUD2|1.264;GOT2|0.758	2	28	113	85180	http://www.ebi.ac.uk/QuickGO/GTerm?id=GO:0043649
5	5	synaptic membrane adhesion	GO:0099560	0.000645	0.00303	LRRC4|1.294;MAPK14|1.189	2	28	113	85180	http://www.ebi.ac.uk/QuickGO/GTerm?id=GO:0099560
7	7	ventricular cardiac muscle cell differentiation	GO:0055012	0.000645	0.00303	NRG1|1.57;RXRA|1.225	2	28	113	85180	http://www.ebi.ac.uk/QuickGO/GTerm?id=GO:0055012
6	6	hormone secretion	GO:0046879	0.000645	0.00303	ADM|1.177;MCU|1.125;SMAD2|0.818;LRP1|1.22;SPCS3|0.776	5	514	113	85180	http://www.ebi.ac.uk/QuickGO/GTerm?id=GO:0046879
7	6,7	regulation of calcium-mediated signaling	GO:0050848	0.000657	0.00308	ASPH|1.236;DYRK2|0.768;NRG1|1.57	3	126	113	85180	http://www.ebi.ac.uk/QuickGO/GTerm?id=GO:0050848
8	6,7,8	fibroblast growth factor receptor signaling pathway	GO:0008543	0.000666	0.00312	MKNK1|1.248;NRG1|1.57;PIK3R2|0.836;THEM4|0.778	4	294	113	85180	http://www.ebi.ac.uk/QuickGO/GTerm?id=GO:0008543
6	5,6	cartilage development	GO:0051216	0.000666	0.00312	DICER1|1.211;HOXD11|1.237;MAPK14|1.189;RUNX1|0.776	4	294	113	85180	http://www.ebi.ac.uk/QuickGO/GTerm?id=GO:0051216
7	5,6,7	mitochondrial transmembrane transport	GO:1990542	0.000672	0.00314	LETM1|0.894;MCU|1.125;SLC25A32|0.772	3	127	113	85180	http://www.ebi.ac.uk/QuickGO/GTerm?id=GO:1990542
5	5	regulation of reactive oxygen species biosynthetic process	GO:1903426	0.000672	0.00314	CTNS|1.2;STAT3|1.233;TLR5|1.294	3	127	113	85180	http://www.ebi.ac.uk/QuickGO/GTerm?id=GO:1903426
4	4	organic cyclic compound metabolic process	GO:1901360	0.000675	0.00315	ADM|1.177;ASPH|1.236;ATG7|1.292;BCL11B|0.828;RUNX1T1|0.86;CEBPA|1.324;CTDSPL2|0.774;CYP1B1|1.251;DENND4A|0.774;DICER1|1.211;DVL3|1.219;EPM2AIP1|0.862;GOT2|0.758;HOXD11|1.237;IL6R|1.205;KMT2A|0.852;MAP2K6|1.208;MAPK14|1.189;NFAM1|1.218;NFATC2|0.801;NFIX|1.23;NRG1|1.57;CYB5R2|0.852;PADI2|1.248;TENT4A|0.879;PELO|1.178;PHF21A|1.233;PIK3R2|0.836;PLEKHN1|1.145;CTNS|1.2;RAP2C|0.777;RNASEH2C|0.771;RORA|0…	51	25894	113	85180	http://www.ebi.ac.uk/QuickGO/GTerm?id=GO:1901360
3	3	developmental process involved in reproduction	GO:0003006	0.000683	0.00318	ADM|1.177;CEBPA|1.324;DICER1|1.211;MAPK14|1.189;RXRA|1.225;TCF7|0.883;TLR5|1.294	7	1097	113	85180	http://www.ebi.ac.uk/QuickGO/GTerm?id=GO:0003006
5	5	nitric oxide metabolic process	GO:0046209	0.000688	0.0032	CYP1B1|1.251;RORA|0.768;TLR5|1.294	3	128	113	85180	http://www.ebi.ac.uk/QuickGO/GTerm?id=GO:0046209
7	6,7	central nervous system neuron development	GO:0021954	0.000688	0.0032	ATG7|1.292;DCC|1.085;EPHA4|0.696	3	128	113	85180	http://www.ebi.ac.uk/QuickGO/GTerm?id=GO:0021954
8	8	protein depolymerization	GO:0051261	0.000692	0.00321	ASPH|1.236;GSN|1.268;EML4|0.871;TWF2|1.138	4	297	113	85180	http://www.ebi.ac.uk/QuickGO/GTerm?id=GO:0051261
10	8,9,10	regulation of protein tyrosine kinase activity	GO:0061097	0.000719	0.00334	EPHA4|0.696;NRG1|1.57;RAP2C|0.777	3	130	113	85180	http://www.ebi.ac.uk/QuickGO/GTerm?id=GO:0061097
6	6	positive regulation of transferase activity	GO:0051347	0.000727	0.00337	DVL3|1.219;EPHA4|0.696;EPM2AIP1|0.862;IL6R|1.205;MAP2K6|1.208;MAPK14|1.189;NRG1|1.57	7	1109	113	85180	http://www.ebi.ac.uk/QuickGO/GTerm?id=GO:0051347
6	4,5,6	immune response-activating signal transduction	GO:0002757	0.000731	0.00338	MAP2K6|1.208;MAPK14|1.189;NFAM1|1.218;NFATC2|0.801;PIK3R2|0.836;RUNX1|0.776;TLR5|1.294	7	1110	113	85180	http://www.ebi.ac.uk/QuickGO/GTerm?id=GO:0002757
3	3	somatic diversification of immune receptors	GO:0002200	0.000736	0.0034	BCL11B|0.828;TCF7|0.883;THOC1|0.836	3	131	113	85180	http://www.ebi.ac.uk/QuickGO/GTerm?id=GO:0002200
8	7,8	histone mRNA metabolic process	GO:0008334	0.000741	0.00341	TENT4A|0.879;SNRPD3|0.735	2	30	113	85180	http://www.ebi.ac.uk/QuickGO/GTerm?id=GO:0008334
6	5,6	embryonic hemopoiesis	GO:0035162	0.000741	0.00341	KMT2A|0.852;RUNX1|0.776	2	30	113	85180	http://www.ebi.ac.uk/QuickGO/GTerm?id=GO:0035162
7	5,6,7	positive regulation of vascular endothelial growth factor production	GO:0010575	0.000741	0.00341	CYP1B1|1.251;RORA|0.768	2	30	113	85180	http://www.ebi.ac.uk/QuickGO/GTerm?id=GO:0010575
11	10,11	mitochondrial calcium ion homeostasis	GO:0051560	0.000741	0.00341	LETM1|0.894;MCU|1.125	2	30	113	85180	http://www.ebi.ac.uk/QuickGO/GTerm?id=GO:0051560
7	7	endothelial cell differentiation	GO:0045446	0.000752	0.00345	NRG1|1.57;RAP2C|0.777;S1PR1|0.78	3	132	113	85180	http://www.ebi.ac.uk/QuickGO/GTerm?id=GO:0045446
9	5,6,7,8,9	regulation of BMP signaling pathway	GO:0030510	0.000752	0.00345	CTDSPL2|0.774;PELO|1.178;SMAD2|0.818	3	132	113	85180	http://www.ebi.ac.uk/QuickGO/GTerm?id=GO:0030510
2	2	rhythmic process	GO:0048511	0.000752	0.00345	ATG7|1.292;KMT2A|0.852;MAP2K6|1.208;RORA|0.768;USP7|0.835	5	532	113	85180	http://www.ebi.ac.uk/QuickGO/GTerm?id=GO:0048511
6	6	translation	GO:0006412	0.000753	0.00345	CPEB4|1.293;DICER1|1.211;MKNK1|1.248;PELO|1.178;PLEKHN1|1.145;RPL22|0.861;RXRA|1.225;SMAD2|0.818;SPCS3|0.776;STAT3|1.233	10	2212	113	85180	http://www.ebi.ac.uk/QuickGO/GTerm?id=GO:0006412
7	5,6,7	steroid hormone mediated signaling pathway	GO:0043401	0.000754	0.00345	PADI2|1.248;RORA|0.768;RUNX1|0.776;RXRA|1.225	4	304	113	85180	http://www.ebi.ac.uk/QuickGO/GTerm?id=GO:0043401
6	5,6	muscle cell development	GO:0055001	0.000764	0.00349	ADM|1.177;ATG7|1.292;DICER1|1.211;NFATC2|0.801	4	305	113	85180	http://www.ebi.ac.uk/QuickGO/GTerm?id=GO:0055001
4	4	heterocycle metabolic process	GO:0046483	0.000775	0.00354	ADM|1.177;ASPH|1.236;ATG7|1.292;BCL11B|0.828;RUNX1T1|0.86;CEBPA|1.324;CTDSPL2|0.774;CYP1B1|1.251;DENND4A|0.774;DICER1|1.211;DVL3|1.219;EPM2AIP1|0.862;GOT2|0.758;HOXD11|1.237;IL6R|1.205;KMT2A|0.852;MAP2K6|1.208;MAPK14|1.189;NFAM1|1.218;NFATC2|0.801;NFIX|1.23;NRG1|1.57;PADI2|1.248;TENT4A|0.879;PELO|1.178;PHF21A|1.233;PIK3R2|0.836;PLEKHN1|1.145;CTNS|1.2;RAP2C|0.777;RNASEH2C|0.771;RORA|0.768;RPL22|0.…	50	25353	113	85180	http://www.ebi.ac.uk/QuickGO/GTerm?id=GO:0046483
8	4,5,7,8	positive regulation of secretion by cell	GO:1903532	0.000778	0.00354	CACNA1G|0.778;MAPK14|1.189;MCU|1.125;RAB3D|1.202;LRP1|1.22	5	536	113	85180	http://www.ebi.ac.uk/QuickGO/GTerm?id=GO:1903532
8	7,8	viral entry into host cell	GO:0046718	0.000785	0.00356	GSN|1.268;NECTIN1|1.271;EPS15|0.898	3	134	113	85180	http://www.ebi.ac.uk/QuickGO/GTerm?id=GO:0046718
9	6,9	protein N-linked glycosylation via asparagine	GO:0018279	0.000785	0.00356	ASGR2|1.322;ST6GAL1|0.854;NEU3|0.745	3	134	113	85180	http://www.ebi.ac.uk/QuickGO/GTerm?id=GO:0018279
7	6,7	regulation of glucan biosynthetic process	GO:0010962	0.000791	0.00356	DYRK2|0.768;EPM2AIP1|0.862	2	31	113	85180	http://www.ebi.ac.uk/QuickGO/GTerm?id=GO:0010962
9	6,7,9	regulation of myoblast fusion	GO:1901739	0.000791	0.00356	MAPK14|1.189;NFATC2|0.801	2	31	113	85180	http://www.ebi.ac.uk/QuickGO/GTerm?id=GO:1901739
10	7,8,9,10	regulation of glycogen biosynthetic process	GO:0005979	0.000791	0.00356	DYRK2|0.768;EPM2AIP1|0.862	2	31	113	85180	http://www.ebi.ac.uk/QuickGO/GTerm?id=GO:0005979
7	7	dicarboxylic acid biosynthetic process	GO:0043650	0.000791	0.00356	GLUD2|1.264;GOT2|0.758	2	31	113	85180	http://www.ebi.ac.uk/QuickGO/GTerm?id=GO:0043650
7	6,7	vascular smooth muscle cell differentiation	GO:0035886	0.000791	0.00356	ADM|1.177;NFATC2|0.801	2	31	113	85180	http://www.ebi.ac.uk/QuickGO/GTerm?id=GO:0035886
7	7	positive regulation of protein processing	GO:0010954	0.000791	0.00356	GSN|1.268;MYH9|1.223	2	31	113	85180	http://www.ebi.ac.uk/QuickGO/GTerm?id=GO:0010954
6	5,6	cell differentiation in hindbrain	GO:0021533	0.000791	0.00356	NFIX|1.23;RORA|0.768	2	31	113	85180	http://www.ebi.ac.uk/QuickGO/GTerm?id=GO:0021533
False	obselete	microvillus organization	GO:0032528	0.000791	0.00356	RAP2C|0.777;TWF2|1.138	2	31	113	85180	http://www.ebi.ac.uk/QuickGO/GTerm?id=GO:0032528
5	5	regulation of carbohydrate metabolic process	GO:0006109	0.000792	0.00356	DYRK2|0.768;EPM2AIP1|0.862;RORA|0.768;STAT3|1.233	4	308	113	85180	http://www.ebi.ac.uk/QuickGO/GTerm?id=GO:0006109
5	5	regulation of response to wounding	GO:1903034	0.000795	0.00357	GSN|1.268;EPHA4|0.696;MAPK14|1.189;MYH9|1.223;RORA|0.768;LRP1|1.22	6	814	113	85180	http://www.ebi.ac.uk/QuickGO/GTerm?id=GO:1903034
6	5,6	hormone transport	GO:0009914	0.000797	0.00358	ADM|1.177;MCU|1.125;SMAD2|0.818;LRP1|1.22;SPCS3|0.776	5	539	113	85180	http://www.ebi.ac.uk/QuickGO/GTerm?id=GO:0009914
5	4,5	cellular homeostasis	GO:0019725	0.000798	0.00358	ADM|1.177;ASPH|1.236;KCNJ2|1.237;LETM1|0.894;MCU|1.125;PIK3R2|0.836;S1PR1|0.78;LRP1|1.22;SV2A|1.198	9	1838	113	85180	http://www.ebi.ac.uk/QuickGO/GTerm?id=GO:0019725
7	5,6,7	positive regulation of nucleocytoplasmic transport	GO:0046824	0.000802	0.00359	CTDSPL2|0.774;MAPK14|1.189;PIK3R2|0.836	3	135	113	85180	http://www.ebi.ac.uk/QuickGO/GTerm?id=GO:0046824
8	8	peptidyl-asparagine modification	GO:0018196	0.000802	0.00359	ASGR2|1.322;ST6GAL1|0.854;NEU3|0.745	3	135	113	85180	http://www.ebi.ac.uk/QuickGO/GTerm?id=GO:0018196
6	6	acute inflammatory response	GO:0002526	0.000811	0.00362	CEBPA|1.324;IL6R|1.205;PTGES|1.323;STAT3|1.233	4	310	113	85180	http://www.ebi.ac.uk/QuickGO/GTerm?id=GO:0002526
4	3,4	maintenance of location	GO:0051235	0.000817	0.00365	ASPH|1.236;GSN|1.268;LETM1|0.894;PLIN2|1.233;TWF2|1.138	5	542	113	85180	http://www.ebi.ac.uk/QuickGO/GTerm?id=GO:0051235
6	5,6	regulation of actin cytoskeleton organization	GO:0032956	0.00082	0.00365	GSN|1.268;MTSS1|0.807;S1PR1|0.78;LRP1|1.22;SSH2|1.253;TWF2|1.138	6	819	113	85180	http://www.ebi.ac.uk/QuickGO/GTerm?id=GO:0032956
6	5,6	epithelial cell development	GO:0002064	0.000821	0.00365	BCL11B|0.828;DICER1|1.211;PELO|1.178;RAP2C|0.777	4	311	113	85180	http://www.ebi.ac.uk/QuickGO/GTerm?id=GO:0002064
7	5,7	response to molecule of bacterial origin	GO:0002237	0.000824	0.00366	ADM|1.177;IL6R|1.205;MAPK14|1.189;PTGES|1.323;TLR5|1.294	5	543	113	85180	http://www.ebi.ac.uk/QuickGO/GTerm?id=GO:0002237
8	8	response to glucose	GO:0009749	0.000831	0.00369	ATG7|1.292;MAPK14|1.189;SMAD2|0.818;LRP1|1.22	4	312	113	85180	http://www.ebi.ac.uk/QuickGO/GTerm?id=GO:0009749
4	4	cellular aromatic compound metabolic process	GO:0006725	0.000836	0.00371	ADM|1.177;ASPH|1.236;ATG7|1.292;BCL11B|0.828;RUNX1T1|0.86;CEBPA|1.324;CTDSPL2|0.774;CYP1B1|1.251;DENND4A|0.774;DICER1|1.211;DVL3|1.219;EPM2AIP1|0.862;GOT2|0.758;HOXD11|1.237;IL6R|1.205;KMT2A|0.852;MAP2K6|1.208;MAPK14|1.189;NFAM1|1.218;NFATC2|0.801;NFIX|1.23;NRG1|1.57;PADI2|1.248;TENT4A|0.879;PELO|1.178;PHF21A|1.233;PIK3R2|0.836;PLEKHN1|1.145;CTNS|1.2;RAP2C|0.777;RNASEH2C|0.771;RORA|0.768;RPL22|0.…	50	25431	113	85180	http://www.ebi.ac.uk/QuickGO/GTerm?id=GO:0006725
6	6	regulation of striated muscle cell differentiation	GO:0051153	0.000837	0.00371	MAPK14|1.189;NFATC2|0.801;NRG1|1.57	3	137	113	85180	http://www.ebi.ac.uk/QuickGO/GTerm?id=GO:0051153
8	7,8	JNK cascade	GO:0007254	0.000841	0.00371	ARHGEF6|0.777;DVL3|1.219;EPHA4|0.696;TGFBR3|0.717	4	313	113	85180	http://www.ebi.ac.uk/QuickGO/GTerm?id=GO:0007254
7	4,7	amelogenesis	GO:0097186	0.000843	0.00371	DICER1|1.211;NECTIN1|1.271	2	32	113	85180	http://www.ebi.ac.uk/QuickGO/GTerm?id=GO:0097186
9	8,9	positive regulation of protein autophosphorylation	GO:0031954	0.000843	0.00371	NRG1|1.57;RAP2C|0.777	2	32	113	85180	http://www.ebi.ac.uk/QuickGO/GTerm?id=GO:0031954
4	4	tooth mineralization	GO:0034505	0.000843	0.00371	DICER1|1.211;NECTIN1|1.271	2	32	113	85180	http://www.ebi.ac.uk/QuickGO/GTerm?id=GO:0034505
8	6,7,8	regulation of beta-amyloid formation	GO:1902003	0.000843	0.00371	EPHA4|0.696;TMED10|0.75	2	32	113	85180	http://www.ebi.ac.uk/QuickGO/GTerm?id=GO:1902003
4	4	inner ear development	GO:0048839	0.000851	0.00374	CEBPA|1.324;DICER1|1.211;DVL3|1.219;EPHA4|0.696	4	314	113	85180	http://www.ebi.ac.uk/QuickGO/GTerm?id=GO:0048839
5	5	muscle organ development	GO:0007517	0.000852	0.00374	MAPK14|1.189;NRG1|1.57;RXRA|1.225;S1PR1|0.78;TGFBR3|0.717	5	547	113	85180	http://www.ebi.ac.uk/QuickGO/GTerm?id=GO:0007517
7	6,7	oligodendrocyte differentiation	GO:0048709	0.000855	0.00375	GSN|1.268;DICER1|1.211;NRG1|1.57	3	138	113	85180	http://www.ebi.ac.uk/QuickGO/GTerm?id=GO:0048709
8	5,6,8	extrinsic apoptotic signaling pathway	GO:0097191	0.000871	0.00382	DCC|1.085;IL6R|1.205;MKNK1|1.248;NRG1|1.57	4	316	113	85180	http://www.ebi.ac.uk/QuickGO/GTerm?id=GO:0097191
7	5,6,7	positive regulation of transmembrane receptor protein serine/threonine kinase signaling pathway	GO:0090100	0.000873	0.00382	PELO|1.178;SMAD2|0.818;TGFBR3|0.717	3	139	113	85180	http://www.ebi.ac.uk/QuickGO/GTerm?id=GO:0090100
6	5,6	animal organ regeneration	GO:0031100	0.000873	0.00382	ADM|1.177;CEBPA|1.324;TGFBR3|0.717	3	139	113	85180	http://www.ebi.ac.uk/QuickGO/GTerm?id=GO:0031100
5	5	peripheral nervous system development	GO:0007422	0.000873	0.00382	DICER1|1.211;NRG1|1.57;RUNX1|0.776	3	139	113	85180	http://www.ebi.ac.uk/QuickGO/GTerm?id=GO:0007422
3	3	single-organism metabolic process	GO:0044710	0.000875	0.00382	ADM|1.177;ARHGEF6|0.777;ASGR2|1.322;ASPH|1.236;ATG7|1.292;BCL11B|0.828;GSN|1.268;CEBPA|1.324;CYP1B1|1.251;DDHD1|0.774;DICER1|1.211;DVL3|1.219;DYRK2|0.768;EPHA4|0.696;EPM2AIP1|0.862;GLUD2|1.264;GOT2|0.758;IL6R|1.205;KMT2A|0.852;MAP2K6|1.208;MAPK14|1.189;PTGES|1.323;NRG1|1.57;CYB5R2|0.852;PADI2|1.248;TENT4A|0.879;PIK3R2|0.836;PLIN2|1.233;CTNS|1.2;RORA|0.768;RXRA|1.225;SLC25A32|0.772;SLC7A7|0.866;SM…	43	20792	113	85180	http://www.ebi.ac.uk/QuickGO/GTerm?id=GO:0044710
3	3	locomotory behavior	GO:0007626	0.000881	0.00384	ATG7|1.292;EPHA4|0.696;NRG1|1.57;CTNS|1.2	4	317	113	85180	http://www.ebi.ac.uk/QuickGO/GTerm?id=GO:0007626
5	4,5	regulation of cellular response to stress	GO:0080135	0.000889	0.00387	ATG7|1.292;DVL3|1.219;EPHA4|0.696;LETM1|0.894;LRP1|1.22;TGFBR3|0.717;THOC1|0.836	7	1148	113	85180	http://www.ebi.ac.uk/QuickGO/GTerm?id=GO:0080135
7	6,7	positive regulation of protein maturation	GO:1903319	0.000897	0.0039	GSN|1.268;MYH9|1.223	2	33	113	85180	http://www.ebi.ac.uk/QuickGO/GTerm?id=GO:1903319
6	4,5,6	positive regulation of erythrocyte differentiation	GO:0045648	0.000897	0.0039	MAPK14|1.189;STAT3|1.233	2	33	113	85180	http://www.ebi.ac.uk/QuickGO/GTerm?id=GO:0045648
5	5	cellular response to inorganic substance	GO:0071241	0.000902	0.00392	ASPH|1.236;GSN|1.268;CEBPA|1.324;CPNE2|1.226	4	319	113	85180	http://www.ebi.ac.uk/QuickGO/GTerm?id=GO:0071241
7	7	response to hexose	GO:0009746	0.000912	0.00396	ATG7|1.292;MAPK14|1.189;SMAD2|0.818;LRP1|1.22	4	320	113	85180	http://www.ebi.ac.uk/QuickGO/GTerm?id=GO:0009746
4	4	reactive nitrogen species metabolic process	GO:2001057	0.000929	0.00402	CYP1B1|1.251;RORA|0.768;TLR5|1.294	3	142	113	85180	http://www.ebi.ac.uk/QuickGO/GTerm?id=GO:2001057
4	4	receptor internalization	GO:0031623	0.000929	0.00402	ADM|1.177;LRP1|1.22;EPS15|0.898	3	142	113	85180	http://www.ebi.ac.uk/QuickGO/GTerm?id=GO:0031623
8	8	regulation of regulatory T cell differentiation	GO:0045589	0.000952	0.0041	NFATC2|0.801;RUNX1|0.776	2	34	113	85180	http://www.ebi.ac.uk/QuickGO/GTerm?id=GO:0045589
6	4,5,6	positive regulation of syncytium formation by plasma membrane fusion	GO:0060143	0.000952	0.0041	MAPK14|1.189;NFATC2|0.801	2	34	113	85180	http://www.ebi.ac.uk/QuickGO/GTerm?id=GO:0060143
11	7,11	T-helper 17 cell differentiation	GO:0072539	0.000952	0.0041	RORA|0.768;STAT3|1.233	2	34	113	85180	http://www.ebi.ac.uk/QuickGO/GTerm?id=GO:0072539
7	6,7	peptide biosynthetic process	GO:0043043	0.000953	0.0041	CPEB4|1.293;DICER1|1.211;MKNK1|1.248;PELO|1.178;PLEKHN1|1.145;RPL22|0.861;RXRA|1.225;SMAD2|0.818;SPCS3|0.776;STAT3|1.233	10	2282	113	85180	http://www.ebi.ac.uk/QuickGO/GTerm?id=GO:0043043
7	6,7	protein oligomerization	GO:0051259	0.000963	0.00414	KCNJ2|1.237;LETM1|0.894;MCU|1.125;RXRA|1.225;TMED10|0.75;TMEM120B|1.184	6	845	113	85180	http://www.ebi.ac.uk/QuickGO/GTerm?id=GO:0051259
6	5,6	regulation of transmembrane receptor protein serine/threonine kinase signaling pathway	GO:0090092	0.000977	0.0042	CTDSPL2|0.774;PELO|1.178;SMAD2|0.818;TGFBR3|0.717	4	326	113	85180	http://www.ebi.ac.uk/QuickGO/GTerm?id=GO:0090092
3	3	circadian rhythm	GO:0007623	0.000988	0.00424	ATG7|1.292;KMT2A|0.852;RORA|0.768;USP7|0.835	4	327	113	85180	http://www.ebi.ac.uk/QuickGO/GTerm?id=GO:0007623
5	5	regulation of intracellular transport	GO:0032386	0.000993	0.00426	ASPH|1.236;CTDSPL2|0.774;DYRK2|0.768;MAPK14|1.189;NRG1|1.57;PIK3R2|0.836	6	850	113	85180	http://www.ebi.ac.uk/QuickGO/GTerm?id=GO:0032386
11	9,10,11	positive regulation of protein serine/threonine kinase activity	GO:0071902	0.000999	0.00428	DVL3|1.219;EPHA4|0.696;MAP2K6|1.208;MAPK14|1.189;NRG1|1.57	5	567	113	85180	http://www.ebi.ac.uk/QuickGO/GTerm?id=GO:0071902
5	5	cellular response to fibroblast growth factor stimulus	GO:0044344	0.000999	0.00428	MKNK1|1.248;NRG1|1.57;PIK3R2|0.836;THEM4|0.778	4	328	113	85180	http://www.ebi.ac.uk/QuickGO/GTerm?id=GO:0044344
8	7,8	DNA methylation or demethylation	GO:0044728	0.00101	0.0043	KMT2A|0.852;TDRD9|1.615;USP7|0.835	3	146	113	85180	http://www.ebi.ac.uk/QuickGO/GTerm?id=GO:0044728
5	5	response to retinoic acid	GO:0032526	0.00101	0.0043	PTGES|1.323;RXRA|1.225;TWF2|1.138	3	146	113	85180	http://www.ebi.ac.uk/QuickGO/GTerm?id=GO:0032526
5	5	V(D)J recombination	GO:0033151	0.00101	0.0043	BCL11B|0.828;TCF7|0.883	2	35	113	85180	http://www.ebi.ac.uk/QuickGO/GTerm?id=GO:0033151
5	4,5	cerebellar cortex formation	GO:0021697	0.00101	0.0043	NFIX|1.23;RORA|0.768	2	35	113	85180	http://www.ebi.ac.uk/QuickGO/GTerm?id=GO:0021697
6	6	response to monosaccharide	GO:0034284	0.00102	0.00435	ATG7|1.292;MAPK14|1.189;SMAD2|0.818;LRP1|1.22	4	330	113	85180	http://www.ebi.ac.uk/QuickGO/GTerm?id=GO:0034284
5	5	blood coagulation	GO:0007596	0.00104	0.0044	CEACAM8|1.916;MAPK14|1.189;MYH9|1.223;PHF21A|1.233;PIK3R2|0.836;SLC7A7|0.866	6	857	113	85180	http://www.ebi.ac.uk/QuickGO/GTerm?id=GO:0007596
6	6	epithelial cell migration	GO:0010631	0.00104	0.00443	CYP1B1|1.251;MACF1|0.892;MAPK14|1.189;MYH9|1.223	4	332	113	85180	http://www.ebi.ac.uk/QuickGO/GTerm?id=GO:0010631
7	6,7	negative regulation of cytoskeleton organization	GO:0051494	0.00104	0.00443	GSN|1.268;EML4|0.871;S1PR1|0.78;TWF2|1.138	4	332	113	85180	http://www.ebi.ac.uk/QuickGO/GTerm?id=GO:0051494
5	5	regulation of organ morphogenesis	GO:2000027	0.00104	0.00443	DICER1|1.211;DVL3|1.219;HOXD11|1.237;RXRA|1.225	4	332	113	85180	http://www.ebi.ac.uk/QuickGO/GTerm?id=GO:2000027
5	5	hemostasis	GO:0007599	0.00107	0.00451	CEACAM8|1.916;MAPK14|1.189;MYH9|1.223;PHF21A|1.233;PIK3R2|0.836;SLC7A7|0.866	6	862	113	85180	http://www.ebi.ac.uk/QuickGO/GTerm?id=GO:0007599
5	5	response to sterol	GO:0036314	0.00107	0.00451	RORA|0.768;SMAD2|0.818	2	36	113	85180	http://www.ebi.ac.uk/QuickGO/GTerm?id=GO:0036314
5	5	collateral sprouting	GO:0048668	0.00107	0.00451	DCC|1.085;LRP1|1.22	2	36	113	85180	http://www.ebi.ac.uk/QuickGO/GTerm?id=GO:0048668
5	5	epithelium migration	GO:0090132	0.00108	0.00455	CYP1B1|1.251;MACF1|0.892;MAPK14|1.189;MYH9|1.223	4	335	113	85180	http://www.ebi.ac.uk/QuickGO/GTerm?id=GO:0090132
6	5,6	mesenchyme development	GO:0060485	0.00108	0.00455	DICER1|1.211;NRG1|1.57;SMAD2|0.818;TGFBR3|0.717	4	335	113	85180	http://www.ebi.ac.uk/QuickGO/GTerm?id=GO:0060485
6	6	hexose metabolic process	GO:0019318	0.0011	0.00461	DYRK2|0.768;EPM2AIP1|0.862;GOT2|0.758;MAPK14|1.189;RORA|0.768	5	579	113	85180	http://www.ebi.ac.uk/QuickGO/GTerm?id=GO:0019318
6	6	entry into host	GO:0044409	0.00111	0.00464	GSN|1.268;NECTIN1|1.271;EPS15|0.898	3	151	113	85180	http://www.ebi.ac.uk/QuickGO/GTerm?id=GO:0044409
9	6,7,8,9	fatty acid transport	GO:0015908	0.00111	0.00464	GOT2|0.758;MAP2K6|1.208;PLIN2|1.233	3	151	113	85180	http://www.ebi.ac.uk/QuickGO/GTerm?id=GO:0015908
6	6	entry into cell of other organism involved in symbiotic interaction	GO:0051806	0.00111	0.00464	GSN|1.268;NECTIN1|1.271;EPS15|0.898	3	151	113	85180	http://www.ebi.ac.uk/QuickGO/GTerm?id=GO:0051806
5	5	entry into other organism involved in symbiotic interaction	GO:0051828	0.00111	0.00464	GSN|1.268;NECTIN1|1.271;EPS15|0.898	3	151	113	85180	http://www.ebi.ac.uk/QuickGO/GTerm?id=GO:0051828
7	7	entry into host cell	GO:0030260	0.00111	0.00464	GSN|1.268;NECTIN1|1.271;EPS15|0.898	3	151	113	85180	http://www.ebi.ac.uk/QuickGO/GTerm?id=GO:0030260
6	6	regulation of cytoskeleton organization	GO:0051493	0.00111	0.00464	GSN|1.268;EML4|0.871;MTSS1|0.807;S1PR1|0.78;LRP1|1.22;SSH2|1.253;TWF2|1.138	7	1193	113	85180	http://www.ebi.ac.uk/QuickGO/GTerm?id=GO:0051493
7	6,7	transmembrane receptor protein serine/threonine kinase signaling pathway	GO:0007178	0.00111	0.00465	CTDSPL2|0.774;MAPK14|1.189;PELO|1.178;SMAD2|0.818;TGFBR3|0.717	5	581	113	85180	http://www.ebi.ac.uk/QuickGO/GTerm?id=GO:0007178
4	4	response to fibroblast growth factor	GO:0071774	0.00112	0.00466	MKNK1|1.248;NRG1|1.57;PIK3R2|0.836;THEM4|0.778	4	338	113	85180	http://www.ebi.ac.uk/QuickGO/GTerm?id=GO:0071774
4	4	single-organism carbohydrate metabolic process	GO:0044723	0.00112	0.00466	ASGR2|1.322;DYRK2|0.768;EPM2AIP1|0.862;GOT2|0.758;MAPK14|1.189;RORA|0.768;ST6GAL1|0.854;STAT3|1.233;NEU3|0.745	9	1929	113	85180	http://www.ebi.ac.uk/QuickGO/GTerm?id=GO:0044723
6	6	T-helper 17 type immune response	GO:0072538	0.00113	0.00468	RORA|0.768;STAT3|1.233	2	37	113	85180	http://www.ebi.ac.uk/QuickGO/GTerm?id=GO:0072538
6	5,6	regulation of vascular endothelial growth factor production	GO:0010574	0.00113	0.00468	CYP1B1|1.251;RORA|0.768	2	37	113	85180	http://www.ebi.ac.uk/QuickGO/GTerm?id=GO:0010574
13	9,10,13	histone H4-K16 acetylation	GO:0043984	0.00113	0.00468	ATG7|1.292;KMT2A|0.852	2	37	113	85180	http://www.ebi.ac.uk/QuickGO/GTerm?id=GO:0043984
4	4	positive regulation of immune response	GO:0050778	0.00114	0.00471	IL6R|1.205;MAP2K6|1.208;MAPK14|1.189;NFAM1|1.218;NFATC2|0.801;PIK3R2|0.836;RUNX1|0.776;TLR5|1.294	8	1553	113	85180	http://www.ebi.ac.uk/QuickGO/GTerm?id=GO:0050778
6	5,6	immune response-regulating cell surface receptor signaling pathway	GO:0002768	0.00115	0.00476	NFAM1|1.218;NFATC2|0.801;NRG1|1.57;PIK3R2|0.836;RUNX1|0.776;THEM4|0.778	6	875	113	85180	http://www.ebi.ac.uk/QuickGO/GTerm?id=GO:0002768
6	6	endothelium development	GO:0003158	0.00115	0.00476	NRG1|1.57;RAP2C|0.777;S1PR1|0.78	3	153	113	85180	http://www.ebi.ac.uk/QuickGO/GTerm?id=GO:0003158
5	5	bone mineralization	GO:0030282	0.00115	0.00476	ASGR2|1.322;MTSS1|0.807;S1PR1|0.78	3	153	113	85180	http://www.ebi.ac.uk/QuickGO/GTerm?id=GO:0030282
5	5	cardiac ventricle development	GO:0003231	0.00115	0.00476	NRG1|1.57;RXRA|1.225;TGFBR3|0.717	3	153	113	85180	http://www.ebi.ac.uk/QuickGO/GTerm?id=GO:0003231
4	4	coagulation	GO:0050817	0.00117	0.00484	CEACAM8|1.916;MAPK14|1.189;MYH9|1.223;PHF21A|1.233;PIK3R2|0.836;SLC7A7|0.866	6	878	113	85180	http://www.ebi.ac.uk/QuickGO/GTerm?id=GO:0050817
4	4	cerebellum development	GO:0021549	0.00117	0.00484	ATG7|1.292;NFIX|1.23;RORA|0.768	3	154	113	85180	http://www.ebi.ac.uk/QuickGO/GTerm?id=GO:0021549
4	4	tissue migration	GO:0090130	0.00118	0.00485	CYP1B1|1.251;MACF1|0.892;MAPK14|1.189;MYH9|1.223	4	343	113	85180	http://www.ebi.ac.uk/QuickGO/GTerm?id=GO:0090130
8	7,8	regulation of calcineurin-mediated signaling	GO:0106056	0.00119	0.00488	DYRK2|0.768;NRG1|1.57	2	38	113	85180	http://www.ebi.ac.uk/QuickGO/GTerm?id=GO:0106056
7	6,7	regulation of amyloid precursor protein catabolic process	GO:1902991	0.00119	0.00488	EPHA4|0.696;TMED10|0.75	2	38	113	85180	http://www.ebi.ac.uk/QuickGO/GTerm?id=GO:1902991
7	7	regulatory T cell differentiation	GO:0045066	0.00119	0.00488	NFATC2|0.801;RUNX1|0.776	2	38	113	85180	http://www.ebi.ac.uk/QuickGO/GTerm?id=GO:0045066
8	4,7,8	hair follicle morphogenesis	GO:0031069	0.00119	0.00488	DICER1|1.211;RUNX1|0.776	2	38	113	85180	http://www.ebi.ac.uk/QuickGO/GTerm?id=GO:0031069
7	6,7	ncRNA metabolic process	GO:0034660	0.00121	0.00496	DICER1|1.211;TENT4A|0.879;PELO|1.178;RPL22|0.861;SMAD2|0.818;SNRPD3|0.735;TDRD9|1.615;TSEN34|1.262	8	1569	113	85180	http://www.ebi.ac.uk/QuickGO/GTerm?id=GO:0034660
5	5	cellular response to xenobiotic stimulus	GO:0071466	0.00122	0.00498	ATG7|1.292;CYP1B1|1.251;FBXO32|0.703;RORA|0.768	4	346	113	85180	http://www.ebi.ac.uk/QuickGO/GTerm?id=GO:0071466
9	8,9	epidermal growth factor receptor signaling pathway	GO:0007173	0.00123	0.00503	NRG1|1.57;PIK3R2|0.836;EPS15|0.898;THEM4|0.778	4	347	113	85180	http://www.ebi.ac.uk/QuickGO/GTerm?id=GO:0007173
5	5	erythrocyte differentiation	GO:0030218	0.00124	0.00506	MAPK14|1.189;STAT3|1.233;TGFBR3|0.717	3	157	113	85180	http://www.ebi.ac.uk/QuickGO/GTerm?id=GO:0030218
10	7,9,10	gene silencing by miRNA	GO:0035195	0.00124	0.00506	DICER1|1.211;SMAD2|0.818;STAT3|1.233	3	157	113	85180	http://www.ebi.ac.uk/QuickGO/GTerm?id=GO:0035195
6	6	regulation of GTPase activity	GO:0043087	0.00124	0.00506	ARHGEF6|0.777;SPATA13|0.825;DENND4A|0.774;DVL3|1.219;EPHA4|0.696;NRG1|1.57;PIK3R2|0.836;S1PR1|0.78	8	1575	113	85180	http://www.ebi.ac.uk/QuickGO/GTerm?id=GO:0043087
7	7	amyloid-beta formation	GO:0034205	0.00125	0.00508	EPHA4|0.696;TMED10|0.75	2	39	113	85180	http://www.ebi.ac.uk/QuickGO/GTerm?id=GO:0034205
5	5	vascular endothelial growth factor production	GO:0010573	0.00125	0.00508	CYP1B1|1.251;RORA|0.768	2	39	113	85180	http://www.ebi.ac.uk/QuickGO/GTerm?id=GO:0010573
9	8,9	central nervous system projection neuron axonogenesis	GO:0021952	0.00125	0.00508	DCC|1.085;EPHA4|0.696	2	39	113	85180	http://www.ebi.ac.uk/QuickGO/GTerm?id=GO:0021952
6	6	regulation of polysaccharide biosynthetic process	GO:0032885	0.00125	0.00508	DYRK2|0.768;EPM2AIP1|0.862	2	39	113	85180	http://www.ebi.ac.uk/QuickGO/GTerm?id=GO:0032885
4	3,4	regulation of circadian rhythm	GO:0042752	0.00126	0.00512	ATG7|1.292;RORA|0.768;USP7|0.835	3	158	113	85180	http://www.ebi.ac.uk/QuickGO/GTerm?id=GO:0042752
8	7,8	regulation of protein targeting	GO:1903533	0.00128	0.00519	DYRK2|0.768;MAPK14|1.189;NRG1|1.57;PIK3R2|0.836	4	351	113	85180	http://www.ebi.ac.uk/QuickGO/GTerm?id=GO:1903533
4	4	synapse organization	GO:0050808	0.00131	0.00527	EPHA4|0.696;LRRC4|1.294;MAPK14|1.189;NRG1|1.57;NECTIN1|1.271	5	603	113	85180	http://www.ebi.ac.uk/QuickGO/GTerm?id=GO:0050808
5	5	regulation of syncytium formation by plasma membrane fusion	GO:0060142	0.00132	0.00527	MAPK14|1.189;NFATC2|0.801	2	40	113	85180	http://www.ebi.ac.uk/QuickGO/GTerm?id=GO:0060142
5	4,5	postsynaptic signal transduction	GO:0098926	0.00132	0.00527	NRG1|1.57;STAT3|1.233	2	40	113	85180	http://www.ebi.ac.uk/QuickGO/GTerm?id=GO:0098926
9	6,7,8,9	regulation of glycogen metabolic process	GO:0070873	0.00132	0.00527	DYRK2|0.768;EPM2AIP1|0.862	2	40	113	85180	http://www.ebi.ac.uk/QuickGO/GTerm?id=GO:0070873
10	8,9,10	positive regulation of protein kinase activity	GO:0045860	0.00132	0.00527	DVL3|1.219;EPHA4|0.696;IL6R|1.205;MAP2K6|1.208;MAPK14|1.189;NRG1|1.57	6	899	113	85180	http://www.ebi.ac.uk/QuickGO/GTerm?id=GO:0045860
10	6,8,9,10	regulation of translation at presynapse, modulating synaptic transmission	GO:0099577	0.00133	0.00527	RPL22|0.861	1	1	113	85180	http://www.ebi.ac.uk/QuickGO/GTerm?id=GO:0099577
7	7	positive regulation of Ras GTPase binding	GO:1904477	0.00133	0.00527	EPHA4|0.696	1	1	113	85180	http://www.ebi.ac.uk/QuickGO/GTerm?id=GO:1904477
10	8,9,10	regulation of translation at presynapse	GO:0140244	0.00133	0.00527	RPL22|0.861	1	1	113	85180	http://www.ebi.ac.uk/QuickGO/GTerm?id=GO:0140244
9	7,8,9	conversion of ds siRNA to ss siRNA	GO:0036404	0.00133	0.00527	DICER1|1.211	1	1	113	85180	http://www.ebi.ac.uk/QuickGO/GTerm?id=GO:0036404
10	9,10	nonfunctional rRNA decay	GO:0070651	0.00133	0.00527	PELO|1.178	1	1	113	85180	http://www.ebi.ac.uk/QuickGO/GTerm?id=GO:0070651
7	7	plasma membrane raft polarization	GO:0044858	0.00133	0.00527	GSN|1.268	1	1	113	85180	http://www.ebi.ac.uk/QuickGO/GTerm?id=GO:0044858
7	4,5,6,7	positive regulation of Rho guanyl-nucleotide exchange factor activity	GO:2001108	0.00133	0.00527	EPHA4|0.696	1	1	113	85180	http://www.ebi.ac.uk/QuickGO/GTerm?id=GO:2001108
7	7	suppression by virus of host autophagy	GO:0039521	0.00133	0.00527	ATG7|1.292	1	1	113	85180	http://www.ebi.ac.uk/QuickGO/GTerm?id=GO:0039521
8	5,8	regulation of plasma membrane raft polarization	GO:1903906	0.00133	0.00527	GSN|1.268	1	1	113	85180	http://www.ebi.ac.uk/QuickGO/GTerm?id=GO:1903906
7	4,5,6,7	regulation of skeletal muscle contraction via regulation of action potential	GO:0014861	0.00133	0.00527	KCNJ2|1.237	1	1	113	85180	http://www.ebi.ac.uk/QuickGO/GTerm?id=GO:0014861
11	5,7,9,10,11	negative regulation of isotype switching to IgA isotypes	GO:0048297	0.00133	0.00527	THOC1|0.836	1	1	113	85180	http://www.ebi.ac.uk/QuickGO/GTerm?id=GO:0048297
7	6,7	protein complex oligomerization	GO:0035786	0.00133	0.00527	MCU|1.125	1	1	113	85180	http://www.ebi.ac.uk/QuickGO/GTerm?id=GO:0035786
3	3	positive regulation of guanyl-nucleotide exchange factor activity	GO:1905099	0.00133	0.00527	EPHA4|0.696	1	1	113	85180	http://www.ebi.ac.uk/QuickGO/GTerm?id=GO:1905099
7	6,7	folic acid import into mitochondrion	GO:1904947	0.00133	0.00527	SLC25A32|0.772	1	1	113	85180	http://www.ebi.ac.uk/QuickGO/GTerm?id=GO:1904947
12	8,9,11,12	conversion of ds siRNA to ss siRNA involved in RNA interference	GO:0033168	0.00133	0.00527	DICER1|1.211	1	1	113	85180	http://www.ebi.ac.uk/QuickGO/GTerm?id=GO:0033168
4	4	forebrain development	GO:0030900	0.00133	0.00527	ATG7|1.292;BCL11B|0.828;DICER1|1.211;NRG1|1.57;LRP1|1.22	5	605	113	85180	http://www.ebi.ac.uk/QuickGO/GTerm?id=GO:0030900
6	6	cellular response to peptide hormone stimulus	GO:0071375	0.00134	0.0053	AGTRAP|1.251;PIK3R2|0.836;RXRA|1.225;STAT3|1.233;THEM4|0.778	5	606	113	85180	http://www.ebi.ac.uk/QuickGO/GTerm?id=GO:0071375
4	4	regulation of cell growth	GO:0001558	0.00135	0.00534	DCC|1.085;MACF1|0.892;NRG1|1.57;LRP1|1.22;TWF2|1.138	5	607	113	85180	http://www.ebi.ac.uk/QuickGO/GTerm?id=GO:0001558
5	5	cytoskeleton organization	GO:0007010	0.00135	0.00535	CALML3|0.758;GSN|1.268;DICER1|1.211;CALML5|0.9;EML4|0.871;MACF1|0.892;MTSS1|0.807;MYH9|1.223;NAIP|1.262;S1PR1|0.78;LRP1|1.22;SSH2|1.253;TWF2|1.138	13	3723	113	85180	http://www.ebi.ac.uk/QuickGO/GTerm?id=GO:0007010
5	5	regulation of leukocyte chemotaxis	GO:0002688	0.00138	0.00543	IL6R|1.205;MAPK14|1.189;PADI2|1.248	3	163	113	85180	http://www.ebi.ac.uk/QuickGO/GTerm?id=GO:0002688
9	7,9	regulation of gliogenesis	GO:0014013	0.00138	0.00543	DICER1|1.211;EPHA4|0.696;LRP1|1.22	3	163	113	85180	http://www.ebi.ac.uk/QuickGO/GTerm?id=GO:0014013
5	5	hydrogen peroxide biosynthetic process	GO:0050665	0.00138	0.00543	CTNS|1.2;STAT3|1.233	2	41	113	85180	http://www.ebi.ac.uk/QuickGO/GTerm?id=GO:0050665
11	9,10,11	mitochondrial calcium ion transmembrane transport	GO:0006851	0.00138	0.00543	LETM1|0.894;MCU|1.125	2	41	113	85180	http://www.ebi.ac.uk/QuickGO/GTerm?id=GO:0006851
10	6,7,8,9,10	regulation of B cell receptor signaling pathway	GO:0050855	0.00138	0.00543	NFAM1|1.218;RUNX1|0.776	2	41	113	85180	http://www.ebi.ac.uk/QuickGO/GTerm?id=GO:0050855
4	4	walking behavior	GO:0090659	0.00138	0.00543	EPHA4|0.696;CTNS|1.2	2	41	113	85180	http://www.ebi.ac.uk/QuickGO/GTerm?id=GO:0090659
10	6,7,8,9,10	insulin secretion	GO:0030073	0.00139	0.00546	MCU|1.125;SMAD2|0.818;LRP1|1.22;SPCS3|0.776	4	359	113	85180	http://www.ebi.ac.uk/QuickGO/GTerm?id=GO:0030073
4	4	cellular response to environmental stimulus	GO:0104004	0.00145	0.00568	KCNJ2|1.237;LETM1|0.894;MAPK14|1.189;TLR5|1.294	4	363	113	85180	http://www.ebi.ac.uk/QuickGO/GTerm?id=GO:0104004
5	5	negative regulation of reactive oxygen species biosynthetic process	GO:1903427	0.00145	0.00568	CTNS|1.2;STAT3|1.233	2	42	113	85180	http://www.ebi.ac.uk/QuickGO/GTerm?id=GO:1903427
7	6,7	epidermis morphogenesis	GO:0048730	0.00145	0.00568	DICER1|1.211;RUNX1|0.776	2	42	113	85180	http://www.ebi.ac.uk/QuickGO/GTerm?id=GO:0048730
3	3	single-organism behavior	GO:0044708	0.00146	0.0057	ATG7|1.292;EPHA4|0.696;KMT2A|0.852;CTNS|1.2;RUNX1|0.776	5	618	113	85180	http://www.ebi.ac.uk/QuickGO/GTerm?id=GO:0044708
8	7,8	ERBB signaling pathway	GO:0038127	0.00146	0.00571	NRG1|1.57;PIK3R2|0.836;EPS15|0.898;THEM4|0.778	4	364	113	85180	http://www.ebi.ac.uk/QuickGO/GTerm?id=GO:0038127
6	6	amino acid transport	GO:0006865	0.00146	0.00571	CTNS|1.2;SLC25A32|0.772;SLC7A7|0.866;SV2A|1.198	4	364	113	85180	http://www.ebi.ac.uk/QuickGO/GTerm?id=GO:0006865
4	4	actin filament-based process	GO:0030029	0.00147	0.00571	GSN|1.268;CACNA1G|0.778;KCNJ2|1.237;MTSS1|0.807;MYH9|1.223;S1PR1|0.78;LRP1|1.22;SSH2|1.253;TWF2|1.138	9	2007	113	85180	http://www.ebi.ac.uk/QuickGO/GTerm?id=GO:0030029
4	4	regulation of hormone levels	GO:0010817	0.00148	0.00574	ADM|1.177;CYP1B1|1.251;MCU|1.125;SMAD2|0.818;LRP1|1.22;SPCS3|0.776	6	919	113	85180	http://www.ebi.ac.uk/QuickGO/GTerm?id=GO:0010817
5	5	ear development	GO:0043583	0.00148	0.00575	CEBPA|1.324;DICER1|1.211;DVL3|1.219;EPHA4|0.696	4	365	113	85180	http://www.ebi.ac.uk/QuickGO/GTerm?id=GO:0043583
4	4	metencephalon development	GO:0022037	0.00148	0.00575	ATG7|1.292;NFIX|1.23;RORA|0.768	3	167	113	85180	http://www.ebi.ac.uk/QuickGO/GTerm?id=GO:0022037
5	5	actin filament-based movement	GO:0030048	0.0015	0.00584	CACNA1G|0.778;KCNJ2|1.237;MYH9|1.223	3	168	113	85180	http://www.ebi.ac.uk/QuickGO/GTerm?id=GO:0030048
5	5	response to vitamin	GO:0033273	0.0015	0.00584	GSN|1.268;CEBPA|1.324;RXRA|1.225	3	168	113	85180	http://www.ebi.ac.uk/QuickGO/GTerm?id=GO:0033273
7	6,7	phosphatidylinositol-mediated signaling	GO:0048015	0.00151	0.00584	GSN|1.268;NRG1|1.57;PIK3R2|0.836;THEM4|0.778	4	367	113	85180	http://www.ebi.ac.uk/QuickGO/GTerm?id=GO:0048015
5	5	cell-cell junction organization	GO:0045216	0.00151	0.00584	MACF1|0.892;MTSS1|0.807;NECTIN1|1.271;RUNX1|0.776	4	367	113	85180	http://www.ebi.ac.uk/QuickGO/GTerm?id=GO:0045216
7	5,6,7	negative regulation of transmembrane receptor protein serine/threonine kinase signaling pathway	GO:0090101	0.00153	0.00591	CTDSPL2|0.774;SMAD2|0.818;TGFBR3|0.717	3	169	113	85180	http://www.ebi.ac.uk/QuickGO/GTerm?id=GO:0090101
6	6	chondrocyte differentiation	GO:0002062	0.00153	0.00591	HOXD11|1.237;MAPK14|1.189;RUNX1|0.776	3	169	113	85180	http://www.ebi.ac.uk/QuickGO/GTerm?id=GO:0002062
5	4,5	regulation of cell-cell adhesion	GO:0022407	0.00153	0.00591	GSN|1.268;IL6R|1.205;MAPK14|1.189;NFATC2|0.801;RUNX1|0.776	5	625	113	85180	http://www.ebi.ac.uk/QuickGO/GTerm?id=GO:0022407
4	4	nucleobase-containing compound metabolic process	GO:0006139	0.00154	0.00594	ADM|1.177;ASPH|1.236;ATG7|1.292;BCL11B|0.828;RUNX1T1|0.86;CEBPA|1.324;CTDSPL2|0.774;CYP1B1|1.251;DENND4A|0.774;DICER1|1.211;DVL3|1.219;EPM2AIP1|0.862;HOXD11|1.237;IL6R|1.205;KMT2A|0.852;MAP2K6|1.208;MAPK14|1.189;NFAM1|1.218;NFATC2|0.801;NFIX|1.23;NRG1|1.57;PADI2|1.248;TENT4A|0.879;PELO|1.178;PHF21A|1.233;PIK3R2|0.836;PLEKHN1|1.145;CTNS|1.2;RAP2C|0.777;RNASEH2C|0.771;RORA|0.768;RPL22|0.861;RUNX1|0…	48	24713	113	85180	http://www.ebi.ac.uk/QuickGO/GTerm?id=GO:0006139
5	4,5	cellular modified amino acid metabolic process	GO:0006575	0.00154	0.00594	GOT2|0.758;PTGES|1.323;PADI2|1.248;CTNS|1.2;SLC25A32|0.772	5	626	113	85180	http://www.ebi.ac.uk/QuickGO/GTerm?id=GO:0006575
7	4,6,7	gene silencing	GO:0016458	0.00155	0.00597	DICER1|1.211;SMAD2|0.818;STAT3|1.233;TDRD9|1.615	4	370	113	85180	http://www.ebi.ac.uk/QuickGO/GTerm?id=GO:0016458
8	6,7,8	protein targeting to nucleus	GO:0044744	0.00155	0.00597	DYRK2|0.768;MAPK14|1.189;PIK3R2|0.836;STAT3|1.233	4	370	113	85180	http://www.ebi.ac.uk/QuickGO/GTerm?id=GO:0044744
4	4	erythrocyte homeostasis	GO:0034101	0.00156	0.00597	MAPK14|1.189;STAT3|1.233;TGFBR3|0.717	3	170	113	85180	http://www.ebi.ac.uk/QuickGO/GTerm?id=GO:0034101
7	6,7	DNA modification	GO:0006304	0.00156	0.00597	KMT2A|0.852;TDRD9|1.615;USP7|0.835	3	170	113	85180	http://www.ebi.ac.uk/QuickGO/GTerm?id=GO:0006304
9	7,8,9	protein targeting to ER	GO:0045047	0.00158	0.00607	MACF1|0.892;RPL22|0.861;SPCS3|0.776	3	171	113	85180	http://www.ebi.ac.uk/QuickGO/GTerm?id=GO:0045047
8	8	granulocyte differentiation	GO:0030851	0.00159	0.00609	CEBPA|1.324;RUNX1|0.776	2	44	113	85180	http://www.ebi.ac.uk/QuickGO/GTerm?id=GO:0030851
9	5,8,9	regulation of heart rate by cardiac conduction	GO:0086091	0.00159	0.00609	CACNA1G|0.778;KCNJ2|1.237	2	44	113	85180	http://www.ebi.ac.uk/QuickGO/GTerm?id=GO:0086091
6	5,6	inositol lipid-mediated signaling	GO:0048017	0.0016	0.00611	GSN|1.268;NRG1|1.57;PIK3R2|0.836;THEM4|0.778	4	373	113	85180	http://www.ebi.ac.uk/QuickGO/GTerm?id=GO:0048017
5	5	homeostasis of number of cells	GO:0048872	0.00165	0.00629	KMT2A|0.852;MAPK14|1.189;STAT3|1.233;TGFBR3|0.717	4	376	113	85180	http://www.ebi.ac.uk/QuickGO/GTerm?id=GO:0048872
8	7,8	negative regulation of phosphorylation	GO:0042326	0.00165	0.0063	CEBPA|1.324;LRRC4|1.294;PIK3R2|0.836;STAT3|1.233;TRIB2|0.827	5	636	113	85180	http://www.ebi.ac.uk/QuickGO/GTerm?id=GO:0042326
8	5,7,8	cardiac conduction	GO:0061337	0.00166	0.00632	ASPH|1.236;CACNA1G|0.778;KCNJ2|1.237	3	174	113	85180	http://www.ebi.ac.uk/QuickGO/GTerm?id=GO:0061337
8	6,7,8	regulation of glucose metabolic process	GO:0010906	0.00166	0.00632	DYRK2|0.768;EPM2AIP1|0.862;RORA|0.768	3	174	113	85180	http://www.ebi.ac.uk/QuickGO/GTerm?id=GO:0010906
9	6,8,9	posttranscriptional gene silencing by RNA	GO:0035194	0.00166	0.00632	DICER1|1.211;SMAD2|0.818;STAT3|1.233	3	174	113	85180	http://www.ebi.ac.uk/QuickGO/GTerm?id=GO:0035194
6	6	modulation by virus of host morphology or physiology	GO:0019048	0.00166	0.00632	ATG7|1.292;RXRA|1.225	2	45	113	85180	http://www.ebi.ac.uk/QuickGO/GTerm?id=GO:0019048
4	4	response to antibiotic	GO:0046677	0.00168	0.00637	GSN|1.268;CYP1B1|1.251;GOT2|0.758;STAT3|1.233	4	378	113	85180	http://www.ebi.ac.uk/QuickGO/GTerm?id=GO:0046677
8	5,7,8	posttranscriptional gene silencing	GO:0016441	0.00169	0.0064	DICER1|1.211;SMAD2|0.818;STAT3|1.233	3	175	113	85180	http://www.ebi.ac.uk/QuickGO/GTerm?id=GO:0016441
8	6,7,8	establishment of protein localization to endoplasmic reticulum	GO:0072599	0.00169	0.0064	MACF1|0.892;RPL22|0.861;SPCS3|0.776	3	175	113	85180	http://www.ebi.ac.uk/QuickGO/GTerm?id=GO:0072599
6	5,6	positive regulation of protein catabolic process	GO:0045732	0.00171	0.00648	ATG7|1.292;CEBPA|1.324;LRP1|1.22;TRIB2|0.827	4	380	113	85180	http://www.ebi.ac.uk/QuickGO/GTerm?id=GO:0045732
5	5	granulocyte migration	GO:0097530	0.00172	0.0065	CD99|0.793;CKLF|1.156;MAPK14|1.189	3	176	113	85180	http://www.ebi.ac.uk/QuickGO/GTerm?id=GO:0097530
4	4	cerebellar cortex morphogenesis	GO:0021696	0.00174	0.00656	NFIX|1.23;RORA|0.768	2	46	113	85180	http://www.ebi.ac.uk/QuickGO/GTerm?id=GO:0021696
7	7	cellular response to beta-amyloid	GO:1904646	0.00174	0.00656	EPHA4|0.696;LRP1|1.22	2	46	113	85180	http://www.ebi.ac.uk/QuickGO/GTerm?id=GO:1904646
6	4,5,6	hormone-mediated signaling pathway	GO:0009755	0.00175	0.00658	PADI2|1.248;RORA|0.768;RUNX1|0.776;RXRA|1.225	4	382	113	85180	http://www.ebi.ac.uk/QuickGO/GTerm?id=GO:0009755
9	7,8,9	positive regulation of kinase activity	GO:0033674	0.00177	0.00667	DVL3|1.219;EPHA4|0.696;IL6R|1.205;MAP2K6|1.208;MAPK14|1.189;NRG1|1.57	6	953	113	85180	http://www.ebi.ac.uk/QuickGO/GTerm?id=GO:0033674
9	6,7,8,9	regulation of peptide secretion	GO:0002791	0.00178	0.0067	MAPK14|1.189;MCU|1.125;LRP1|1.22;SPCS3|0.776;TLR5|1.294	5	647	113	85180	http://www.ebi.ac.uk/QuickGO/GTerm?id=GO:0002791
5	5	regulation of generation of precursor metabolites and energy	GO:0043467	0.0018	0.00678	DYRK2|0.768;EPM2AIP1|0.862;STAT3|1.233	3	179	113	85180	http://www.ebi.ac.uk/QuickGO/GTerm?id=GO:0043467
4	4	regulation of cellular response to growth factor stimulus	GO:0090287	0.00181	0.0068	CTDSPL2|0.774;PELO|1.178;SMAD2|0.818;TGFBR3|0.717	4	386	113	85180	http://www.ebi.ac.uk/QuickGO/GTerm?id=GO:0090287
8	7,8	positive regulation of myotube differentiation	GO:0010831	0.00181	0.0068	MAPK14|1.189;NFATC2|0.801	2	47	113	85180	http://www.ebi.ac.uk/QuickGO/GTerm?id=GO:0010831
8	7,8	Fc-epsilon receptor signaling pathway	GO:0038095	0.00183	0.00686	NFATC2|0.801;NRG1|1.57;PIK3R2|0.836;THEM4|0.778	4	387	113	85180	http://www.ebi.ac.uk/QuickGO/GTerm?id=GO:0038095
5	4,5	positive regulation of chemotaxis	GO:0050921	0.00183	0.00686	IL6R|1.205;MAPK14|1.189;S1PR1|0.78	3	180	113	85180	http://www.ebi.ac.uk/QuickGO/GTerm?id=GO:0050921
4	4	nephron development	GO:0072006	0.00189	0.00705	HOXD11|1.237;IL6R|1.205;MTSS1|0.807	3	182	113	85180	http://www.ebi.ac.uk/QuickGO/GTerm?id=GO:0072006
6	5,6	regulation of axon regeneration	GO:0048679	0.00189	0.00705	EPHA4|0.696;LRP1|1.22	2	48	113	85180	http://www.ebi.ac.uk/QuickGO/GTerm?id=GO:0048679
6	5,6	regulation of polysaccharide metabolic process	GO:0032881	0.00189	0.00705	DYRK2|0.768;EPM2AIP1|0.862	2	48	113	85180	http://www.ebi.ac.uk/QuickGO/GTerm?id=GO:0032881
9	7,8,9	regulation of calcineurin-NFAT signaling cascade	GO:0070884	0.00189	0.00705	DYRK2|0.768;NRG1|1.57	2	48	113	85180	http://www.ebi.ac.uk/QuickGO/GTerm?id=GO:0070884
5	4,5	multicellular organismal homeostasis	GO:0048871	0.0019	0.00709	KMT2A|0.852;MAP2K6|1.208;RAB3D|1.202;S1PR1|0.78;STAT3|1.233	5	657	113	85180	http://www.ebi.ac.uk/QuickGO/GTerm?id=GO:0048871
6	4,6	positive regulation of leukocyte migration	GO:0002687	0.00192	0.00715	CD99|0.793;IL6R|1.205;MAPK14|1.189	3	183	113	85180	http://www.ebi.ac.uk/QuickGO/GTerm?id=GO:0002687
6	5,6	regulation of angiogenesis	GO:0045765	0.00193	0.00719	ADM|1.177;CYP1B1|1.251;RUNX1|0.776;STAT3|1.233	4	393	113	85180	http://www.ebi.ac.uk/QuickGO/GTerm?id=GO:0045765
9	6,7,8,9	positive regulation of glucose metabolic process	GO:0010907	0.00197	0.00731	DYRK2|0.768;EPM2AIP1|0.862	2	49	113	85180	http://www.ebi.ac.uk/QuickGO/GTerm?id=GO:0010907
5	5	spleen development	GO:0048536	0.00197	0.00731	DICER1|1.211;KMT2A|0.852	2	49	113	85180	http://www.ebi.ac.uk/QuickGO/GTerm?id=GO:0048536
7	7	myotube differentiation	GO:0014902	0.00198	0.00734	MAPK14|1.189;MYH9|1.223;NFATC2|0.801	3	185	113	85180	http://www.ebi.ac.uk/QuickGO/GTerm?id=GO:0014902
3	3	activation of immune response	GO:0002253	0.00198	0.00735	MAP2K6|1.208;MAPK14|1.189;NFAM1|1.218;NFATC2|0.801;PIK3R2|0.836;RUNX1|0.776;TLR5|1.294	7	1322	113	85180	http://www.ebi.ac.uk/QuickGO/GTerm?id=GO:0002253
6	6	lipid homeostasis	GO:0055088	0.00204	0.00756	ASGR2|1.322;CEBPA|1.324;RORA|0.768	3	187	113	85180	http://www.ebi.ac.uk/QuickGO/GTerm?id=GO:0055088
5	5	actin filament severing	GO:0051014	0.00205	0.00756	GSN|1.268;MYH9|1.223	2	50	113	85180	http://www.ebi.ac.uk/QuickGO/GTerm?id=GO:0051014
5	5	macrophage chemotaxis	GO:0048246	0.00205	0.00756	CKLF|1.156;MAPK14|1.189	2	50	113	85180	http://www.ebi.ac.uk/QuickGO/GTerm?id=GO:0048246
9	6,7,8,9	positive regulation of BMP signaling pathway	GO:0030513	0.00205	0.00756	PELO|1.178;SMAD2|0.818	2	50	113	85180	http://www.ebi.ac.uk/QuickGO/GTerm?id=GO:0030513
5	5	response to amino acid	GO:0043200	0.00207	0.00764	GSN|1.268;CPEB4|1.293;NAIP|1.262	3	188	113	85180	http://www.ebi.ac.uk/QuickGO/GTerm?id=GO:0043200
5	5	regulation of striated muscle tissue development	GO:0016202	0.0021	0.00775	MAPK14|1.189;NRG1|1.57;TGFBR3|0.717	3	189	113	85180	http://www.ebi.ac.uk/QuickGO/GTerm?id=GO:0016202
4	4	positive T cell selection	GO:0043368	0.00213	0.00784	BCL11B|0.828;STAT3|1.233	2	51	113	85180	http://www.ebi.ac.uk/QuickGO/GTerm?id=GO:0043368
5	5	membrane depolarization	GO:0051899	0.00217	0.00797	CACNA1G|0.778;KCNJ2|1.237;KMT2A|0.852	3	191	113	85180	http://www.ebi.ac.uk/QuickGO/GTerm?id=GO:0051899
5	5	monosaccharide metabolic process	GO:0005996	0.00219	0.00806	DYRK2|0.768;EPM2AIP1|0.862;GOT2|0.758;MAPK14|1.189;RORA|0.768	5	679	113	85180	http://www.ebi.ac.uk/QuickGO/GTerm?id=GO:0005996
5	5	organonitrogen compound biosynthetic process	GO:1901566	0.0022	0.00806	ADM|1.177;ASGR2|1.322;ATG7|1.292;CEBPA|1.324;CPEB4|1.293;DICER1|1.211;GLUD2|1.264;GOT2|0.758;MKNK1|1.248;PADI2|1.248;PELO|1.178;PLEKHN1|1.145;RPL22|0.861;RXRA|1.225;SMAD2|0.818;SPCS3|0.776;ST6GAL1|0.854;STAT3|1.233;TRIB2|0.827	19	7017	113	85180	http://www.ebi.ac.uk/QuickGO/GTerm?id=GO:1901566
9	7,8,9	B cell receptor signaling pathway	GO:0050853	0.0022	0.00807	NFAM1|1.218;NFATC2|0.801;RUNX1|0.776	3	192	113	85180	http://www.ebi.ac.uk/QuickGO/GTerm?id=GO:0050853
5	5	macrophage migration	GO:1905517	0.00221	0.0081	CKLF|1.156;MAPK14|1.189	2	52	113	85180	http://www.ebi.ac.uk/QuickGO/GTerm?id=GO:1905517
6	4,5,6	regulation of erythrocyte differentiation	GO:0045646	0.00221	0.0081	MAPK14|1.189;STAT3|1.233	2	52	113	85180	http://www.ebi.ac.uk/QuickGO/GTerm?id=GO:0045646
7	7	monocarboxylic acid metabolic process	GO:0032787	0.00223	0.00815	CYP1B1|1.251;GOT2|0.758;MAPK14|1.189;PTGES|1.323;RXRA|1.225;STAT3|1.233;THEM4|0.778	7	1350	113	85180	http://www.ebi.ac.uk/QuickGO/GTerm?id=GO:0032787
6	5,6	regulation of muscle organ development	GO:0048634	0.00227	0.00827	MAPK14|1.189;NRG1|1.57;TGFBR3|0.717	3	194	113	85180	http://www.ebi.ac.uk/QuickGO/GTerm?id=GO:0048634
4	4	regulation of muscle tissue development	GO:1901861	0.00227	0.00827	MAPK14|1.189;NRG1|1.57;TGFBR3|0.717	3	194	113	85180	http://www.ebi.ac.uk/QuickGO/GTerm?id=GO:1901861
5	5	cellular response to drug	GO:0035690	0.00227	0.00829	ATG7|1.292;CYP1B1|1.251;FBXO32|0.703;KMT2A|0.852	4	411	113	85180	http://www.ebi.ac.uk/QuickGO/GTerm?id=GO:0035690
5	5	membrane invagination	GO:0010324	0.0023	0.00836	ATG7|1.292;GSN|1.268;MYH9|1.223	3	195	113	85180	http://www.ebi.ac.uk/QuickGO/GTerm?id=GO:0010324
6	5,6	regulation of neuron projection regeneration	GO:0070570	0.0023	0.00836	EPHA4|0.696;LRP1|1.22	2	53	113	85180	http://www.ebi.ac.uk/QuickGO/GTerm?id=GO:0070570
7	7	regulation of lamellipodium assembly	GO:0010591	0.0023	0.00836	SSH2|1.253;TWF2|1.138	2	53	113	85180	http://www.ebi.ac.uk/QuickGO/GTerm?id=GO:0010591
4	4	regulation of synapse structure or activity	GO:0050803	0.00231	0.0084	EPHA4|0.696;LRRC4|1.294;MAPK14|1.189;NECTIN1|1.271	4	413	113	85180	http://www.ebi.ac.uk/QuickGO/GTerm?id=GO:0050803
5	4,5	defense response to other organism	GO:0098542	0.00232	0.00841	ADM|1.177;ATG7|1.292;DICER1|1.211;IL6R|1.205;MTSS1|0.807;TLR5|1.294	6	1006	113	85180	http://www.ebi.ac.uk/QuickGO/GTerm?id=GO:0098542
7	6,7	regulation of cellular protein catabolic process	GO:1903362	0.00232	0.00842	CEBPA|1.324;EPHA4|0.696;LRP1|1.22;TRIB2|0.827;USP7|0.835	5	688	113	85180	http://www.ebi.ac.uk/QuickGO/GTerm?id=GO:1903362
6	6	regulation of actin filament organization	GO:0110053	0.00235	0.00853	GSN|1.268;S1PR1|0.78;SSH2|1.253;TWF2|1.138	4	415	113	85180	http://www.ebi.ac.uk/QuickGO/GTerm?id=GO:0110053
8	6,7,8	positive regulation of calcium-mediated signaling	GO:0050850	0.00239	0.00863	ASPH|1.236;NRG1|1.57	2	54	113	85180	http://www.ebi.ac.uk/QuickGO/GTerm?id=GO:0050850
9	7,9	glutamine family amino acid catabolic process	GO:0009065	0.00239	0.00863	GLUD2|1.264;GOT2|0.758	2	54	113	85180	http://www.ebi.ac.uk/QuickGO/GTerm?id=GO:0009065
5	5	regulation of epithelial cell proliferation	GO:0050678	0.0024	0.00865	BCL11B|0.828;MTSS1|0.807;STAT3|1.233;TGFBR3|0.717	4	417	113	85180	http://www.ebi.ac.uk/QuickGO/GTerm?id=GO:0050678
5	5	positive regulation of cellular catabolic process	GO:0031331	0.00243	0.00875	ATG7|1.292;CEBPA|1.324;PLEKHN1|1.145;LRP1|1.22;TRIB2|0.827	5	695	113	85180	http://www.ebi.ac.uk/QuickGO/GTerm?id=GO:0031331
7	5,6,7	negative regulation of DNA metabolic process	GO:0051053	0.00243	0.00878	ATG7|1.292;KMT2A|0.852;THOC1|0.836	3	199	113	85180	http://www.ebi.ac.uk/QuickGO/GTerm?id=GO:0051053
8	6,7,8	negative regulation of neuron apoptotic process	GO:0043524	0.00247	0.00889	CPEB4|1.293;NAIP|1.262;LRP1|1.22	3	200	113	85180	http://www.ebi.ac.uk/QuickGO/GTerm?id=GO:0043524
7	7	myelination in peripheral nervous system	GO:0022011	0.00247	0.00889	DICER1|1.211;NRG1|1.57	2	55	113	85180	http://www.ebi.ac.uk/QuickGO/GTerm?id=GO:0022011
6	6	peripheral nervous system axon ensheathment	GO:0032292	0.00247	0.00889	DICER1|1.211;NRG1|1.57	2	55	113	85180	http://www.ebi.ac.uk/QuickGO/GTerm?id=GO:0032292
8	6,7,8	protein import into nucleus	GO:0006606	0.00248	0.00889	DYRK2|0.768;MAPK14|1.189;PIK3R2|0.836;STAT3|1.233	4	421	113	85180	http://www.ebi.ac.uk/QuickGO/GTerm?id=GO:0006606
9	7,8,9	peptide hormone secretion	GO:0030072	0.00248	0.00889	MCU|1.125;SMAD2|0.818;LRP1|1.22;SPCS3|0.776	4	421	113	85180	http://www.ebi.ac.uk/QuickGO/GTerm?id=GO:0030072
7	7	regulation of endopeptidase activity	GO:0052548	0.00249	0.00891	ASPH|1.236;GSN|1.268;EPHA4|0.696;NAIP|1.262;STAT3|1.233	5	699	113	85180	http://www.ebi.ac.uk/QuickGO/GTerm?id=GO:0052548
5	5	embryonic organ morphogenesis	GO:0048562	0.00252	0.00903	DVL3|1.219;HOXD11|1.237;SMAD2|0.818;TCF7|0.883	4	423	113	85180	http://www.ebi.ac.uk/QuickGO/GTerm?id=GO:0048562
7	7	dicarboxylic acid metabolic process	GO:0043648	0.00254	0.00909	GLUD2|1.264;GOT2|0.758;SLC25A32|0.772	3	202	113	85180	http://www.ebi.ac.uk/QuickGO/GTerm?id=GO:0043648
8	6,8	regulation of megakaryocyte differentiation	GO:0045652	0.00256	0.00909	KMT2A|0.852;RUNX1|0.776	2	56	113	85180	http://www.ebi.ac.uk/QuickGO/GTerm?id=GO:0045652
6	6	response to beta-amyloid	GO:1904645	0.00256	0.00909	EPHA4|0.696;LRP1|1.22	2	56	113	85180	http://www.ebi.ac.uk/QuickGO/GTerm?id=GO:1904645
9	7,8,9	negative regulation of mRNA catabolic process	GO:1902373	0.00256	0.00909	MAPK14|1.189;TENT4A|0.879	2	56	113	85180	http://www.ebi.ac.uk/QuickGO/GTerm?id=GO:1902373
6	5,6	limb morphogenesis	GO:0035108	0.00258	0.00909	ASPH|1.236;DICER1|1.211;HOXD11|1.237	3	203	113	85180	http://www.ebi.ac.uk/QuickGO/GTerm?id=GO:0035108
4	4	appendage morphogenesis	GO:0035107	0.00258	0.00909	ASPH|1.236;DICER1|1.211;HOXD11|1.237	3	203	113	85180	http://www.ebi.ac.uk/QuickGO/GTerm?id=GO:0035107
6	5,6	regulation of extracellular matrix organization	GO:1903053	0.00258	0.00909	GSN|1.268;S1PR1|0.78;LRP1|1.22;SSH2|1.253;TWF2|1.138	5	705	113	85180	http://www.ebi.ac.uk/QuickGO/GTerm?id=GO:1903053
5	5	antibiotic metabolic process	GO:0016999	0.00261	0.00909	CTNS|1.2;ST6GAL1|0.854;STAT3|1.233	3	204	113	85180	http://www.ebi.ac.uk/QuickGO/GTerm?id=GO:0016999
7	6,7	actin cytoskeleton reorganization	GO:0031532	0.00265	0.00909	GSN|1.268;MYH9|1.223;S1PR1|0.78	3	205	113	85180	http://www.ebi.ac.uk/QuickGO/GTerm?id=GO:0031532
6	6	plasma membrane raft distribution	GO:0044855	0.00265	0.00909	GSN|1.268	1	2	113	85180	http://www.ebi.ac.uk/QuickGO/GTerm?id=GO:0044855
9	6,7,8,9	positive regulation of cholesterol import	GO:1904109	0.00265	0.00909	LRP1|1.22	1	2	113	85180	http://www.ebi.ac.uk/QuickGO/GTerm?id=GO:1904109
11	8,10,11	histone H3-K4 dimethylation	GO:0044648	0.00265	0.00909	KMT2A|0.852	1	2	113	85180	http://www.ebi.ac.uk/QuickGO/GTerm?id=GO:0044648
6	6	collateral sprouting of injured axon	GO:0048674	0.00265	0.00909	LRP1|1.22	1	2	113	85180	http://www.ebi.ac.uk/QuickGO/GTerm?id=GO:0048674
11	7,10,11	olfactory bulb axon guidance	GO:0071678	0.00265	0.00909	BCL11B|0.828	1	2	113	85180	http://www.ebi.ac.uk/QuickGO/GTerm?id=GO:0071678
9	8,9	histone H3-R26 citrullination	GO:0036413	0.00265	0.00909	PADI2|1.248	1	2	113	85180	http://www.ebi.ac.uk/QuickGO/GTerm?id=GO:0036413
6	6	response to vitamin B2	GO:0033274	0.00265	0.00909	CEBPA|1.324	1	2	113	85180	http://www.ebi.ac.uk/QuickGO/GTerm?id=GO:0033274
6	6	chemorepulsion involved in interneuron migration from the subpallium to the cortex	GO:0021842	0.00265	0.00909	NRG1|1.57	1	2	113	85180	http://www.ebi.ac.uk/QuickGO/GTerm?id=GO:0021842
7	6,7	calcium export from the mitochondrion	GO:0099093	0.00265	0.00909	LETM1|0.894	1	2	113	85180	http://www.ebi.ac.uk/QuickGO/GTerm?id=GO:0099093
7	7	modulation by virus of host autophagy	GO:0039519	0.00265	0.00909	ATG7|1.292	1	2	113	85180	http://www.ebi.ac.uk/QuickGO/GTerm?id=GO:0039519
8	5,6,7,8	positive regulation of sterol import	GO:2000911	0.00265	0.00909	LRP1|1.22	1	2	113	85180	http://www.ebi.ac.uk/QuickGO/GTerm?id=GO:2000911
8	6,7,8	FAD transmembrane transport	GO:0035350	0.00265	0.00909	SLC25A32|0.772	1	2	113	85180	http://www.ebi.ac.uk/QuickGO/GTerm?id=GO:0035350
6	6	regulation of skeletal muscle contraction by action potential	GO:0100001	0.00265	0.00909	KCNJ2|1.237	1	2	113	85180	http://www.ebi.ac.uk/QuickGO/GTerm?id=GO:0100001
False	obselete	uropod organization	GO:0032796	0.00265	0.00909	MYH9|1.223	1	2	113	85180	http://www.ebi.ac.uk/QuickGO/GTerm?id=GO:0032796
8	6,8	peripheral nervous system myelin formation	GO:0032290	0.00265	0.00909	DICER1|1.211	1	2	113	85180	http://www.ebi.ac.uk/QuickGO/GTerm?id=GO:0032290
7	6,7	positive regulation of skeletal muscle satellite cell proliferation	GO:1902724	0.00265	0.00909	STAT3|1.233	1	2	113	85180	http://www.ebi.ac.uk/QuickGO/GTerm?id=GO:1902724
6	6	lymphoid lineage cell migration into thymus	GO:0097535	0.00265	0.00909	BCL11B|0.828	1	2	113	85180	http://www.ebi.ac.uk/QuickGO/GTerm?id=GO:0097535
5	5	hepatic immune response	GO:0002384	0.00265	0.00909	IL6R|1.205	1	2	113	85180	http://www.ebi.ac.uk/QuickGO/GTerm?id=GO:0002384
6	6	response to nickel cation	GO:0010045	0.00265	0.00909	CACNA1G|0.778	1	2	113	85180	http://www.ebi.ac.uk/QuickGO/GTerm?id=GO:0010045
5	5	lymphoid lineage cell migration	GO:0097534	0.00265	0.00909	BCL11B|0.828	1	2	113	85180	http://www.ebi.ac.uk/QuickGO/GTerm?id=GO:0097534
9	8,9	ERBB4 signaling pathway	GO:0038130	0.00265	0.00909	NRG1|1.57	1	2	113	85180	http://www.ebi.ac.uk/QuickGO/GTerm?id=GO:0038130
9	7,8,9	positive regulation of Schwann cell differentiation	GO:0014040	0.00265	0.00909	DICER1|1.211	1	2	113	85180	http://www.ebi.ac.uk/QuickGO/GTerm?id=GO:0014040
7	5,6,7	cardiac muscle tissue growth involved in heart morphogenesis	GO:0003245	0.00265	0.00909	S1PR1|0.78	1	2	113	85180	http://www.ebi.ac.uk/QuickGO/GTerm?id=GO:0003245
9	9	positive regulation of metalloendopeptidase activity	GO:1904685	0.00265	0.00909	STAT3|1.233	1	2	113	85180	http://www.ebi.ac.uk/QuickGO/GTerm?id=GO:1904685
9	6,9	directional guidance of interneurons involved in migration from the subpallium to the cortex	GO:0021840	0.00265	0.00909	NRG1|1.57	1	2	113	85180	http://www.ebi.ac.uk/QuickGO/GTerm?id=GO:0021840
6	6	plasma membrane raft localization	GO:0044856	0.00265	0.00909	GSN|1.268	1	2	113	85180	http://www.ebi.ac.uk/QuickGO/GTerm?id=GO:0044856
6	6	regulation of chromatin disassembly	GO:0010848	0.00265	0.00909	PADI2|1.248	1	2	113	85180	http://www.ebi.ac.uk/QuickGO/GTerm?id=GO:0010848
8	7,8	positive regulation of growth factor dependent skeletal muscle satellite cell proliferation	GO:1902728	0.00265	0.00909	STAT3|1.233	1	2	113	85180	http://www.ebi.ac.uk/QuickGO/GTerm?id=GO:1902728
6	6	relaxation of skeletal muscle	GO:0090076	0.00265	0.00909	KCNJ2|1.237	1	2	113	85180	http://www.ebi.ac.uk/QuickGO/GTerm?id=GO:0090076
7	6,7	regulation of collateral sprouting of injured axon	GO:0048693	0.00265	0.00909	LRP1|1.22	1	2	113	85180	http://www.ebi.ac.uk/QuickGO/GTerm?id=GO:0048693
11	8,9,10,11	snoRNA polyadenylation	GO:0071050	0.00265	0.00909	TENT4A|0.879	1	2	113	85180	http://www.ebi.ac.uk/QuickGO/GTerm?id=GO:0071050
8	7,8	ncRNA polyadenylation	GO:0043629	0.00265	0.00909	TENT4A|0.879	1	2	113	85180	http://www.ebi.ac.uk/QuickGO/GTerm?id=GO:0043629
8	7,8	positive regulation of Schwann cell migration	GO:1900149	0.00265	0.00909	LRP1|1.22	1	2	113	85180	http://www.ebi.ac.uk/QuickGO/GTerm?id=GO:1900149
6	6	zygote asymmetric cell division	GO:0010070	0.00265	0.00909	DICER1|1.211	1	2	113	85180	http://www.ebi.ac.uk/QuickGO/GTerm?id=GO:0010070
6	6	positive regulation of GTP binding	GO:1904426	0.00265	0.00909	EPHA4|0.696	1	2	113	85180	http://www.ebi.ac.uk/QuickGO/GTerm?id=GO:1904426
10	6,8,9,10	negative regulation of DNA methylation	GO:1905642	0.00265	0.00909	KMT2A|0.852	1	2	113	85180	http://www.ebi.ac.uk/QuickGO/GTerm?id=GO:1905642
8	6,7,8	positive regulation of collateral sprouting of injured axon	GO:0048694	0.00265	0.00909	LRP1|1.22	1	2	113	85180	http://www.ebi.ac.uk/QuickGO/GTerm?id=GO:0048694
8	6,7,8	negative regulation of interleukin-10 biosynthetic process	GO:0045081	0.00265	0.00909	TRIB2|0.827	1	2	113	85180	http://www.ebi.ac.uk/QuickGO/GTerm?id=GO:0045081
8	7,8	glutamate metabolic process	GO:0006536	0.00265	0.00909	GLUD2|1.264;GOT2|0.758	2	57	113	85180	http://www.ebi.ac.uk/QuickGO/GTerm?id=GO:0006536
7	7	cardiac muscle cell action potential involved in contraction	GO:0086002	0.00265	0.00909	CACNA1G|0.778;KCNJ2|1.237	2	57	113	85180	http://www.ebi.ac.uk/QuickGO/GTerm?id=GO:0086002
9	8,9	regulation of protein autophosphorylation	GO:0031952	0.00265	0.00909	NRG1|1.57;RAP2C|0.777	2	57	113	85180	http://www.ebi.ac.uk/QuickGO/GTerm?id=GO:0031952
11	6,7,9,11	negative regulation of neuron projection development	GO:0010977	0.00268	0.00917	DCC|1.085;EPHA4|0.696;LRP1|1.22	3	206	113	85180	http://www.ebi.ac.uk/QuickGO/GTerm?id=GO:0010977
5	5	regulation of dendrite development	GO:0050773	0.00268	0.00917	DCC|1.085;EPHA4|0.696;NRG1|1.57	3	206	113	85180	http://www.ebi.ac.uk/QuickGO/GTerm?id=GO:0050773
8	6,7,8	regulation of protein import	GO:1904589	0.00268	0.00917	DYRK2|0.768;MAPK14|1.189;PIK3R2|0.836	3	206	113	85180	http://www.ebi.ac.uk/QuickGO/GTerm?id=GO:1904589
5	5	modification by symbiont of host morphology or physiology	GO:0044003	0.00275	0.00935	ATG7|1.292;RXRA|1.225	2	58	113	85180	http://www.ebi.ac.uk/QuickGO/GTerm?id=GO:0044003
6	6	response to morphine	GO:0043278	0.00275	0.00935	ATG7|1.292;GOT2|0.758	2	58	113	85180	http://www.ebi.ac.uk/QuickGO/GTerm?id=GO:0043278
9	6,7,9	regulation of neuron migration	GO:2001222	0.00275	0.00935	NRG1|1.57;STAT3|1.233	2	58	113	85180	http://www.ebi.ac.uk/QuickGO/GTerm?id=GO:2001222
5	5	negative regulation of organelle organization	GO:0010639	0.00279	0.00949	ATG7|1.292;GSN|1.268;EML4|0.871;S1PR1|0.78;TWF2|1.138	5	718	113	85180	http://www.ebi.ac.uk/QuickGO/GTerm?id=GO:0010639
3	3	myeloid cell homeostasis	GO:0002262	0.0028	0.0095	MAPK14|1.189;STAT3|1.233;TGFBR3|0.717	3	209	113	85180	http://www.ebi.ac.uk/QuickGO/GTerm?id=GO:0002262
7	7	protein localization to endoplasmic reticulum	GO:0070972	0.0028	0.0095	MACF1|0.892;RPL22|0.861;SPCS3|0.776	3	209	113	85180	http://www.ebi.ac.uk/QuickGO/GTerm?id=GO:0070972
4	4	negative regulation of cellular response to growth factor stimulus	GO:0090288	0.00283	0.0096	CTDSPL2|0.774;SMAD2|0.818;TGFBR3|0.717	3	210	113	85180	http://www.ebi.ac.uk/QuickGO/GTerm?id=GO:0090288
6	6	myelination	GO:0042552	0.00283	0.0096	DICER1|1.211;NRG1|1.57;RXRA|1.225	3	210	113	85180	http://www.ebi.ac.uk/QuickGO/GTerm?id=GO:0042552
4	4	cerebral cortex development	GO:0021987	0.00283	0.0096	ATG7|1.292;DICER1|1.211;LRP1|1.22	3	210	113	85180	http://www.ebi.ac.uk/QuickGO/GTerm?id=GO:0021987
7	6,7	response to isoquinoline alkaloid	GO:0014072	0.00284	0.00961	ATG7|1.292;GOT2|0.758	2	59	113	85180	http://www.ebi.ac.uk/QuickGO/GTerm?id=GO:0014072
4	4	cerebellum morphogenesis	GO:0021587	0.00284	0.00961	NFIX|1.23;RORA|0.768	2	59	113	85180	http://www.ebi.ac.uk/QuickGO/GTerm?id=GO:0021587
5	5	polysaccharide metabolic process	GO:0005976	0.00287	0.0097	CHIT1|1.242;DYRK2|0.768;EPM2AIP1|0.862	3	211	113	85180	http://www.ebi.ac.uk/QuickGO/GTerm?id=GO:0005976
9	7,8,9	regulation of protein import into nucleus	GO:0042306	0.00291	0.0098	DYRK2|0.768;MAPK14|1.189;PIK3R2|0.836	3	212	113	85180	http://www.ebi.ac.uk/QuickGO/GTerm?id=GO:0042306
9	6,7,9	negative regulation of protein depolymerization	GO:1901880	0.00291	0.0098	GSN|1.268;EML4|0.871;TWF2|1.138	3	212	113	85180	http://www.ebi.ac.uk/QuickGO/GTerm?id=GO:1901880
6	5,6	negative regulation of protein catabolic process	GO:0042177	0.00291	0.0098	EPHA4|0.696;NRG1|1.57;USP7|0.835	3	212	113	85180	http://www.ebi.ac.uk/QuickGO/GTerm?id=GO:0042177
4	4	tube formation	GO:0035148	0.00291	0.0098	ADM|1.177;DICER1|1.211;DVL3|1.219	3	212	113	85180	http://www.ebi.ac.uk/QuickGO/GTerm?id=GO:0035148
11	5,7,10,11	positive regulation of glucose import	GO:0046326	0.00294	0.00988	MAPK14|1.189;PIK3R2|0.836	2	60	113	85180	http://www.ebi.ac.uk/QuickGO/GTerm?id=GO:0046326
5	5	axon ensheathment	GO:0008366	0.00299	0.01	DICER1|1.211;NRG1|1.57;RXRA|1.225	3	214	113	85180	http://www.ebi.ac.uk/QuickGO/GTerm?id=GO:0008366
8	5,8	protein N-linked glycosylation	GO:0006487	0.00299	0.01	ASGR2|1.322;ST6GAL1|0.854;NEU3|0.745	3	214	113	85180	http://www.ebi.ac.uk/QuickGO/GTerm?id=GO:0006487
4	4	ensheathment of neurons	GO:0007272	0.00299	0.01	DICER1|1.211;NRG1|1.57;RXRA|1.225	3	214	113	85180	http://www.ebi.ac.uk/QuickGO/GTerm?id=GO:0007272
4	4	adult behavior	GO:0030534	0.00303	0.0101	ATG7|1.292;EPHA4|0.696;CTNS|1.2	3	215	113	85180	http://www.ebi.ac.uk/QuickGO/GTerm?id=GO:0030534
8	6,7,8	Schwann cell development	GO:0014044	0.00303	0.0102	DICER1|1.211;NRG1|1.57	2	61	113	85180	http://www.ebi.ac.uk/QuickGO/GTerm?id=GO:0014044
11	8,10,11	MyD88-dependent toll-like receptor signaling pathway	GO:0002755	0.00307	0.0103	MAP2K6|1.208;MAPK14|1.189;TLR5|1.294	3	216	113	85180	http://www.ebi.ac.uk/QuickGO/GTerm?id=GO:0002755
6	6	response to calcium ion	GO:0051592	0.00307	0.0103	ASPH|1.236;CPNE2|1.226;PTGES|1.323	3	216	113	85180	http://www.ebi.ac.uk/QuickGO/GTerm?id=GO:0051592
6	4,6	response to bacterium	GO:0009617	0.00308	0.0103	ADM|1.177;CHIT1|1.242;IL6R|1.205;MAPK14|1.189;PTGES|1.323;TLR5|1.294	6	1066	113	85180	http://www.ebi.ac.uk/QuickGO/GTerm?id=GO:0009617
6	5,6	skeletal muscle tissue regeneration	GO:0043403	0.00313	0.0105	DICER1|1.211;MAPK14|1.189	2	62	113	85180	http://www.ebi.ac.uk/QuickGO/GTerm?id=GO:0043403
5	4,5	neurotransmitter metabolic process	GO:0042133	0.00319	0.0106	CYP1B1|1.251;RORA|0.768;SLC25A32|0.772	3	219	113	85180	http://www.ebi.ac.uk/QuickGO/GTerm?id=GO:0042133
6	6	heterophilic cell-cell adhesion via plasma membrane cell adhesion molecules	GO:0007157	0.00323	0.0108	CEACAM8|1.916;NECTIN1|1.271	2	63	113	85180	http://www.ebi.ac.uk/QuickGO/GTerm?id=GO:0007157
4	4	hindbrain morphogenesis	GO:0021575	0.00323	0.0108	NFIX|1.23;RORA|0.768	2	63	113	85180	http://www.ebi.ac.uk/QuickGO/GTerm?id=GO:0021575
7	7	positive regulation of GTPase activity	GO:0043547	0.00323	0.0108	ARHGEF6|0.777;SPATA13|0.825;DENND4A|0.774;DVL3|1.219;NRG1|1.57;PIK3R2|0.836;S1PR1|0.78	7	1444	113	85180	http://www.ebi.ac.uk/QuickGO/GTerm?id=GO:0043547
8	5,6,8	negative regulation of protein complex disassembly	GO:0043242	0.00327	0.0109	GSN|1.268;EML4|0.871;TWF2|1.138	3	221	113	85180	http://www.ebi.ac.uk/QuickGO/GTerm?id=GO:0043242
8	5,8	neuron migration	GO:0001764	0.00327	0.0109	DCC|1.085;NRG1|1.57;STAT3|1.233	3	221	113	85180	http://www.ebi.ac.uk/QuickGO/GTerm?id=GO:0001764
4	4	hindbrain development	GO:0030902	0.00331	0.011	ATG7|1.292;NFIX|1.23;RORA|0.768	3	222	113	85180	http://www.ebi.ac.uk/QuickGO/GTerm?id=GO:0030902
4	4	cochlea development	GO:0090102	0.00333	0.011	DVL3|1.219;EPHA4|0.696	2	64	113	85180	http://www.ebi.ac.uk/QuickGO/GTerm?id=GO:0090102
11	7,8,10,11	production of miRNAs involved in gene silencing by miRNA	GO:0035196	0.00333	0.011	DICER1|1.211;SMAD2|0.818	2	64	113	85180	http://www.ebi.ac.uk/QuickGO/GTerm?id=GO:0035196
4	4	response to ischemia	GO:0002931	0.00333	0.011	CPEB4|1.293;MAP2K6|1.208	2	64	113	85180	http://www.ebi.ac.uk/QuickGO/GTerm?id=GO:0002931
5	5	skeletal system development	GO:0001501	0.00334	0.011	DICER1|1.211;HOXD11|1.237;MAPK14|1.189;RUNX1|0.776;SMAD2|0.818	5	749	113	85180	http://www.ebi.ac.uk/QuickGO/GTerm?id=GO:0001501
6	6	negative regulation of RNA catabolic process	GO:1902369	0.00344	0.0114	MAPK14|1.189;TENT4A|0.879	2	65	113	85180	http://www.ebi.ac.uk/QuickGO/GTerm?id=GO:1902369
4	4	cellular response to abiotic stimulus	GO:0071214	0.00348	0.0115	KCNJ2|1.237;LETM1|0.894;MAPK14|1.189;TLR5|1.294	4	463	113	85180	http://www.ebi.ac.uk/QuickGO/GTerm?id=GO:0071214
7	6,7	Fc receptor signaling pathway	GO:0038093	0.00348	0.0115	NFATC2|0.801;NRG1|1.57;PIK3R2|0.836;THEM4|0.778	4	463	113	85180	http://www.ebi.ac.uk/QuickGO/GTerm?id=GO:0038093
4	4	response to radiation	GO:0009314	0.00349	0.0115	IL6R|1.205;KMT2A|0.852;MAPK14|1.189;CTNS|1.2;LRP1|1.22	5	757	113	85180	http://www.ebi.ac.uk/QuickGO/GTerm?id=GO:0009314
9	6,7,8,9	regulation of mRNA catabolic process	GO:0061013	0.00352	0.0116	MAPK14|1.189;TENT4A|0.879;PLEKHN1|1.145	3	227	113	85180	http://www.ebi.ac.uk/QuickGO/GTerm?id=GO:0061013
5	5	B cell activation	GO:0042113	0.00353	0.0116	FCRL1|0.762;NFAM1|1.218;NFATC2|0.801;THOC1|0.836	4	465	113	85180	http://www.ebi.ac.uk/QuickGO/GTerm?id=GO:0042113
5	5	digestive tract morphogenesis	GO:0048546	0.00354	0.0116	SMAD2|0.818;TCF7|0.883	2	66	113	85180	http://www.ebi.ac.uk/QuickGO/GTerm?id=GO:0048546
4	4	neural tube development	GO:0021915	0.00357	0.0117	ADM|1.177;DVL3|1.219;TCF7|0.883	3	228	113	85180	http://www.ebi.ac.uk/QuickGO/GTerm?id=GO:0021915
5	5	lymphocyte activation involved in immune response	GO:0002285	0.00357	0.0117	RORA|0.768;STAT3|1.233;THOC1|0.836	3	228	113	85180	http://www.ebi.ac.uk/QuickGO/GTerm?id=GO:0002285
8	6,7,8	antigen receptor-mediated signaling pathway	GO:0050851	0.00364	0.0119	NFAM1|1.218;NFATC2|0.801;PIK3R2|0.836;RUNX1|0.776	4	469	113	85180	http://www.ebi.ac.uk/QuickGO/GTerm?id=GO:0050851
10	4,6,9,10	positive regulation of glucose transport	GO:0010828	0.00365	0.0119	MAPK14|1.189;PIK3R2|0.836	2	67	113	85180	http://www.ebi.ac.uk/QuickGO/GTerm?id=GO:0010828
6	6	response to alkaloid	GO:0043279	0.00366	0.012	ATG7|1.292;GOT2|0.758;TMED10|0.75	3	230	113	85180	http://www.ebi.ac.uk/QuickGO/GTerm?id=GO:0043279
10	6,7,8,9,10	regulation of protein secretion	GO:0050708	0.00373	0.0122	MAPK14|1.189;MCU|1.125;LRP1|1.22;SPCS3|0.776;TLR5|1.294	5	769	113	85180	http://www.ebi.ac.uk/QuickGO/GTerm?id=GO:0050708
5	4,5	positive regulation of catabolic process	GO:0009896	0.00375	0.0122	ATG7|1.292;CEBPA|1.324;PLEKHN1|1.145;LRP1|1.22;TRIB2|0.827	5	770	113	85180	http://www.ebi.ac.uk/QuickGO/GTerm?id=GO:0009896
5	5	lymphocyte chemotaxis	GO:0048247	0.00375	0.0122	CKLF|1.156;PADI2|1.248	2	68	113	85180	http://www.ebi.ac.uk/QuickGO/GTerm?id=GO:0048247
8	6,7,8	regulation of focal adhesion assembly	GO:0051893	0.00375	0.0122	MACF1|0.892;LRP1|1.22	2	68	113	85180	http://www.ebi.ac.uk/QuickGO/GTerm?id=GO:0051893
5	5	glial cell migration	GO:0008347	0.00375	0.0122	EPHA4|0.696;LRP1|1.22	2	68	113	85180	http://www.ebi.ac.uk/QuickGO/GTerm?id=GO:0008347
7	5,6,7	regulation of cell-substrate junction assembly	GO:0090109	0.00375	0.0122	MACF1|0.892;LRP1|1.22	2	68	113	85180	http://www.ebi.ac.uk/QuickGO/GTerm?id=GO:0090109
6	6	membrane lipid catabolic process	GO:0046466	0.00375	0.0122	CYP1B1|1.251;NEU3|0.745	2	68	113	85180	http://www.ebi.ac.uk/QuickGO/GTerm?id=GO:0046466
5	5	ameboidal-type cell migration	GO:0001667	0.00378	0.0123	CYP1B1|1.251;MACF1|0.892;MAPK14|1.189;MYH9|1.223	4	474	113	85180	http://www.ebi.ac.uk/QuickGO/GTerm?id=GO:0001667
10	10	cytosolic calcium ion transport	GO:0060401	0.00379	0.0123	ASPH|1.236;LETM1|0.894;MCU|1.125	3	233	113	85180	http://www.ebi.ac.uk/QuickGO/GTerm?id=GO:0060401
7	5,6,7	positive regulation of Wnt signaling pathway	GO:0030177	0.00384	0.0125	DVL3|1.219;MACF1|0.892;NAIP|1.262	3	234	113	85180	http://www.ebi.ac.uk/QuickGO/GTerm?id=GO:0030177
7	6,7	Schwann cell differentiation	GO:0014037	0.00386	0.0125	DICER1|1.211;NRG1|1.57	2	69	113	85180	http://www.ebi.ac.uk/QuickGO/GTerm?id=GO:0014037
5	5	limb development	GO:0060173	0.00393	0.0125	ASPH|1.236;DICER1|1.211;HOXD11|1.237	3	236	113	85180	http://www.ebi.ac.uk/QuickGO/GTerm?id=GO:0060173
4	4	appendage development	GO:0048736	0.00393	0.0125	ASPH|1.236;DICER1|1.211;HOXD11|1.237	3	236	113	85180	http://www.ebi.ac.uk/QuickGO/GTerm?id=GO:0048736
7	6,7	regulation of T cell activation	GO:0050863	0.00395	0.0125	GSN|1.268;IL6R|1.205;NFATC2|0.801;RUNX1|0.776	4	480	113	85180	http://www.ebi.ac.uk/QuickGO/GTerm?id=GO:0050863
6	6	neuroinflammatory response	GO:0150076	0.00397	0.0125	CD200R1L|0.823;LRP1|1.22	2	70	113	85180	http://www.ebi.ac.uk/QuickGO/GTerm?id=GO:0150076
6	6	regulation of lamellipodium organization	GO:1902743	0.00397	0.0125	SSH2|1.253;TWF2|1.138	2	70	113	85180	http://www.ebi.ac.uk/QuickGO/GTerm?id=GO:1902743
7	7	brown fat cell differentiation	GO:0050873	0.00397	0.0125	CEBPA|1.324;MAPK14|1.189	2	70	113	85180	http://www.ebi.ac.uk/QuickGO/GTerm?id=GO:0050873
9	7,8,9	negative regulation of mitochondrial DNA replication	GO:0090298	0.00397	0.0125	ATG7|1.292	1	3	113	85180	http://www.ebi.ac.uk/QuickGO/GTerm?id=GO:0090298
8	7,8	transforming growth factor beta receptor complex assembly	GO:0007181	0.00397	0.0125	TGFBR3|0.717	1	3	113	85180	http://www.ebi.ac.uk/QuickGO/GTerm?id=GO:0007181
8	6,7,8	positive regulation of axon extension involved in regeneration	GO:0048691	0.00397	0.0125	LRP1|1.22	1	3	113	85180	http://www.ebi.ac.uk/QuickGO/GTerm?id=GO:0048691
7	6,7	negative regulation of lymphocyte chemotaxis	GO:1901624	0.00397	0.0125	PADI2|1.248	1	3	113	85180	http://www.ebi.ac.uk/QuickGO/GTerm?id=GO:1901624
7	6,7	positive regulation of progesterone biosynthetic process	GO:2000184	0.00397	0.0125	ADM|1.177	1	3	113	85180	http://www.ebi.ac.uk/QuickGO/GTerm?id=GO:2000184
7	7	epicardium-derived cardiac fibroblast cell differentiation	GO:0060938	0.00397	0.0125	TGFBR3|0.717	1	3	113	85180	http://www.ebi.ac.uk/QuickGO/GTerm?id=GO:0060938
8	7,8	zygotic specification of dorsal/ventral axis	GO:0007352	0.00397	0.0125	SMAD2|0.818	1	3	113	85180	http://www.ebi.ac.uk/QuickGO/GTerm?id=GO:0007352
8	7,8	regulation of Schwann cell differentiation	GO:0014038	0.00397	0.0125	DICER1|1.211	1	3	113	85180	http://www.ebi.ac.uk/QuickGO/GTerm?id=GO:0014038
8	6,7,8	protein insertion into membrane from inner side	GO:0032978	0.00397	0.0125	COX18|0.724	1	3	113	85180	http://www.ebi.ac.uk/QuickGO/GTerm?id=GO:0032978
7	5,7	trabecular meshwork development	GO:0002930	0.00397	0.0125	CYP1B1|1.251	1	3	113	85180	http://www.ebi.ac.uk/QuickGO/GTerm?id=GO:0002930
6	5,6	regulation of actin filament severing	GO:1903918	0.00397	0.0125	MYH9|1.223	1	3	113	85180	http://www.ebi.ac.uk/QuickGO/GTerm?id=GO:1903918
10	7,8,9,10	fasciculation of motor neuron axon	GO:0097156	0.00397	0.0125	EPHA4|0.696	1	3	113	85180	http://www.ebi.ac.uk/QuickGO/GTerm?id=GO:0097156
10	8,9,10	negative regulation of nuclear-transcribed mRNA catabolic process, deadenylation-dependent decay	GO:1900152	0.00397	0.0125	TENT4A|0.879	1	3	113	85180	http://www.ebi.ac.uk/QuickGO/GTerm?id=GO:1900152
14	8,9,10,11,14	regulation of histone H3-K27 acetylation	GO:1901674	0.00397	0.0125	KMT2A|0.852	1	3	113	85180	http://www.ebi.ac.uk/QuickGO/GTerm?id=GO:1901674
7	7	regulation of Schwann cell migration	GO:1900147	0.00397	0.0125	LRP1|1.22	1	3	113	85180	http://www.ebi.ac.uk/QuickGO/GTerm?id=GO:1900147
8	7,8	epicardium-derived cardiac fibroblast cell development	GO:0060939	0.00397	0.0125	TGFBR3|0.717	1	3	113	85180	http://www.ebi.ac.uk/QuickGO/GTerm?id=GO:0060939
7	6,7	regulation of plasma membrane repair	GO:1905684	0.00397	0.0125	MYH9|1.223	1	3	113	85180	http://www.ebi.ac.uk/QuickGO/GTerm?id=GO:1905684
13	9,10,13	histone H3-K27 acetylation	GO:0043974	0.00397	0.0125	KMT2A|0.852	1	3	113	85180	http://www.ebi.ac.uk/QuickGO/GTerm?id=GO:0043974
10	8,9,10	nuclear-transcribed mRNA catabolic process, non-stop decay	GO:0070481	0.00397	0.0125	PELO|1.178	1	3	113	85180	http://www.ebi.ac.uk/QuickGO/GTerm?id=GO:0070481
9	6,7,8,9	endocytosis involved in viral entry into host cell	GO:0075509	0.00397	0.0125	EPS15|0.898	1	3	113	85180	http://www.ebi.ac.uk/QuickGO/GTerm?id=GO:0075509
7	6,7	spinal cord ventral commissure morphogenesis	GO:0021965	0.00397	0.0125	DCC|1.085	1	3	113	85180	http://www.ebi.ac.uk/QuickGO/GTerm?id=GO:0021965
9	5,6,7,8,9	protein insertion into mitochondrial membrane from inner side	GO:0032979	0.00397	0.0125	COX18|0.724	1	3	113	85180	http://www.ebi.ac.uk/QuickGO/GTerm?id=GO:0032979
7	4,6,7	negative regulation of actin filament severing	GO:1903919	0.00397	0.0125	MYH9|1.223	1	3	113	85180	http://www.ebi.ac.uk/QuickGO/GTerm?id=GO:1903919
10	7,8,9,10	receptor-mediated endocytosis of virus by host cell	GO:0019065	0.00397	0.0125	EPS15|0.898	1	3	113	85180	http://www.ebi.ac.uk/QuickGO/GTerm?id=GO:0019065
10	8,9,10	glutamate catabolic process to aspartate	GO:0019550	0.00397	0.0125	GOT2|0.758	1	3	113	85180	http://www.ebi.ac.uk/QuickGO/GTerm?id=GO:0019550
6	6	cardiac fibroblast cell differentiation	GO:0060935	0.00397	0.0125	TGFBR3|0.717	1	3	113	85180	http://www.ebi.ac.uk/QuickGO/GTerm?id=GO:0060935
5	5	regulation of hair follicle cell proliferation	GO:0071336	0.00397	0.0125	RUNX1|0.776	1	3	113	85180	http://www.ebi.ac.uk/QuickGO/GTerm?id=GO:0071336
12	8,9,10,11,12	negative regulation of nuclear-transcribed mRNA poly(A) tail shortening	GO:0060212	0.00397	0.0125	TENT4A|0.879	1	3	113	85180	http://www.ebi.ac.uk/QuickGO/GTerm?id=GO:0060212
12	6,7,8,9,10,11,12	positive regulation of 3'-UTR-mediated mRNA stabilization	GO:1905870	0.00397	0.0125	TENT4A|0.879	1	3	113	85180	http://www.ebi.ac.uk/QuickGO/GTerm?id=GO:1905870
10	8,9,10	positive regulation of keratinocyte apoptotic process	GO:1902174	0.00397	0.0125	GSN|1.268	1	3	113	85180	http://www.ebi.ac.uk/QuickGO/GTerm?id=GO:1902174
4	4	positive regulation of nodal signaling pathway involved in determination of lateral mesoderm left/right asymmetry	GO:1900224	0.00397	0.0125	SMAD2|0.818	1	3	113	85180	http://www.ebi.ac.uk/QuickGO/GTerm?id=GO:1900224
7	6,7	cardiac fibroblast cell development	GO:0060936	0.00397	0.0125	TGFBR3|0.717	1	3	113	85180	http://www.ebi.ac.uk/QuickGO/GTerm?id=GO:0060936
6	6	Schwann cell migration	GO:0036135	0.00397	0.0125	LRP1|1.22	1	3	113	85180	http://www.ebi.ac.uk/QuickGO/GTerm?id=GO:0036135
10	8,9,10	regulation of protein ubiquitination involved in ubiquitin-dependent protein catabolic process	GO:2000058	0.00398	0.0125	CEBPA|1.324;TRIB2|0.827;USP7|0.835	3	237	113	85180	http://www.ebi.ac.uk/QuickGO/GTerm?id=GO:2000058
6	6	protein processing	GO:0016485	0.00407	0.0128	ASPH|1.236;GSN|1.268;MYH9|1.223;NAIP|1.262;SPCS3|0.776	5	785	113	85180	http://www.ebi.ac.uk/QuickGO/GTerm?id=GO:0016485
11	8,10,11	toll-like receptor TLR6:TLR2 signaling pathway	GO:0038124	0.00408	0.0128	MAP2K6|1.208;MAPK14|1.189	2	71	113	85180	http://www.ebi.ac.uk/QuickGO/GTerm?id=GO:0038124
6	5,6	positive regulation of osteoblast differentiation	GO:0045669	0.00408	0.0128	CEBPA|1.324;IL6R|1.205	2	71	113	85180	http://www.ebi.ac.uk/QuickGO/GTerm?id=GO:0045669
10	10	T-helper cell differentiation	GO:0042093	0.00408	0.0128	RORA|0.768;STAT3|1.233	2	71	113	85180	http://www.ebi.ac.uk/QuickGO/GTerm?id=GO:0042093
7	6,7	intracellular estrogen receptor signaling pathway	GO:0030520	0.00408	0.0128	PADI2|1.248;RUNX1|0.776	2	71	113	85180	http://www.ebi.ac.uk/QuickGO/GTerm?id=GO:0030520
3	3	T cell selection	GO:0045058	0.00408	0.0128	BCL11B|0.828;STAT3|1.233	2	71	113	85180	http://www.ebi.ac.uk/QuickGO/GTerm?id=GO:0045058
6	6	hematopoietic progenitor cell differentiation	GO:0002244	0.00416	0.013	KMT2A|0.852;RUNX1|0.776;SLC7A6OS|0.876	3	241	113	85180	http://www.ebi.ac.uk/QuickGO/GTerm?id=GO:0002244
5	4,5	positive regulation of defense response	GO:0031349	0.00418	0.013	CEBPA|1.324;MAP2K6|1.208;MAPK14|1.189;NFATC2|0.801;TLR5|1.294	5	790	113	85180	http://www.ebi.ac.uk/QuickGO/GTerm?id=GO:0031349
9	6,8,9	production of small RNA involved in gene silencing by RNA	GO:0070918	0.0042	0.0131	DICER1|1.211;SMAD2|0.818	2	72	113	85180	http://www.ebi.ac.uk/QuickGO/GTerm?id=GO:0070918
7	5,6,7	negative regulation of ERBB signaling pathway	GO:1901185	0.0042	0.0131	NRG1|1.57;EPS15|0.898	2	72	113	85180	http://www.ebi.ac.uk/QuickGO/GTerm?id=GO:1901185
8	7,8	dsRNA fragmentation	GO:0031050	0.0042	0.0131	DICER1|1.211;SMAD2|0.818	2	72	113	85180	http://www.ebi.ac.uk/QuickGO/GTerm?id=GO:0031050
11	8,10,11	toll-like receptor TLR1:TLR2 signaling pathway	GO:0038123	0.00431	0.0133	MAP2K6|1.208;MAPK14|1.189	2	73	113	85180	http://www.ebi.ac.uk/QuickGO/GTerm?id=GO:0038123
6	6	amyloid-beta metabolic process	GO:0050435	0.00431	0.0133	EPHA4|0.696;TMED10|0.75	2	73	113	85180	http://www.ebi.ac.uk/QuickGO/GTerm?id=GO:0050435
9	9	CD4-positive, alpha-beta T cell differentiation involved in immune response	GO:0002294	0.00431	0.0133	RORA|0.768;STAT3|1.233	2	73	113	85180	http://www.ebi.ac.uk/QuickGO/GTerm?id=GO:0002294
5	5	T cell migration	GO:0072678	0.00431	0.0133	CD99|0.793;S1PR1|0.78	2	73	113	85180	http://www.ebi.ac.uk/QuickGO/GTerm?id=GO:0072678
7	6,7	epithelial cell morphogenesis	GO:0003382	0.00431	0.0133	BCL11B|0.828;PELO|1.178	2	73	113	85180	http://www.ebi.ac.uk/QuickGO/GTerm?id=GO:0003382
11	8,9,10,11	positive regulation of tyrosine phosphorylation of STAT protein	GO:0042531	0.00431	0.0133	IL6R|1.205;STAT3|1.233	2	73	113	85180	http://www.ebi.ac.uk/QuickGO/GTerm?id=GO:0042531
7	7	endothelial cell migration	GO:0043542	0.00431	0.0133	CYP1B1|1.251;MAPK14|1.189;MYH9|1.223	3	244	113	85180	http://www.ebi.ac.uk/QuickGO/GTerm?id=GO:0043542
6	5,6	negative regulation of intracellular signal transduction	GO:1902532	0.00431	0.0133	DYRK2|0.768;LRRC4|1.294;PIK3R2|0.836;RORA|0.768;THEM4|0.778	5	796	113	85180	http://www.ebi.ac.uk/QuickGO/GTerm?id=GO:1902532
5	5	response to nutrient levels	GO:0031667	0.00436	0.0135	ADM|1.177;ATG7|1.292;GSN|1.268;CEBPA|1.324;CPEB4|1.293;RXRA|1.225	6	1145	113	85180	http://www.ebi.ac.uk/QuickGO/GTerm?id=GO:0031667
6	4,6	lung development	GO:0030324	0.00441	0.0136	CEBPA|1.324;DICER1|1.211;SMAD2|0.818	3	246	113	85180	http://www.ebi.ac.uk/QuickGO/GTerm?id=GO:0030324
10	6,7,9,10	positive regulation of regulated secretory pathway	GO:1903307	0.00443	0.0136	CACNA1G|0.778;RAB3D|1.202	2	74	113	85180	http://www.ebi.ac.uk/QuickGO/GTerm?id=GO:1903307
6	6	smooth muscle cell differentiation	GO:0051145	0.00443	0.0136	ADM|1.177;NFATC2|0.801	2	74	113	85180	http://www.ebi.ac.uk/QuickGO/GTerm?id=GO:0051145
7	7	alpha-beta T cell activation involved in immune response	GO:0002287	0.00443	0.0136	RORA|0.768;STAT3|1.233	2	74	113	85180	http://www.ebi.ac.uk/QuickGO/GTerm?id=GO:0002287
7	6,7	regulation of hematopoietic stem cell differentiation	GO:1902036	0.00443	0.0136	KMT2A|0.852;RUNX1|0.776	2	74	113	85180	http://www.ebi.ac.uk/QuickGO/GTerm?id=GO:1902036
8	8	alpha-beta T cell differentiation involved in immune response	GO:0002293	0.00443	0.0136	RORA|0.768;STAT3|1.233	2	74	113	85180	http://www.ebi.ac.uk/QuickGO/GTerm?id=GO:0002293
10	9,10	barbed-end actin filament capping	GO:0051016	0.00443	0.0136	GSN|1.268;TWF2|1.138	2	74	113	85180	http://www.ebi.ac.uk/QuickGO/GTerm?id=GO:0051016
6	5,6	regulation of leukocyte cell-cell adhesion	GO:1903037	0.00447	0.0137	GSN|1.268;IL6R|1.205;NFATC2|0.801;RUNX1|0.776	4	497	113	85180	http://www.ebi.ac.uk/QuickGO/GTerm?id=GO:1903037
4	4	cellular amino acid metabolic process	GO:0006520	0.00447	0.0137	ATG7|1.292;GLUD2|1.264;GOT2|0.758;PADI2|1.248;CTNS|1.2;SLC25A32|0.772;SLC7A7|0.866	7	1533	113	85180	http://www.ebi.ac.uk/QuickGO/GTerm?id=GO:0006520
7	7	canonical Wnt signaling pathway	GO:0060070	0.00453	0.0139	DVL3|1.219;MAPK14|1.189;NAIP|1.262;TCF7|0.883	4	499	113	85180	http://www.ebi.ac.uk/QuickGO/GTerm?id=GO:0060070
7	5,7	regulation of adherens junction organization	GO:1903391	0.00454	0.0139	MACF1|0.892;LRP1|1.22	2	75	113	85180	http://www.ebi.ac.uk/QuickGO/GTerm?id=GO:1903391
7	5,6,7	negative regulation of reactive oxygen species metabolic process	GO:2000378	0.00454	0.0139	CTNS|1.2;STAT3|1.233	2	75	113	85180	http://www.ebi.ac.uk/QuickGO/GTerm?id=GO:2000378
7	7	regulation of protein processing	GO:0070613	0.00456	0.0139	GSN|1.268;MYH9|1.223;NAIP|1.262	3	249	113	85180	http://www.ebi.ac.uk/QuickGO/GTerm?id=GO:0070613
5	5	negative regulation of cell projection organization	GO:0031345	0.00461	0.0141	DCC|1.085;EPHA4|0.696;LRP1|1.22	3	250	113	85180	http://www.ebi.ac.uk/QuickGO/GTerm?id=GO:0031345
6	5,6	transport of virus	GO:0046794	0.00466	0.0142	EPS15|0.898;THOC1|0.836	2	76	113	85180	http://www.ebi.ac.uk/QuickGO/GTerm?id=GO:0046794
4	4	positive regulation of lipid transport	GO:0032370	0.00466	0.0142	MAP2K6|1.208;LRP1|1.22	2	76	113	85180	http://www.ebi.ac.uk/QuickGO/GTerm?id=GO:0032370
6	4,5,6	positive regulation of neurological system process	GO:0031646	0.00466	0.0142	DICER1|1.211;NRG1|1.57	2	76	113	85180	http://www.ebi.ac.uk/QuickGO/GTerm?id=GO:0031646
4	4	respiratory tube development	GO:0030323	0.00466	0.0142	CEBPA|1.324;DICER1|1.211;SMAD2|0.818	3	251	113	85180	http://www.ebi.ac.uk/QuickGO/GTerm?id=GO:0030323
6	6	regulation of protein maturation	GO:1903317	0.00466	0.0142	GSN|1.268;MYH9|1.223;NAIP|1.262	3	251	113	85180	http://www.ebi.ac.uk/QuickGO/GTerm?id=GO:1903317
3	3	multi-organism metabolic process	GO:0044033	0.00477	0.0145	ATG7|1.292;MAP2K6|1.208;RPL22|0.861	3	253	113	85180	http://www.ebi.ac.uk/QuickGO/GTerm?id=GO:0044033
6	5,6	regulation of macrophage activation	GO:0043030	0.00478	0.0145	CEBPA|1.324;RORA|0.768	2	77	113	85180	http://www.ebi.ac.uk/QuickGO/GTerm?id=GO:0043030
6	6	modified amino acid transport	GO:0072337	0.00478	0.0145	CTNS|1.2;SLC25A32|0.772	2	77	113	85180	http://www.ebi.ac.uk/QuickGO/GTerm?id=GO:0072337
6	5,6	positive regulation of chemokine production	GO:0032722	0.00478	0.0145	IL6R|1.205;LRP1|1.22	2	77	113	85180	http://www.ebi.ac.uk/QuickGO/GTerm?id=GO:0032722
6	6	cardiac muscle cell action potential	GO:0086001	0.00478	0.0145	CACNA1G|0.778;KCNJ2|1.237	2	77	113	85180	http://www.ebi.ac.uk/QuickGO/GTerm?id=GO:0086001
4	4	epithelial cell proliferation	GO:0050673	0.00489	0.0148	BCL11B|0.828;MTSS1|0.807;STAT3|1.233;TGFBR3|0.717	4	510	113	85180	http://www.ebi.ac.uk/QuickGO/GTerm?id=GO:0050673
5	5	positive chemotaxis	GO:0050918	0.0049	0.0148	S1PR1|0.78;LRP1|1.22	2	78	113	85180	http://www.ebi.ac.uk/QuickGO/GTerm?id=GO:0050918
8	7,8	regulation of myotube differentiation	GO:0010830	0.0049	0.0148	MAPK14|1.189;NFATC2|0.801	2	78	113	85180	http://www.ebi.ac.uk/QuickGO/GTerm?id=GO:0010830
9	7,8,9	positive regulation of alpha-beta T cell activation	GO:0046635	0.0049	0.0148	IL6R|1.205;RUNX1|0.776	2	78	113	85180	http://www.ebi.ac.uk/QuickGO/GTerm?id=GO:0046635
6	6	amyloid precursor protein catabolic process	GO:0042987	0.0049	0.0148	EPHA4|0.696;TMED10|0.75	2	78	113	85180	http://www.ebi.ac.uk/QuickGO/GTerm?id=GO:0042987
6	5,6	regulation of interleukin-8 production	GO:0032677	0.0049	0.0148	IL6R|1.205;TLR5|1.294	2	78	113	85180	http://www.ebi.ac.uk/QuickGO/GTerm?id=GO:0032677
7	5,6,7	negative regulation of extracellular matrix organization	GO:1903054	0.00498	0.015	GSN|1.268;S1PR1|0.78;TWF2|1.138	3	257	113	85180	http://www.ebi.ac.uk/QuickGO/GTerm?id=GO:1903054
11	8,9,10,11	regulation of proteasomal ubiquitin-dependent protein catabolic process	GO:0032434	0.00498	0.015	CEBPA|1.324;TRIB2|0.827;USP7|0.835	3	257	113	85180	http://www.ebi.ac.uk/QuickGO/GTerm?id=GO:0032434
12	9,11,12	TRIF-dependent toll-like receptor signaling pathway	GO:0035666	0.00503	0.0151	MAP2K6|1.208;MAPK14|1.189	2	79	113	85180	http://www.ebi.ac.uk/QuickGO/GTerm?id=GO:0035666
6	4,6	positive regulation of hemopoiesis	GO:1903708	0.00503	0.0151	MAPK14|1.189;RUNX1|0.776;STAT3|1.233	3	258	113	85180	http://www.ebi.ac.uk/QuickGO/GTerm?id=GO:1903708
7	6,7	regulation of protein kinase B signaling	GO:0051896	0.00509	0.0153	NRG1|1.57;PIK3R2|0.836;THEM4|0.778	3	259	113	85180	http://www.ebi.ac.uk/QuickGO/GTerm?id=GO:0051896
4	4	response to extracellular stimulus	GO:0009991	0.00513	0.0154	ADM|1.177;ATG7|1.292;GSN|1.268;CEBPA|1.324;CPEB4|1.293;RXRA|1.225	6	1185	113	85180	http://www.ebi.ac.uk/QuickGO/GTerm?id=GO:0009991
3	3	multi-organism localization	GO:1902579	0.00515	0.0154	EPS15|0.898;THOC1|0.836	2	80	113	85180	http://www.ebi.ac.uk/QuickGO/GTerm?id=GO:1902579
5	4,5	multi-organism transport	GO:0044766	0.00515	0.0154	EPS15|0.898;THOC1|0.836	2	80	113	85180	http://www.ebi.ac.uk/QuickGO/GTerm?id=GO:0044766
6	6	regulation of lymphocyte differentiation	GO:0045619	0.00525	0.0154	NFAM1|1.218;NFATC2|0.801;RUNX1|0.776	3	262	113	85180	http://www.ebi.ac.uk/QuickGO/GTerm?id=GO:0045619
8	5,7,8	innate immune response-activating signal transduction	GO:0002758	0.00527	0.0154	MAP2K6|1.208;MAPK14|1.189;NFATC2|0.801;TLR5|1.294	4	521	113	85180	http://www.ebi.ac.uk/QuickGO/GTerm?id=GO:0002758
10	9,10	positive regulation of CD8-positive, alpha-beta T cell differentiation	GO:0043378	0.0053	0.0154	RUNX1|0.776	1	4	113	85180	http://www.ebi.ac.uk/QuickGO/GTerm?id=GO:0043378
11	5,7,10,11	chemoattraction of axon	GO:0061642	0.0053	0.0154	LRP1|1.22	1	4	113	85180	http://www.ebi.ac.uk/QuickGO/GTerm?id=GO:0061642
7	6,7	endothelial cell-cell adhesion	GO:0071603	0.0053	0.0154	CYP1B1|1.251	1	4	113	85180	http://www.ebi.ac.uk/QuickGO/GTerm?id=GO:0071603
9	9	glutamate catabolic process to 2-oxoglutarate	GO:0019551	0.0053	0.0154	GOT2|0.758	1	4	113	85180	http://www.ebi.ac.uk/QuickGO/GTerm?id=GO:0019551
9	8,9	positive regulation of lysosomal protein catabolic process	GO:1905167	0.0053	0.0154	LRP1|1.22	1	4	113	85180	http://www.ebi.ac.uk/QuickGO/GTerm?id=GO:1905167
5	5	embryonic hindgut morphogenesis	GO:0048619	0.0053	0.0154	TCF7|0.883	1	4	113	85180	http://www.ebi.ac.uk/QuickGO/GTerm?id=GO:0048619
6	5,6	regulation of synaptic membrane adhesion	GO:0099179	0.0053	0.0154	MAPK14|1.189	1	4	113	85180	http://www.ebi.ac.uk/QuickGO/GTerm?id=GO:0099179
7	5,6,7	negative regulation of netrin-activated signaling pathway	GO:1902842	0.0053	0.0154	DCC|1.085	1	4	113	85180	http://www.ebi.ac.uk/QuickGO/GTerm?id=GO:1902842
11	6,7,9,10,11	positive regulation of translational initiation by iron	GO:0045994	0.0053	0.0154	RXRA|1.225	1	4	113	85180	http://www.ebi.ac.uk/QuickGO/GTerm?id=GO:0045994
6	5,6	growth involved in heart morphogenesis	GO:0003241	0.0053	0.0154	S1PR1|0.78	1	4	113	85180	http://www.ebi.ac.uk/QuickGO/GTerm?id=GO:0003241
12	11,12	negative regulation of mitochondrial calcium ion concentration	GO:0051562	0.0053	0.0154	LETM1|0.894	1	4	113	85180	http://www.ebi.ac.uk/QuickGO/GTerm?id=GO:0051562
7	7	cellular response to sorbitol	GO:0072709	0.0053	0.0154	MAP2K6|1.208	1	4	113	85180	http://www.ebi.ac.uk/QuickGO/GTerm?id=GO:0072709
6	5,6	regulation of cellular hyperosmotic salinity response	GO:1900069	0.0053	0.0154	LETM1|0.894	1	4	113	85180	http://www.ebi.ac.uk/QuickGO/GTerm?id=GO:1900069
6	5,6	positive regulation of skeletal muscle cell proliferation	GO:0014858	0.0053	0.0154	STAT3|1.233	1	4	113	85180	http://www.ebi.ac.uk/QuickGO/GTerm?id=GO:0014858
12	6,8,9,10,11,12	regulation of 3'-UTR-mediated mRNA stabilization	GO:1905868	0.0053	0.0154	TENT4A|0.879	1	4	113	85180	http://www.ebi.ac.uk/QuickGO/GTerm?id=GO:1905868
9	8,9	ERBB3 signaling pathway	GO:0038129	0.0053	0.0154	NRG1|1.57	1	4	113	85180	http://www.ebi.ac.uk/QuickGO/GTerm?id=GO:0038129
7	6,7	vasculogenesis involved in coronary vascular morphogenesis	GO:0060979	0.0053	0.0154	TGFBR3|0.717	1	4	113	85180	http://www.ebi.ac.uk/QuickGO/GTerm?id=GO:0060979
6	5,6	positive regulation of sprouting of injured axon	GO:0048687	0.0053	0.0154	LRP1|1.22	1	4	113	85180	http://www.ebi.ac.uk/QuickGO/GTerm?id=GO:0048687
11	7,10,11	dorsal/ventral axon guidance	GO:0033563	0.0053	0.0154	DCC|1.085	1	4	113	85180	http://www.ebi.ac.uk/QuickGO/GTerm?id=GO:0033563
9	8,9	histone H2B conserved C-terminal lysine deubiquitination	GO:0035616	0.0053	0.0154	USP7|0.835	1	4	113	85180	http://www.ebi.ac.uk/QuickGO/GTerm?id=GO:0035616
6	6	regulation of response to salt stress	GO:1901000	0.0053	0.0154	LETM1|0.894	1	4	113	85180	http://www.ebi.ac.uk/QuickGO/GTerm?id=GO:1901000
8	6,7,8	negative regulation of mitochondrial DNA metabolic process	GO:1901859	0.0053	0.0154	ATG7|1.292	1	4	113	85180	http://www.ebi.ac.uk/QuickGO/GTerm?id=GO:1901859
8	8	aspartate biosynthetic process	GO:0006532	0.0053	0.0154	GOT2|0.758	1	4	113	85180	http://www.ebi.ac.uk/QuickGO/GTerm?id=GO:0006532
6	5,6	regulation of netrin-activated signaling pathway	GO:1902841	0.0053	0.0154	DCC|1.085	1	4	113	85180	http://www.ebi.ac.uk/QuickGO/GTerm?id=GO:1902841
7	7	L-cystine transport	GO:0015811	0.0053	0.0154	CTNS|1.2	1	4	113	85180	http://www.ebi.ac.uk/QuickGO/GTerm?id=GO:0015811
9	8,9	aspartate catabolic process	GO:0006533	0.0053	0.0154	GOT2|0.758	1	4	113	85180	http://www.ebi.ac.uk/QuickGO/GTerm?id=GO:0006533
7	6,7	regulation of establishment of T cell polarity	GO:1903903	0.0053	0.0154	GSN|1.268	1	4	113	85180	http://www.ebi.ac.uk/QuickGO/GTerm?id=GO:1903903
7	6,7	4-hydroxyproline catabolic process	GO:0019470	0.0053	0.0154	GOT2|0.758	1	4	113	85180	http://www.ebi.ac.uk/QuickGO/GTerm?id=GO:0019470
6	5,6	astrocyte activation involved in immune response	GO:0002265	0.0053	0.0154	LRP1|1.22	1	4	113	85180	http://www.ebi.ac.uk/QuickGO/GTerm?id=GO:0002265
6	6	renal protein absorption	GO:0097017	0.0053	0.0154	GSN|1.268	1	4	113	85180	http://www.ebi.ac.uk/QuickGO/GTerm?id=GO:0097017
10	7,8,9,10	fasciculation of sensory neuron axon	GO:0097155	0.0053	0.0154	EPHA4|0.696	1	4	113	85180	http://www.ebi.ac.uk/QuickGO/GTerm?id=GO:0097155
9	6,8,9	peptidyl-cysteine methylation	GO:0018125	0.0053	0.0154	RAB3D|1.202	1	4	113	85180	http://www.ebi.ac.uk/QuickGO/GTerm?id=GO:0018125
6	5,6	embryonic genitalia morphogenesis	GO:0030538	0.0053	0.0154	TCF7|0.883	1	4	113	85180	http://www.ebi.ac.uk/QuickGO/GTerm?id=GO:0030538
8	6,8	regulation of axon extension involved in regeneration	GO:0048690	0.0053	0.0154	LRP1|1.22	1	4	113	85180	http://www.ebi.ac.uk/QuickGO/GTerm?id=GO:0048690
7	6,7	adrenomedullin receptor signaling pathway	GO:1990410	0.0053	0.0154	ADM|1.177	1	4	113	85180	http://www.ebi.ac.uk/QuickGO/GTerm?id=GO:1990410
5	5	ion transport	GO:0006811	0.00534	0.0155	ASPH|1.236;CACNA1G|0.778;GOT2|0.758;KCNJ2|1.237;LETM1|0.894;MAP2K6|1.208;MCU|1.125;OSTM1|0.769;CYB5R2|0.852;PLIN2|1.233;CTNS|1.2;NECTIN1|1.271;RXRA|1.225;SLC25A32|0.772;SLC7A7|0.866;SV2A|1.198	16	5948	113	85180	http://www.ebi.ac.uk/QuickGO/GTerm?id=GO:0006811
7	5,6,7	protein import	GO:0017038	0.00534	0.0156	DYRK2|0.768;MAPK14|1.189;PIK3R2|0.836;STAT3|1.233	4	523	113	85180	http://www.ebi.ac.uk/QuickGO/GTerm?id=GO:0017038
10	8,9,10	activation of MAPK activity	GO:0000187	0.00536	0.0156	MAP2K6|1.208;MAPK14|1.189;NRG1|1.57	3	264	113	85180	http://www.ebi.ac.uk/QuickGO/GTerm?id=GO:0000187
5	5	cellular response to oxygen levels	GO:0071453	0.00536	0.0156	ATG7|1.292;CPEB4|1.293;RORA|0.768	3	264	113	85180	http://www.ebi.ac.uk/QuickGO/GTerm?id=GO:0071453
5	5	visual learning	GO:0008542	0.00541	0.0157	KMT2A|0.852;CTNS|1.2	2	82	113	85180	http://www.ebi.ac.uk/QuickGO/GTerm?id=GO:0008542
8	8	termination of RNA polymerase II transcription	GO:0006369	0.00541	0.0157	SNRPD3|0.735;THOC1|0.836	2	82	113	85180	http://www.ebi.ac.uk/QuickGO/GTerm?id=GO:0006369
7	7	T cell differentiation involved in immune response	GO:0002292	0.00541	0.0157	RORA|0.768;STAT3|1.233	2	82	113	85180	http://www.ebi.ac.uk/QuickGO/GTerm?id=GO:0002292
7	6,7	Ras protein signal transduction	GO:0007265	0.00543	0.0157	ARHGEF6|0.777;SPATA13|0.825;MAPK14|1.189;NRG1|1.57;RAB3D|1.202;RAP2C|0.777	6	1199	113	85180	http://www.ebi.ac.uk/QuickGO/GTerm?id=GO:0007265
7	7	cardiac muscle cell contraction	GO:0086003	0.00553	0.016	CACNA1G|0.778;KCNJ2|1.237	2	83	113	85180	http://www.ebi.ac.uk/QuickGO/GTerm?id=GO:0086003
4	4	glomerulus development	GO:0032835	0.00553	0.016	IL6R|1.205;MTSS1|0.807	2	83	113	85180	http://www.ebi.ac.uk/QuickGO/GTerm?id=GO:0032835
8	6,7,8	regulation of B cell activation	GO:0050864	0.00559	0.0162	NFAM1|1.218;NFATC2|0.801;THOC1|0.836	3	268	113	85180	http://www.ebi.ac.uk/QuickGO/GTerm?id=GO:0050864
7	5,6,7	negative regulation of phosphorus metabolic process	GO:0010563	0.00575	0.0166	CEBPA|1.324;LRRC4|1.294;PIK3R2|0.836;STAT3|1.233;TRIB2|0.827	5	853	113	85180	http://www.ebi.ac.uk/QuickGO/GTerm?id=GO:0010563
6	6	negative regulation of phosphate metabolic process	GO:0045936	0.00575	0.0166	CEBPA|1.324;LRRC4|1.294;PIK3R2|0.836;STAT3|1.233;TRIB2|0.827	5	853	113	85180	http://www.ebi.ac.uk/QuickGO/GTerm?id=GO:0045936
6	6	vesicle-mediated transport in synapse	GO:0099003	0.00576	0.0166	AP3M2|0.815;SV2A|1.198;EPS15|0.898	3	271	113	85180	http://www.ebi.ac.uk/QuickGO/GTerm?id=GO:0099003
7	7	megakaryocyte differentiation	GO:0030219	0.0058	0.0167	KMT2A|0.852;RUNX1|0.776	2	85	113	85180	http://www.ebi.ac.uk/QuickGO/GTerm?id=GO:0030219
7	5,6,7	positive regulation of cellular carbohydrate metabolic process	GO:0010676	0.0058	0.0167	DYRK2|0.768;EPM2AIP1|0.862	2	85	113	85180	http://www.ebi.ac.uk/QuickGO/GTerm?id=GO:0010676
10	8,9,10	regulation of tyrosine phosphorylation of STAT protein	GO:0042509	0.0058	0.0167	IL6R|1.205;STAT3|1.233	2	85	113	85180	http://www.ebi.ac.uk/QuickGO/GTerm?id=GO:0042509
3	3	positive regulation of lipid localization	GO:1905954	0.0058	0.0167	MAP2K6|1.208;LRP1|1.22	2	85	113	85180	http://www.ebi.ac.uk/QuickGO/GTerm?id=GO:1905954
11	9,10,11	positive regulation of protein tyrosine kinase activity	GO:0061098	0.0058	0.0167	EPHA4|0.696;NRG1|1.57	2	85	113	85180	http://www.ebi.ac.uk/QuickGO/GTerm?id=GO:0061098
8	7,8	regulation of JNK cascade	GO:0046328	0.00588	0.0169	DVL3|1.219;EPHA4|0.696;TGFBR3|0.717	3	273	113	85180	http://www.ebi.ac.uk/QuickGO/GTerm?id=GO:0046328
4	4	positive regulation of leukocyte activation	GO:0002696	0.00601	0.0172	CEBPA|1.324;IL6R|1.205;NFATC2|0.801;RUNX1|0.776	4	541	113	85180	http://www.ebi.ac.uk/QuickGO/GTerm?id=GO:0002696
7	6,7	bone resorption	GO:0045453	0.00606	0.0173	RAB3D|1.202;S1PR1|0.78	2	87	113	85180	http://www.ebi.ac.uk/QuickGO/GTerm?id=GO:0045453
5	5	interleukin-8 production	GO:0032637	0.00606	0.0173	IL6R|1.205;TLR5|1.294	2	87	113	85180	http://www.ebi.ac.uk/QuickGO/GTerm?id=GO:0032637
6	5,6	positive regulation of fat cell differentiation	GO:0045600	0.00606	0.0173	CEBPA|1.324;MAPK14|1.189	2	87	113	85180	http://www.ebi.ac.uk/QuickGO/GTerm?id=GO:0045600
6	6	hematopoietic stem cell differentiation	GO:0060218	0.00606	0.0173	KMT2A|0.852;RUNX1|0.776	2	87	113	85180	http://www.ebi.ac.uk/QuickGO/GTerm?id=GO:0060218
4	4	visual behavior	GO:0007632	0.00606	0.0173	KMT2A|0.852;CTNS|1.2	2	87	113	85180	http://www.ebi.ac.uk/QuickGO/GTerm?id=GO:0007632
5	5	synapse assembly	GO:0007416	0.00612	0.0175	LRRC4|1.294;NRG1|1.57;NECTIN1|1.271	3	277	113	85180	http://www.ebi.ac.uk/QuickGO/GTerm?id=GO:0007416
8	6,7,8	regulation of protein localization to nucleus	GO:1900180	0.00618	0.0176	DYRK2|0.768;MAPK14|1.189;PIK3R2|0.836	3	278	113	85180	http://www.ebi.ac.uk/QuickGO/GTerm?id=GO:1900180
5	5	protein catabolic process	GO:0030163	0.00618	0.0176	ATG7|1.292;CEBPA|1.324;EPHA4|0.696;NRG1|1.57;RNF145|1.247;LRP1|1.22;TRIB2|0.827;USP7|0.835	8	2053	113	85180	http://www.ebi.ac.uk/QuickGO/GTerm?id=GO:0030163
11	6,10,11	regulation of glucose import	GO:0046324	0.0062	0.0176	MAPK14|1.189;PIK3R2|0.836	2	88	113	85180	http://www.ebi.ac.uk/QuickGO/GTerm?id=GO:0046324
10	6,7,8,10	positive regulation of gliogenesis	GO:0014015	0.0062	0.0176	DICER1|1.211;LRP1|1.22	2	88	113	85180	http://www.ebi.ac.uk/QuickGO/GTerm?id=GO:0014015
7	5,6,7	regulation of organic acid transport	GO:0032890	0.0062	0.0176	MAP2K6|1.208;SV2A|1.198	2	88	113	85180	http://www.ebi.ac.uk/QuickGO/GTerm?id=GO:0032890
10	10	calcium ion import	GO:0070509	0.00624	0.0178	ASPH|1.236;CACNA1G|0.778;MCU|1.125	3	279	113	85180	http://www.ebi.ac.uk/QuickGO/GTerm?id=GO:0070509
5	5	alpha-amino acid metabolic process	GO:1901605	0.00627	0.0178	GLUD2|1.264;GOT2|0.758;PADI2|1.248;SLC25A32|0.772;SLC7A7|0.866	5	871	113	85180	http://www.ebi.ac.uk/QuickGO/GTerm?id=GO:1901605
9	6,7,8,9	glycogen biosynthetic process	GO:0005978	0.00634	0.0179	DYRK2|0.768;EPM2AIP1|0.862	2	89	113	85180	http://www.ebi.ac.uk/QuickGO/GTerm?id=GO:0005978
8	6,7,8	glucan biosynthetic process	GO:0009250	0.00634	0.0179	DYRK2|0.768;EPM2AIP1|0.862	2	89	113	85180	http://www.ebi.ac.uk/QuickGO/GTerm?id=GO:0009250
5	5	response to anesthetic	GO:0072347	0.00634	0.0179	ATG7|1.292;GOT2|0.758	2	89	113	85180	http://www.ebi.ac.uk/QuickGO/GTerm?id=GO:0072347
9	7,8,9	tyrosine phosphorylation of STAT protein	GO:0007260	0.00634	0.0179	IL6R|1.205;STAT3|1.233	2	89	113	85180	http://www.ebi.ac.uk/QuickGO/GTerm?id=GO:0007260
5	5	hydrogen peroxide metabolic process	GO:0042743	0.00634	0.0179	CTNS|1.2;STAT3|1.233	2	89	113	85180	http://www.ebi.ac.uk/QuickGO/GTerm?id=GO:0042743
7	6,7	striated muscle cell development	GO:0055002	0.00643	0.0182	ATG7|1.292;DICER1|1.211;NFATC2|0.801	3	282	113	85180	http://www.ebi.ac.uk/QuickGO/GTerm?id=GO:0055002
6	5,6	small GTPase mediated signal transduction	GO:0007264	0.00647	0.0183	ARHGEF6|0.777;SPATA13|0.825;MAPK14|1.189;MYH9|1.223;NRG1|1.57;PIK3R2|0.836;RAB3D|1.202;RAP2C|0.777	8	2069	113	85180	http://www.ebi.ac.uk/QuickGO/GTerm?id=GO:0007264
11	8,10,11	toll-like receptor 9 signaling pathway	GO:0034162	0.00647	0.0183	MAP2K6|1.208;MAPK14|1.189	2	90	113	85180	http://www.ebi.ac.uk/QuickGO/GTerm?id=GO:0034162
11	8,10,11	MyD88-independent toll-like receptor signaling pathway	GO:0002756	0.00647	0.0183	MAP2K6|1.208;MAPK14|1.189	2	90	113	85180	http://www.ebi.ac.uk/QuickGO/GTerm?id=GO:0002756
7	7	protein localization to nucleus	GO:0034504	0.00652	0.0183	DYRK2|0.768;MAPK14|1.189;PIK3R2|0.836;STAT3|1.233	4	554	113	85180	http://www.ebi.ac.uk/QuickGO/GTerm?id=GO:0034504
7	4,6,7	activation of innate immune response	GO:0002218	0.00656	0.0183	MAP2K6|1.208;MAPK14|1.189;NFATC2|0.801;TLR5|1.294	4	555	113	85180	http://www.ebi.ac.uk/QuickGO/GTerm?id=GO:0002218
6	4,5,6	positive regulation of cell activation	GO:0050867	0.00661	0.0183	CEBPA|1.324;IL6R|1.205;NFATC2|0.801;RUNX1|0.776	4	556	113	85180	http://www.ebi.ac.uk/QuickGO/GTerm?id=GO:0050867
6	6	regulation of chromosome organization	GO:0033044	0.00661	0.0183	ATG7|1.292;KMT2A|0.852;PADI2|1.248;USP7|0.835	4	556	113	85180	http://www.ebi.ac.uk/QuickGO/GTerm?id=GO:0033044
12	8,9,12	histone H4 acetylation	GO:0043967	0.00661	0.0183	ATG7|1.292;KMT2A|0.852	2	91	113	85180	http://www.ebi.ac.uk/QuickGO/GTerm?id=GO:0043967
7	6,7	cellular response to dsRNA	GO:0071359	0.00661	0.0183	DICER1|1.211;SMAD2|0.818	2	91	113	85180	http://www.ebi.ac.uk/QuickGO/GTerm?id=GO:0071359
6	6	response to luteinizing hormone	GO:0034699	0.00662	0.0183	TGFBR3|0.717	1	5	113	85180	http://www.ebi.ac.uk/QuickGO/GTerm?id=GO:0034699
5	5	regulation of sprouting of injured axon	GO:0048686	0.00662	0.0183	LRP1|1.22	1	5	113	85180	http://www.ebi.ac.uk/QuickGO/GTerm?id=GO:0048686
9	5,7,8,9	epithelial cell proliferation involved in renal tubule morphogenesis	GO:2001013	0.00662	0.0183	MTSS1|0.807	1	5	113	85180	http://www.ebi.ac.uk/QuickGO/GTerm?id=GO:2001013
11	6,8,10,11	targeting of mRNA for destruction involved in RNA interference	GO:0030423	0.00662	0.0183	DICER1|1.211	1	5	113	85180	http://www.ebi.ac.uk/QuickGO/GTerm?id=GO:0030423
7	6,7	regulation of sterol import	GO:2000909	0.00662	0.0183	LRP1|1.22	1	5	113	85180	http://www.ebi.ac.uk/QuickGO/GTerm?id=GO:2000909
8	7,8	histone citrullination	GO:0036414	0.00662	0.0183	PADI2|1.248	1	5	113	85180	http://www.ebi.ac.uk/QuickGO/GTerm?id=GO:0036414
5	5	autophagy involved in symbiotic interaction	GO:0075071	0.00662	0.0183	ATG7|1.292	1	5	113	85180	http://www.ebi.ac.uk/QuickGO/GTerm?id=GO:0075071
10	5,6,9,10	positive regulation of DNA demethylation	GO:1901537	0.00662	0.0183	USP7|0.835	1	5	113	85180	http://www.ebi.ac.uk/QuickGO/GTerm?id=GO:1901537
8	7,8	regulation of cholesterol import	GO:0060620	0.00662	0.0183	LRP1|1.22	1	5	113	85180	http://www.ebi.ac.uk/QuickGO/GTerm?id=GO:0060620
4	4	negative regulation of isotype switching	GO:0045829	0.00662	0.0183	THOC1|0.836	1	5	113	85180	http://www.ebi.ac.uk/QuickGO/GTerm?id=GO:0045829
9	8,9	RNA 3' uridylation	GO:0071076	0.00662	0.0183	TENT4A|0.879	1	5	113	85180	http://www.ebi.ac.uk/QuickGO/GTerm?id=GO:0071076
11	7,8,10,11	siRNA loading onto RISC involved in RNA interference	GO:0035087	0.00662	0.0183	DICER1|1.211	1	5	113	85180	http://www.ebi.ac.uk/QuickGO/GTerm?id=GO:0035087
5	5	response to fluoride	GO:1902617	0.00662	0.0183	ATG7|1.292	1	5	113	85180	http://www.ebi.ac.uk/QuickGO/GTerm?id=GO:1902617
14	10,11,12,13,14	negative regulation of histone H4-K16 acetylation	GO:2000619	0.00662	0.0183	ATG7|1.292	1	5	113	85180	http://www.ebi.ac.uk/QuickGO/GTerm?id=GO:2000619
8	8	membrane depolarization during SA node cell action potential	GO:0086046	0.00662	0.0183	CACNA1G|0.778	1	5	113	85180	http://www.ebi.ac.uk/QuickGO/GTerm?id=GO:0086046
10	6,8,9,10	regulation of translational initiation by iron	GO:0006447	0.00662	0.0183	RXRA|1.225	1	5	113	85180	http://www.ebi.ac.uk/QuickGO/GTerm?id=GO:0006447
6	6	autophagy of host cells involved in interaction with symbiont	GO:0075044	0.00662	0.0183	ATG7|1.292	1	5	113	85180	http://www.ebi.ac.uk/QuickGO/GTerm?id=GO:0075044
8	8	membrane depolarization during AV node cell action potential	GO:0086045	0.00662	0.0183	CACNA1G|0.778	1	5	113	85180	http://www.ebi.ac.uk/QuickGO/GTerm?id=GO:0086045
8	6,7,8	positive regulation of interleukin-12 secretion	GO:2001184	0.00662	0.0183	MAPK14|1.189	1	5	113	85180	http://www.ebi.ac.uk/QuickGO/GTerm?id=GO:2001184
8	7,8	canonical Wnt signaling pathway involved in negative regulation of apoptotic process	GO:0044336	0.00662	0.0183	TCF7|0.883	1	5	113	85180	http://www.ebi.ac.uk/QuickGO/GTerm?id=GO:0044336
6	6	neurotransmitter receptor metabolic process	GO:0045213	0.00662	0.0183	NRG1|1.57	1	5	113	85180	http://www.ebi.ac.uk/QuickGO/GTerm?id=GO:0045213
6	6	glutamine family amino acid metabolic process	GO:0009064	0.00662	0.0183	GLUD2|1.264;GOT2|0.758;SLC7A7|0.866	3	285	113	85180	http://www.ebi.ac.uk/QuickGO/GTerm?id=GO:0009064
5	5	epidermis development	GO:0008544	0.00673	0.0186	BCL11B|0.828;DICER1|1.211;CALML5|0.9;RUNX1|0.776	4	559	113	85180	http://www.ebi.ac.uk/QuickGO/GTerm?id=GO:0008544
7	7	DNA-templated transcription, initiation	GO:0006352	0.00673	0.0186	CEBPA|1.324;RORA|0.768;RXRA|1.225;SMAD2|0.818	4	559	113	85180	http://www.ebi.ac.uk/QuickGO/GTerm?id=GO:0006352
7	4,5,6,7	positive regulation of transmembrane transport	GO:0034764	0.00675	0.0186	ASPH|1.236;KCNJ2|1.237;MAPK14|1.189	3	287	113	85180	http://www.ebi.ac.uk/QuickGO/GTerm?id=GO:0034764
9	6,7,9	negative regulation of cyclin-dependent protein kinase activity	GO:1904030	0.00675	0.0186	CEBPA|1.324;TRIB2|0.827	2	92	113	85180	http://www.ebi.ac.uk/QuickGO/GTerm?id=GO:1904030
11	7,8,9,10,11	regulation of histone acetylation	GO:0035065	0.00675	0.0186	ATG7|1.292;KMT2A|0.852	2	92	113	85180	http://www.ebi.ac.uk/QuickGO/GTerm?id=GO:0035065
8	7,8	cell-substrate adherens junction assembly	GO:0007045	0.00675	0.0186	MACF1|0.892;LRP1|1.22	2	92	113	85180	http://www.ebi.ac.uk/QuickGO/GTerm?id=GO:0007045
6	6	focal adhesion assembly	GO:0048041	0.00675	0.0186	MACF1|0.892;LRP1|1.22	2	92	113	85180	http://www.ebi.ac.uk/QuickGO/GTerm?id=GO:0048041
7	6,7	anterior/posterior pattern specification	GO:0009952	0.00694	0.0191	HOXD11|1.237;KMT2A|0.852;SMAD2|0.818	3	290	113	85180	http://www.ebi.ac.uk/QuickGO/GTerm?id=GO:0009952
5	5	muscle contraction	GO:0006936	0.00698	0.0192	ASPH|1.236;CACNA1G|0.778;KCNJ2|1.237;MAP2K6|1.208	4	565	113	85180	http://www.ebi.ac.uk/QuickGO/GTerm?id=GO:0006936
5	5	protein maturation	GO:0051604	0.00704	0.0193	ASPH|1.236;GSN|1.268;MYH9|1.223;NAIP|1.262;SPCS3|0.776	5	896	113	85180	http://www.ebi.ac.uk/QuickGO/GTerm?id=GO:0051604
4	4	carbohydrate metabolic process	GO:0005975	0.00704	0.0193	ASGR2|1.322;CHIT1|1.242;DYRK2|0.768;EPM2AIP1|0.862;GOT2|0.758;MAPK14|1.189;RORA|0.768;ST6GAL1|0.854;STAT3|1.233;NEU3|0.745	10	3021	113	85180	http://www.ebi.ac.uk/QuickGO/GTerm?id=GO:0005975
8	7,8	regulation of muscle cell apoptotic process	GO:0010660	0.00704	0.0193	DICER1|1.211;NRG1|1.57	2	94	113	85180	http://www.ebi.ac.uk/QuickGO/GTerm?id=GO:0010660
5	5	somatic stem cell population maintenance	GO:0035019	0.00704	0.0193	SMAD2|0.818;STAT3|1.233	2	94	113	85180	http://www.ebi.ac.uk/QuickGO/GTerm?id=GO:0035019
4	4	cardiac septum morphogenesis	GO:0060411	0.00704	0.0193	DVL3|1.219;TGFBR3|0.717	2	94	113	85180	http://www.ebi.ac.uk/QuickGO/GTerm?id=GO:0060411
5	5	respiratory system development	GO:0060541	0.00707	0.0194	CEBPA|1.324;DICER1|1.211;SMAD2|0.818	3	292	113	85180	http://www.ebi.ac.uk/QuickGO/GTerm?id=GO:0060541
7	6,7	positive regulation of cellular protein catabolic process	GO:1903364	0.00714	0.0195	CEBPA|1.324;LRP1|1.22;TRIB2|0.827	3	293	113	85180	http://www.ebi.ac.uk/QuickGO/GTerm?id=GO:1903364
8	6,7,8	renal tubule morphogenesis	GO:0061333	0.00719	0.0197	HOXD11|1.237;MTSS1|0.807	2	95	113	85180	http://www.ebi.ac.uk/QuickGO/GTerm?id=GO:0061333
6	6	endocytosis	GO:0006897	0.0073	0.02	ADM|1.177;ASGR2|1.322;GSN|1.268;MYH9|1.223;PIK3R2|0.836;LRP1|1.22;EPS15|0.898	7	1682	113	85180	http://www.ebi.ac.uk/QuickGO/GTerm?id=GO:0006897
7	7	regulation of glial cell differentiation	GO:0045685	0.00733	0.02	DICER1|1.211;EPHA4|0.696	2	96	113	85180	http://www.ebi.ac.uk/QuickGO/GTerm?id=GO:0045685
11	8,10,11	toll-like receptor 2 signaling pathway	GO:0034134	0.00733	0.02	MAP2K6|1.208;MAPK14|1.189	2	96	113	85180	http://www.ebi.ac.uk/QuickGO/GTerm?id=GO:0034134
4	4	circadian regulation of gene expression	GO:0032922	0.00733	0.02	KMT2A|0.852;RORA|0.768	2	96	113	85180	http://www.ebi.ac.uk/QuickGO/GTerm?id=GO:0032922
5	5	amyloid precursor protein metabolic process	GO:0042982	0.00733	0.02	EPHA4|0.696;TMED10|0.75	2	96	113	85180	http://www.ebi.ac.uk/QuickGO/GTerm?id=GO:0042982
7	6,7	negative regulation of fibril organization	GO:1902904	0.00734	0.02	GSN|1.268;S1PR1|0.78;TWF2|1.138	3	296	113	85180	http://www.ebi.ac.uk/QuickGO/GTerm?id=GO:1902904
4	4	localization within membrane	GO:0051668	0.00741	0.0202	GSN|1.268;EPS15|0.898;TMED10|0.75	3	297	113	85180	http://www.ebi.ac.uk/QuickGO/GTerm?id=GO:0051668
7	5,6,7	regulation of mitochondrial membrane permeability	GO:0046902	0.00748	0.0203	STAT3|1.233;THEM4|0.778	2	97	113	85180	http://www.ebi.ac.uk/QuickGO/GTerm?id=GO:0046902
8	5,8	cellular component disassembly involved in execution phase of apoptosis	GO:0006921	0.00748	0.0203	GSN|1.268;DICER1|1.211	2	97	113	85180	http://www.ebi.ac.uk/QuickGO/GTerm?id=GO:0006921
11	6,8,9,10,11	regulation of insulin secretion	GO:0050796	0.00754	0.0205	MCU|1.125;LRP1|1.22;SPCS3|0.776	3	299	113	85180	http://www.ebi.ac.uk/QuickGO/GTerm?id=GO:0050796
9	7,8,9	nuclear-transcribed mRNA catabolic process	GO:0000956	0.00761	0.0207	TENT4A|0.879;PELO|1.178;RPL22|0.861	3	300	113	85180	http://www.ebi.ac.uk/QuickGO/GTerm?id=GO:0000956
5	5	mesoderm formation	GO:0001707	0.00763	0.0207	MACF1|0.892;SMAD2|0.818	2	98	113	85180	http://www.ebi.ac.uk/QuickGO/GTerm?id=GO:0001707
5	4,5	pallium development	GO:0021543	0.00768	0.0208	ATG7|1.292;DICER1|1.211;LRP1|1.22	3	301	113	85180	http://www.ebi.ac.uk/QuickGO/GTerm?id=GO:0021543
7	6,7	regulation of neuron apoptotic process	GO:0043523	0.00768	0.0208	CPEB4|1.293;NAIP|1.262;LRP1|1.22	3	301	113	85180	http://www.ebi.ac.uk/QuickGO/GTerm?id=GO:0043523
8	7,8	negative regulation of protein phosphorylation	GO:0001933	0.00768	0.0208	CEBPA|1.324;LRRC4|1.294;PIK3R2|0.836;TRIB2|0.827	4	581	113	85180	http://www.ebi.ac.uk/QuickGO/GTerm?id=GO:0001933
10	8,9,10	regulation of peptidyl-lysine acetylation	GO:2000756	0.00778	0.0209	ATG7|1.292;KMT2A|0.852	2	99	113	85180	http://www.ebi.ac.uk/QuickGO/GTerm?id=GO:2000756
6	6	neuron fate commitment	GO:0048663	0.00778	0.0209	BCL11B|0.828;NRG1|1.57	2	99	113	85180	http://www.ebi.ac.uk/QuickGO/GTerm?id=GO:0048663
5	5	positive regulation of dendrite development	GO:1900006	0.00778	0.0209	EPHA4|0.696;NRG1|1.57	2	99	113	85180	http://www.ebi.ac.uk/QuickGO/GTerm?id=GO:1900006
5	5	endoderm development	GO:0007492	0.00778	0.0209	PELO|1.178;SMAD2|0.818	2	99	113	85180	http://www.ebi.ac.uk/QuickGO/GTerm?id=GO:0007492
5	5	regulation of dendritic spine development	GO:0060998	0.00778	0.0209	EPHA4|0.696;NRG1|1.57	2	99	113	85180	http://www.ebi.ac.uk/QuickGO/GTerm?id=GO:0060998
7	5,6,7	regulation of DNA metabolic process	GO:0051052	0.00787	0.0209	ATG7|1.292;KMT2A|0.852;THOC1|0.836;USP7|0.835	4	585	113	85180	http://www.ebi.ac.uk/QuickGO/GTerm?id=GO:0051052
10	8,9,10	regulation of transcription factor import into nucleus	GO:0042990	0.00793	0.0209	DYRK2|0.768;PIK3R2|0.836	2	100	113	85180	http://www.ebi.ac.uk/QuickGO/GTerm?id=GO:0042990
5	5	cellular response to mechanical stimulus	GO:0071260	0.00793	0.0209	KCNJ2|1.237;TLR5|1.294	2	100	113	85180	http://www.ebi.ac.uk/QuickGO/GTerm?id=GO:0071260
11	5,10,11	regulation of nodal signaling pathway involved in determination of left/right asymmetry	GO:1900145	0.00793	0.0209	SMAD2|0.818	1	6	113	85180	http://www.ebi.ac.uk/QuickGO/GTerm?id=GO:1900145
6	4,5,6	positive regulation of cellular response to drug	GO:2001040	0.00793	0.0209	KMT2A|0.852	1	6	113	85180	http://www.ebi.ac.uk/QuickGO/GTerm?id=GO:2001040
9	9	non-canonical Wnt signaling pathway via JNK cascade	GO:0038031	0.00793	0.0209	DVL3|1.219	1	6	113	85180	http://www.ebi.ac.uk/QuickGO/GTerm?id=GO:0038031
9	8,9	regulation of keratinocyte apoptotic process	GO:1902172	0.00793	0.0209	GSN|1.268	1	6	113	85180	http://www.ebi.ac.uk/QuickGO/GTerm?id=GO:1902172
6	6	muscular septum morphogenesis	GO:0003150	0.00793	0.0209	TGFBR3|0.717	1	6	113	85180	http://www.ebi.ac.uk/QuickGO/GTerm?id=GO:0003150
8	6,7,8	ciliary neurotrophic factor-mediated signaling pathway	GO:0070120	0.00793	0.0209	IL6R|1.205	1	6	113	85180	http://www.ebi.ac.uk/QuickGO/GTerm?id=GO:0070120
6	4,6	proteolysis in other organism	GO:0035897	0.00793	0.0209	MAP2K6|1.208	1	6	113	85180	http://www.ebi.ac.uk/QuickGO/GTerm?id=GO:0035897
12	5,6,11,12	regulation of nodal signaling pathway involved in determination of lateral mesoderm left/right asymmetry	GO:1900175	0.00793	0.0209	SMAD2|0.818	1	6	113	85180	http://www.ebi.ac.uk/QuickGO/GTerm?id=GO:1900175
10	8,9,10	nuclear-transcribed mRNA catabolic process, no-go decay	GO:0070966	0.00793	0.0209	PELO|1.178	1	6	113	85180	http://www.ebi.ac.uk/QuickGO/GTerm?id=GO:0070966
9	6,7,8,9	positive regulation of miRNA metabolic process	GO:2000630	0.00793	0.0209	DICER1|1.211	1	6	113	85180	http://www.ebi.ac.uk/QuickGO/GTerm?id=GO:2000630
9	9	regulation of CD8-positive, alpha-beta T cell differentiation	GO:0043376	0.00793	0.0209	RUNX1|0.776	1	6	113	85180	http://www.ebi.ac.uk/QuickGO/GTerm?id=GO:0043376
5	5	striatal medium spiny neuron differentiation	GO:0021773	0.00793	0.0209	BCL11B|0.828	1	6	113	85180	http://www.ebi.ac.uk/QuickGO/GTerm?id=GO:0021773
8	7,8	positive regulation of protein catabolic process in the vacuole	GO:1904352	0.00793	0.0209	LRP1|1.22	1	6	113	85180	http://www.ebi.ac.uk/QuickGO/GTerm?id=GO:1904352
9	7,8,9	regulation of translation at synapse	GO:0140243	0.00793	0.0209	RPL22|0.861	1	6	113	85180	http://www.ebi.ac.uk/QuickGO/GTerm?id=GO:0140243
9	5,7,8,9	regulation of translation at synapse, modulating synaptic transmission	GO:0099547	0.00793	0.0209	RPL22|0.861	1	6	113	85180	http://www.ebi.ac.uk/QuickGO/GTerm?id=GO:0099547
8	8	keratinocyte apoptotic process	GO:0097283	0.00793	0.0209	GSN|1.268	1	6	113	85180	http://www.ebi.ac.uk/QuickGO/GTerm?id=GO:0097283
5	5	retinal blood vessel morphogenesis	GO:0061304	0.00793	0.0209	CYP1B1|1.251	1	6	113	85180	http://www.ebi.ac.uk/QuickGO/GTerm?id=GO:0061304
10	6,8,9,10	regulation of isotype switching to IgA isotypes	GO:0048296	0.00793	0.0209	THOC1|0.836	1	6	113	85180	http://www.ebi.ac.uk/QuickGO/GTerm?id=GO:0048296
False	obselete	microspike assembly	GO:0030035	0.00793	0.0209	MTSS1|0.807	1	6	113	85180	http://www.ebi.ac.uk/QuickGO/GTerm?id=GO:0030035
6	6	definitive erythrocyte differentiation	GO:0060318	0.00793	0.0209	TGFBR3|0.717	1	6	113	85180	http://www.ebi.ac.uk/QuickGO/GTerm?id=GO:0060318
5	5	secretory columnal luminar epithelial cell differentiation involved in prostate glandular acinus development	GO:0060528	0.00793	0.0209	RXRA|1.225	1	6	113	85180	http://www.ebi.ac.uk/QuickGO/GTerm?id=GO:0060528
7	6,7	axon extension involved in regeneration	GO:0048677	0.00793	0.0209	LRP1|1.22	1	6	113	85180	http://www.ebi.ac.uk/QuickGO/GTerm?id=GO:0048677
9	5,6,8,9	regulation of inositol 1,4,5-trisphosphate-sensitive calcium-release channel activity	GO:0031585	0.00793	0.0209	ASPH|1.236	1	6	113	85180	http://www.ebi.ac.uk/QuickGO/GTerm?id=GO:0031585
6	6	response to sorbitol	GO:0072708	0.00793	0.0209	MAP2K6|1.208	1	6	113	85180	http://www.ebi.ac.uk/QuickGO/GTerm?id=GO:0072708
7	5,7	negative regulation of DNA damage checkpoint	GO:2000002	0.00793	0.0209	THOC1|0.836	1	6	113	85180	http://www.ebi.ac.uk/QuickGO/GTerm?id=GO:2000002
11	7,10,11	negative regulation of NFAT protein import into nucleus	GO:0051534	0.00793	0.0209	DYRK2|0.768	1	6	113	85180	http://www.ebi.ac.uk/QuickGO/GTerm?id=GO:0051534
5	4,5	establishment of meiotic spindle localization	GO:0051295	0.00793	0.0209	MYH9|1.223	1	6	113	85180	http://www.ebi.ac.uk/QuickGO/GTerm?id=GO:0051295
7	6,7	regulation of progesterone biosynthetic process	GO:2000182	0.00793	0.0209	ADM|1.177	1	6	113	85180	http://www.ebi.ac.uk/QuickGO/GTerm?id=GO:2000182
6	4,5,6	regulation of receptor activity	GO:0010469	0.00794	0.0209	ADM|1.177;ASPH|1.236;CKLF|1.156;IL6R|1.205;NRG1|1.57	5	923	113	85180	http://www.ebi.ac.uk/QuickGO/GTerm?id=GO:0010469
4	4	female pregnancy	GO:0007565	0.00796	0.021	ADM|1.177;GOT2|0.758;RXRA|1.225	3	305	113	85180	http://www.ebi.ac.uk/QuickGO/GTerm?id=GO:0007565
7	5,7	regulation of chromatin organization	GO:1902275	0.00796	0.021	ATG7|1.292;KMT2A|0.852;PADI2|1.248	3	305	113	85180	http://www.ebi.ac.uk/QuickGO/GTerm?id=GO:1902275
9	5,7,8,9	DNA methylation	GO:0006306	0.00809	0.0213	KMT2A|0.852;TDRD9|1.615	2	101	113	85180	http://www.ebi.ac.uk/QuickGO/GTerm?id=GO:0006306
8	7,8	DNA alkylation	GO:0006305	0.00809	0.0213	KMT2A|0.852;TDRD9|1.615	2	101	113	85180	http://www.ebi.ac.uk/QuickGO/GTerm?id=GO:0006305
7	7	muscle cell apoptotic process	GO:0010657	0.00809	0.0213	DICER1|1.211;NRG1|1.57	2	101	113	85180	http://www.ebi.ac.uk/QuickGO/GTerm?id=GO:0010657
11	8,10,11	toll-like receptor 3 signaling pathway	GO:0034138	0.00824	0.0216	MAP2K6|1.208;MAPK14|1.189	2	102	113	85180	http://www.ebi.ac.uk/QuickGO/GTerm?id=GO:0034138
10	8,9,10	positive regulation of JUN kinase activity	GO:0043507	0.00824	0.0216	DVL3|1.219;EPHA4|0.696	2	102	113	85180	http://www.ebi.ac.uk/QuickGO/GTerm?id=GO:0043507
9	7,8,9	transcription factor import into nucleus	GO:0042991	0.00824	0.0216	DYRK2|0.768;PIK3R2|0.836	2	102	113	85180	http://www.ebi.ac.uk/QuickGO/GTerm?id=GO:0042991
4	4	negative regulation of NF-kappaB transcription factor activity	GO:0032088	0.00824	0.0216	CYP1B1|1.251;USP7|0.835	2	102	113	85180	http://www.ebi.ac.uk/QuickGO/GTerm?id=GO:0032088
9	6,7,8,9	neural crest cell development	GO:0014032	0.00824	0.0216	DICER1|1.211;NRG1|1.57	2	102	113	85180	http://www.ebi.ac.uk/QuickGO/GTerm?id=GO:0014032
6	5,6	mesoderm morphogenesis	GO:0048332	0.00824	0.0216	MACF1|0.892;SMAD2|0.818	2	102	113	85180	http://www.ebi.ac.uk/QuickGO/GTerm?id=GO:0048332
5	3,5	positive regulation of homeostatic process	GO:0032846	0.0084	0.022	ASPH|1.236;MAPK14|1.189;STAT3|1.233	3	311	113	85180	http://www.ebi.ac.uk/QuickGO/GTerm?id=GO:0032846
6	6	negative regulation of autophagy	GO:0010507	0.0084	0.022	ATG7|1.292;STAT3|1.233	2	103	113	85180	http://www.ebi.ac.uk/QuickGO/GTerm?id=GO:0010507
6	5,6	phagocytosis	GO:0006909	0.00843	0.022	GSN|1.268;MYH9|1.223;PIK3R2|0.836;LRP1|1.22	4	597	113	85180	http://www.ebi.ac.uk/QuickGO/GTerm?id=GO:0006909
4	4	lens development in camera-type eye	GO:0002088	0.00855	0.0223	CTNS|1.2;NECTIN1|1.271	2	104	113	85180	http://www.ebi.ac.uk/QuickGO/GTerm?id=GO:0002088
6	5,6	vasculogenesis	GO:0001570	0.00855	0.0223	ADM|1.177;TGFBR3|0.717	2	104	113	85180	http://www.ebi.ac.uk/QuickGO/GTerm?id=GO:0001570
4	4	secondary metabolic process	GO:0019748	0.00855	0.0223	CYP1B1|1.251;CTNS|1.2	2	104	113	85180	http://www.ebi.ac.uk/QuickGO/GTerm?id=GO:0019748
6	5,6	protein kinase B signaling	GO:0043491	0.00869	0.0227	NRG1|1.57;PIK3R2|0.836;THEM4|0.778	3	315	113	85180	http://www.ebi.ac.uk/QuickGO/GTerm?id=GO:0043491
7	6,7	negative regulation of transforming growth factor beta receptor signaling pathway	GO:0030512	0.00871	0.0227	SMAD2|0.818;TGFBR3|0.717	2	105	113	85180	http://www.ebi.ac.uk/QuickGO/GTerm?id=GO:0030512
7	5,7	regulation of hematopoietic progenitor cell differentiation	GO:1901532	0.00871	0.0227	KMT2A|0.852;RUNX1|0.776	2	105	113	85180	http://www.ebi.ac.uk/QuickGO/GTerm?id=GO:1901532
6	5,6	regulation of chemokine production	GO:0032642	0.00887	0.0231	IL6R|1.205;LRP1|1.22	2	106	113	85180	http://www.ebi.ac.uk/QuickGO/GTerm?id=GO:0032642
6	5,6	regulation of antigen receptor-mediated signaling pathway	GO:0050854	0.00887	0.0231	NFAM1|1.218;RUNX1|0.776	2	106	113	85180	http://www.ebi.ac.uk/QuickGO/GTerm?id=GO:0050854
5	5	lipid catabolic process	GO:0016042	0.00887	0.0231	CYP1B1|1.251;DDHD1|0.774;LRP1|1.22;NEU3|0.745	4	606	113	85180	http://www.ebi.ac.uk/QuickGO/GTerm?id=GO:0016042
6	5,6	establishment of protein localization to membrane	GO:0090150	0.00897	0.0233	COX18|0.724;MACF1|0.892;RPL22|0.861;SPCS3|0.776	4	608	113	85180	http://www.ebi.ac.uk/QuickGO/GTerm?id=GO:0090150
5	4,5	pattern specification process	GO:0007389	0.00902	0.0234	ASPH|1.236;HOXD11|1.237;KMT2A|0.852;SMAD2|0.818	4	609	113	85180	http://www.ebi.ac.uk/QuickGO/GTerm?id=GO:0007389
7	6,7	arachidonic acid metabolic process	GO:0019369	0.00903	0.0234	CYP1B1|1.251;PTGES|1.323	2	107	113	85180	http://www.ebi.ac.uk/QuickGO/GTerm?id=GO:0019369
8	6,7,8	negative regulation of mRNA metabolic process	GO:1903312	0.00903	0.0234	MAPK14|1.189;TENT4A|0.879	2	107	113	85180	http://www.ebi.ac.uk/QuickGO/GTerm?id=GO:1903312
5	5	cell-cell adhesion via plasma-membrane adhesion molecules	GO:0098742	0.00913	0.0235	CEACAM8|1.916;LRRC4|1.294;MAPK14|1.189;NECTIN1|1.271	4	611	113	85180	http://www.ebi.ac.uk/QuickGO/GTerm?id=GO:0098742
6	5,6	negative regulation of cellular response to transforming growth factor beta stimulus	GO:1903845	0.0092	0.0235	SMAD2|0.818;TGFBR3|0.717	2	108	113	85180	http://www.ebi.ac.uk/QuickGO/GTerm?id=GO:1903845
4	4	mononuclear cell migration	GO:0071674	0.0092	0.0235	IL6R|1.205;MAPK14|1.189	2	108	113	85180	http://www.ebi.ac.uk/QuickGO/GTerm?id=GO:0071674
6	4,5,6	positive regulation of carbohydrate metabolic process	GO:0045913	0.0092	0.0235	DYRK2|0.768;EPM2AIP1|0.862	2	108	113	85180	http://www.ebi.ac.uk/QuickGO/GTerm?id=GO:0045913
10	6,8,10	negative regulation of neuron differentiation	GO:0045665	0.00922	0.0235	DCC|1.085;EPHA4|0.696;LRP1|1.22	3	322	113	85180	http://www.ebi.ac.uk/QuickGO/GTerm?id=GO:0045665
8	8	non-canonical Wnt signaling pathway via MAPK cascade	GO:0038030	0.00925	0.0235	DVL3|1.219	1	7	113	85180	http://www.ebi.ac.uk/QuickGO/GTerm?id=GO:0038030
13	9,10,11,12,13	negative regulation of histone H4 acetylation	GO:0090241	0.00925	0.0235	ATG7|1.292	1	7	113	85180	http://www.ebi.ac.uk/QuickGO/GTerm?id=GO:0090241
5	5	polysaccharide digestion	GO:0044245	0.00925	0.0235	CHIT1|1.242	1	7	113	85180	http://www.ebi.ac.uk/QuickGO/GTerm?id=GO:0044245
10	6,10	negative regulation of Schwann cell proliferation	GO:0010626	0.00925	0.0235	DICER1|1.211	1	7	113	85180	http://www.ebi.ac.uk/QuickGO/GTerm?id=GO:0010626
6	4,5,6	negative regulation of cell cycle checkpoint	GO:1901977	0.00925	0.0235	THOC1|0.836	1	7	113	85180	http://www.ebi.ac.uk/QuickGO/GTerm?id=GO:1901977
8	7,8	regulation of chemokine (C-C motif) ligand 2 secretion	GO:1904207	0.00925	0.0235	LRP1|1.22	1	7	113	85180	http://www.ebi.ac.uk/QuickGO/GTerm?id=GO:1904207
6	6	interleukin-10 biosynthetic process	GO:0042091	0.00925	0.0235	TRIB2|0.827	1	7	113	85180	http://www.ebi.ac.uk/QuickGO/GTerm?id=GO:0042091
5	5	sprouting of injured axon	GO:0048682	0.00925	0.0235	LRP1|1.22	1	7	113	85180	http://www.ebi.ac.uk/QuickGO/GTerm?id=GO:0048682
9	6,7,8,9	negative regulation of chemokine-mediated signaling pathway	GO:0070100	0.00925	0.0235	PADI2|1.248	1	7	113	85180	http://www.ebi.ac.uk/QuickGO/GTerm?id=GO:0070100
7	5,6,7	regulation of wound healing, spreading of epidermal cells	GO:1903689	0.00925	0.0235	GSN|1.268	1	7	113	85180	http://www.ebi.ac.uk/QuickGO/GTerm?id=GO:1903689
11	7,10,11	anterior/posterior axon guidance	GO:0033564	0.00925	0.0235	DCC|1.085	1	7	113	85180	http://www.ebi.ac.uk/QuickGO/GTerm?id=GO:0033564
6	6	regulation of microvillus length	GO:0032532	0.00925	0.0235	TWF2|1.138	1	7	113	85180	http://www.ebi.ac.uk/QuickGO/GTerm?id=GO:0032532
5	5	hematopoietic stem cell migration	GO:0035701	0.00925	0.0235	BCL11B|0.828	1	7	113	85180	http://www.ebi.ac.uk/QuickGO/GTerm?id=GO:0035701
9	7,8,9	regulation of mitochondrial DNA replication	GO:0090296	0.00925	0.0235	ATG7|1.292	1	7	113	85180	http://www.ebi.ac.uk/QuickGO/GTerm?id=GO:0090296
8	8	regulation of metalloendopeptidase activity	GO:1904683	0.00925	0.0235	STAT3|1.233	1	7	113	85180	http://www.ebi.ac.uk/QuickGO/GTerm?id=GO:1904683
7	6,7	regulation of interleukin-10 biosynthetic process	GO:0045074	0.00925	0.0235	TRIB2|0.827	1	7	113	85180	http://www.ebi.ac.uk/QuickGO/GTerm?id=GO:0045074
5	4,5	amyloid-beta clearance by cellular catabolic process	GO:0150094	0.00925	0.0235	LRP1|1.22	1	7	113	85180	http://www.ebi.ac.uk/QuickGO/GTerm?id=GO:0150094
7	7	positive regulation of glycogen (starch) synthase activity	GO:2000467	0.00925	0.0235	EPM2AIP1|0.862	1	7	113	85180	http://www.ebi.ac.uk/QuickGO/GTerm?id=GO:2000467
7	4,7	amyloid-beta clearance by transcytosis	GO:0150093	0.00925	0.0235	LRP1|1.22	1	7	113	85180	http://www.ebi.ac.uk/QuickGO/GTerm?id=GO:0150093
5	5	isotype switching to IgA isotypes	GO:0048290	0.00925	0.0235	THOC1|0.836	1	7	113	85180	http://www.ebi.ac.uk/QuickGO/GTerm?id=GO:0048290
6	4,5,6	positive regulation of mesoderm development	GO:2000382	0.00925	0.0235	SMAD2|0.818	1	7	113	85180	http://www.ebi.ac.uk/QuickGO/GTerm?id=GO:2000382
9	7,8,9	positive regulation of chemokine (C-C motif) ligand 2 secretion	GO:1904209	0.00925	0.0235	LRP1|1.22	1	7	113	85180	http://www.ebi.ac.uk/QuickGO/GTerm?id=GO:1904209
11	8,9,10,11	positive regulation of activation of Janus kinase activity	GO:0010536	0.00925	0.0235	IL6R|1.205	1	7	113	85180	http://www.ebi.ac.uk/QuickGO/GTerm?id=GO:0010536
6	5,6	DNA metabolic process	GO:0006259	0.00929	0.0236	ATG7|1.292;BCL11B|0.828;DICER1|1.211;KMT2A|0.852;NFIX|1.23;TENT4A|0.879;TCF7|0.883;TDRD9|1.615;THOC1|0.836;USP7|0.835	10	3150	113	85180	http://www.ebi.ac.uk/QuickGO/GTerm?id=GO:0006259
6	4,5,6	positive regulation of ossification	GO:0045778	0.00936	0.0238	CEBPA|1.324;IL6R|1.205	2	109	113	85180	http://www.ebi.ac.uk/QuickGO/GTerm?id=GO:0045778
9	7,8,9	regulation of protein acetylation	GO:1901983	0.00936	0.0238	ATG7|1.292;KMT2A|0.852	2	109	113	85180	http://www.ebi.ac.uk/QuickGO/GTerm?id=GO:1901983
6	5,6	skeletal system morphogenesis	GO:0048705	0.00946	0.024	HOXD11|1.237;MAPK14|1.189;SMAD2|0.818	3	325	113	85180	http://www.ebi.ac.uk/QuickGO/GTerm?id=GO:0048705
7	6,7	protein targeting to membrane	GO:0006612	0.00946	0.024	MACF1|0.892;RPL22|0.861;SPCS3|0.776	3	325	113	85180	http://www.ebi.ac.uk/QuickGO/GTerm?id=GO:0006612
5	4,5	negative regulation of cytokine production	GO:0001818	0.00954	0.0242	DICER1|1.211;IL6R|1.205;TRIB2|0.827	3	326	113	85180	http://www.ebi.ac.uk/QuickGO/GTerm?id=GO:0001818
4	4	regulation of membrane permeability	GO:0090559	0.00969	0.0245	STAT3|1.233;THEM4|0.778	2	111	113	85180	http://www.ebi.ac.uk/QuickGO/GTerm?id=GO:0090559
6	5,6	lipid transport	GO:0006869	0.00974	0.0246	GOT2|0.758;MAP2K6|1.208;PLIN2|1.233;RXRA|1.225;LRP1|1.22	5	971	113	85180	http://www.ebi.ac.uk/QuickGO/GTerm?id=GO:0006869
7	5,6,7	negative regulation of Wnt signaling pathway	GO:0030178	0.00978	0.0247	DVL3|1.219;MAPK14|1.189;LRP1|1.22	3	329	113	85180	http://www.ebi.ac.uk/QuickGO/GTerm?id=GO:0030178
8	7,8	RNA 3'-end processing	GO:0031123	0.00986	0.0249	TENT4A|0.879;SNRPD3|0.735;THOC1|0.836	3	330	113	85180	http://www.ebi.ac.uk/QuickGO/GTerm?id=GO:0031123
8	6,7,8	cardiac muscle cell development	GO:0055013	0.00986	0.0249	ATG7|1.292;DICER1|1.211	2	112	113	85180	http://www.ebi.ac.uk/QuickGO/GTerm?id=GO:0055013
6	6	nephron tubule development	GO:0072080	0.00986	0.0249	HOXD11|1.237;MTSS1|0.807	2	112	113	85180	http://www.ebi.ac.uk/QuickGO/GTerm?id=GO:0072080
7	6,7	regulation of stress-activated MAPK cascade	GO:0032872	0.01	0.0253	DVL3|1.219;EPHA4|0.696;TGFBR3|0.717	3	332	113	85180	http://www.ebi.ac.uk/QuickGO/GTerm?id=GO:0032872
8	7,8	neural crest cell differentiation	GO:0014033	0.01	0.0253	DICER1|1.211;NRG1|1.57	2	113	113	85180	http://www.ebi.ac.uk/QuickGO/GTerm?id=GO:0014033
6	5,6	cell death in response to oxidative stress	GO:0036473	0.01	0.0253	ATG7|1.292;CYP1B1|1.251	2	113	113	85180	http://www.ebi.ac.uk/QuickGO/GTerm?id=GO:0036473
6	4,6	response to virus	GO:0009615	0.0101	0.0253	ATG7|1.292;DICER1|1.211;MAPK14|1.189;MTSS1|0.807	4	629	113	85180	http://www.ebi.ac.uk/QuickGO/GTerm?id=GO:0009615
11	9,10,11	activation of protein kinase activity	GO:0032147	0.0101	0.0253	IL6R|1.205;MAP2K6|1.208;MAPK14|1.189;NRG1|1.57	4	629	113	85180	http://www.ebi.ac.uk/QuickGO/GTerm?id=GO:0032147
4	4	establishment of organelle localization	GO:0051656	0.0101	0.0254	AP3M2|0.815;MYH9|1.223;RAB3D|1.202;SV2A|1.198;TMED10|0.75	5	980	113	85180	http://www.ebi.ac.uk/QuickGO/GTerm?id=GO:0051656
4	4	response to mechanical stimulus	GO:0009612	0.0102	0.0256	KCNJ2|1.237;MAPK14|1.189;TLR5|1.294	3	334	113	85180	http://www.ebi.ac.uk/QuickGO/GTerm?id=GO:0009612
6	5,6	regulation of stress-activated protein kinase signaling cascade	GO:0070302	0.0103	0.0258	DVL3|1.219;EPHA4|0.696;TGFBR3|0.717	3	335	113	85180	http://www.ebi.ac.uk/QuickGO/GTerm?id=GO:0070302
6	5,6	positive regulation of innate immune response	GO:0045089	0.0103	0.0259	MAP2K6|1.208;MAPK14|1.189;NFATC2|0.801;TLR5|1.294	4	634	113	85180	http://www.ebi.ac.uk/QuickGO/GTerm?id=GO:0045089
4	4	hair follicle development	GO:0001942	0.0104	0.0259	DICER1|1.211;RUNX1|0.776	2	115	113	85180	http://www.ebi.ac.uk/QuickGO/GTerm?id=GO:0001942
5	5	chemokine production	GO:0032602	0.0104	0.0259	IL6R|1.205;LRP1|1.22	2	115	113	85180	http://www.ebi.ac.uk/QuickGO/GTerm?id=GO:0032602
8	7,8	regulation of cardiac muscle contraction	GO:0055117	0.0104	0.0259	ASPH|1.236;KCNJ2|1.237	2	115	113	85180	http://www.ebi.ac.uk/QuickGO/GTerm?id=GO:0055117
6	5,6	positive regulation of smooth muscle cell proliferation	GO:0048661	0.0104	0.0259	IL6R|1.205;S1PR1|0.78	2	115	113	85180	http://www.ebi.ac.uk/QuickGO/GTerm?id=GO:0048661
6	5,6	regulation of inflammatory response	GO:0050727	0.0105	0.026	CD200R1L|0.823;CEBPA|1.324;MAPK14|1.189;RORA|0.768	4	637	113	85180	http://www.ebi.ac.uk/QuickGO/GTerm?id=GO:0050727
6	6	neuron apoptotic process	GO:0051402	0.0105	0.026	CPEB4|1.293;NAIP|1.262;LRP1|1.22	3	338	113	85180	http://www.ebi.ac.uk/QuickGO/GTerm?id=GO:0051402
9	5,7,8,9	positive regulation of protein import	GO:1904591	0.0105	0.026	MAPK14|1.189;PIK3R2|0.836	2	116	113	85180	http://www.ebi.ac.uk/QuickGO/GTerm?id=GO:1904591
6	5,6	renal tubule development	GO:0061326	0.0105	0.026	HOXD11|1.237;MTSS1|0.807	2	116	113	85180	http://www.ebi.ac.uk/QuickGO/GTerm?id=GO:0061326
5	5	amino sugar metabolic process	GO:0006040	0.0105	0.026	CHIT1|1.242;ST6GAL1|0.854	2	116	113	85180	http://www.ebi.ac.uk/QuickGO/GTerm?id=GO:0006040
8	8	positive regulation of NK T cell activation	GO:0051135	0.0106	0.026	IL6R|1.205	1	8	113	85180	http://www.ebi.ac.uk/QuickGO/GTerm?id=GO:0051135
14	8,9,10,11,14	regulation of histone H3-K14 acetylation	GO:0071440	0.0106	0.026	KMT2A|0.852	1	8	113	85180	http://www.ebi.ac.uk/QuickGO/GTerm?id=GO:0071440
5	5	cellular response to hyperoxia	GO:0071455	0.0106	0.026	ATG7|1.292	1	8	113	85180	http://www.ebi.ac.uk/QuickGO/GTerm?id=GO:0071455
10	5,6,9,10	regulation of DNA demethylation	GO:1901535	0.0106	0.026	USP7|0.835	1	8	113	85180	http://www.ebi.ac.uk/QuickGO/GTerm?id=GO:1901535
8	6,7,8	interleukin-21-mediated signaling pathway	GO:0038114	0.0106	0.026	STAT3|1.233	1	8	113	85180	http://www.ebi.ac.uk/QuickGO/GTerm?id=GO:0038114
7	6,7	stress-induced premature senescence	GO:0090400	0.0106	0.026	MAPK14|1.189	1	8	113	85180	http://www.ebi.ac.uk/QuickGO/GTerm?id=GO:0090400
8	5,6,7,8	positive regulation of glomerular mesangial cell proliferation	GO:0072126	0.0106	0.026	IL6R|1.205	1	8	113	85180	http://www.ebi.ac.uk/QuickGO/GTerm?id=GO:0072126
9	7,8,9	positive regulation of aspartic-type endopeptidase activity involved in amyloid precursor protein catabolic process	GO:1902961	0.0106	0.026	EPHA4|0.696	1	8	113	85180	http://www.ebi.ac.uk/QuickGO/GTerm?id=GO:1902961
8	7,8	ventricular compact myocardium morphogenesis	GO:0003223	0.0106	0.026	TGFBR3|0.717	1	8	113	85180	http://www.ebi.ac.uk/QuickGO/GTerm?id=GO:0003223
7	7	cellular response to interleukin-21	GO:0098757	0.0106	0.026	STAT3|1.233	1	8	113	85180	http://www.ebi.ac.uk/QuickGO/GTerm?id=GO:0098757
8	7,8	common-partner SMAD protein phosphorylation	GO:0007182	0.0106	0.026	SMAD2|0.818	1	8	113	85180	http://www.ebi.ac.uk/QuickGO/GTerm?id=GO:0007182
7	7	positive regulation of neuron projection arborization	GO:0150012	0.0106	0.026	DVL3|1.219	1	8	113	85180	http://www.ebi.ac.uk/QuickGO/GTerm?id=GO:0150012
6	6	viral mRNA export from host cell nucleus	GO:0046784	0.0106	0.026	THOC1|0.836	1	8	113	85180	http://www.ebi.ac.uk/QuickGO/GTerm?id=GO:0046784
8	8	negative regulation of metallopeptidase activity	GO:1905049	0.0106	0.026	LRP1|1.22	1	8	113	85180	http://www.ebi.ac.uk/QuickGO/GTerm?id=GO:1905049
6	6	response to interleukin-21	GO:0098756	0.0106	0.026	STAT3|1.233	1	8	113	85180	http://www.ebi.ac.uk/QuickGO/GTerm?id=GO:0098756
6	6	regulation of enamel mineralization	GO:0070173	0.0106	0.026	DICER1|1.211	1	8	113	85180	http://www.ebi.ac.uk/QuickGO/GTerm?id=GO:0070173
4	4	hindgut morphogenesis	GO:0007442	0.0106	0.026	TCF7|0.883	1	8	113	85180	http://www.ebi.ac.uk/QuickGO/GTerm?id=GO:0007442
8	6,7,8	negative regulation of platelet-derived growth factor receptor-beta signaling pathway	GO:2000587	0.0106	0.026	LRP1|1.22	1	8	113	85180	http://www.ebi.ac.uk/QuickGO/GTerm?id=GO:2000587
7	6,7	amylin receptor signaling pathway	GO:0097647	0.0106	0.026	ADM|1.177	1	8	113	85180	http://www.ebi.ac.uk/QuickGO/GTerm?id=GO:0097647
7	5,7	negative regulation of vascular smooth muscle cell differentiation	GO:1905064	0.0106	0.026	NFATC2|0.801	1	8	113	85180	http://www.ebi.ac.uk/QuickGO/GTerm?id=GO:1905064
9	5,6,8,9	positive regulation of exocytosis	GO:0045921	0.0107	0.0263	CACNA1G|0.778;RAB3D|1.202	2	117	113	85180	http://www.ebi.ac.uk/QuickGO/GTerm?id=GO:0045921
6	6	positive regulation of protein binding	GO:0032092	0.0107	0.0263	EPHA4|0.696;LRP1|1.22	2	117	113	85180	http://www.ebi.ac.uk/QuickGO/GTerm?id=GO:0032092
5	5	regulation of biomineral tissue development	GO:0070167	0.0107	0.0263	DICER1|1.211;S1PR1|0.78	2	117	113	85180	http://www.ebi.ac.uk/QuickGO/GTerm?id=GO:0070167
6	5,6	hair cycle process	GO:0022405	0.0107	0.0263	DICER1|1.211;RUNX1|0.776	2	117	113	85180	http://www.ebi.ac.uk/QuickGO/GTerm?id=GO:0022405
6	5,6	positive regulation of interleukin-6 production	GO:0032755	0.0107	0.0263	IL6R|1.205;STAT3|1.233	2	117	113	85180	http://www.ebi.ac.uk/QuickGO/GTerm?id=GO:0032755
5	4,5	molting cycle process	GO:0022404	0.0107	0.0263	DICER1|1.211;RUNX1|0.776	2	117	113	85180	http://www.ebi.ac.uk/QuickGO/GTerm?id=GO:0022404
4	4	negative regulation of cell adhesion	GO:0007162	0.0109	0.0266	CYP1B1|1.251;RUNX1|0.776;LRP1|1.22	3	342	113	85180	http://www.ebi.ac.uk/QuickGO/GTerm?id=GO:0007162
10	5,6,8,9,10	positive regulation of protein import into nucleus	GO:0042307	0.0109	0.0267	MAPK14|1.189;PIK3R2|0.836	2	118	113	85180	http://www.ebi.ac.uk/QuickGO/GTerm?id=GO:0042307
7	6,7	negative regulation of protein modification process	GO:0031400	0.0109	0.0267	ATG7|1.292;CEBPA|1.324;LRRC4|1.294;PIK3R2|0.836;TRIB2|0.827	5	999	113	85180	http://www.ebi.ac.uk/QuickGO/GTerm?id=GO:0031400
5	5	small molecule biosynthetic process	GO:0044283	0.0109	0.0267	ADM|1.177;GLUD2|1.264;GOT2|0.758;PTGES|1.323;CYB5R2|0.852;PADI2|1.248;STAT3|1.233	7	1819	113	85180	http://www.ebi.ac.uk/QuickGO/GTerm?id=GO:0044283
10	5,7,8,9,10	regulation of peptide hormone secretion	GO:0090276	0.0109	0.0267	MCU|1.125;LRP1|1.22;SPCS3|0.776	3	343	113	85180	http://www.ebi.ac.uk/QuickGO/GTerm?id=GO:0090276
8	8	negative regulation of protein kinase activity	GO:0006469	0.011	0.0269	CEBPA|1.324;LRRC4|1.294;TRIB2|0.827	3	344	113	85180	http://www.ebi.ac.uk/QuickGO/GTerm?id=GO:0006469
4	4	single-organism biosynthetic process	GO:0044711	0.011	0.027	ADM|1.177;CEBPA|1.324;DDHD1|0.774;DYRK2|0.768;EPM2AIP1|0.862;GLUD2|1.264;GOT2|0.758;IL6R|1.205;PTGES|1.323;CYB5R2|0.852;PADI2|1.248;PIK3R2|0.836;CTNS|1.2;STAT3|1.233	14	5328	113	85180	http://www.ebi.ac.uk/QuickGO/GTerm?id=GO:0044711
9	8,9	protein homotetramerization	GO:0051289	0.0111	0.027	KCNJ2|1.237;RXRA|1.225	2	119	113	85180	http://www.ebi.ac.uk/QuickGO/GTerm?id=GO:0051289
8	7,8	regulation of alpha-beta T cell activation	GO:0046634	0.0111	0.027	IL6R|1.205;RUNX1|0.776	2	119	113	85180	http://www.ebi.ac.uk/QuickGO/GTerm?id=GO:0046634
4	4	negative regulation of molecular function	GO:0044092	0.0112	0.0274	CEBPA|1.324;CYP1B1|1.251;LRRC4|1.294;NAIP|1.262;LRP1|1.22;TRIB2|0.827;USP7|0.835	7	1829	113	85180	http://www.ebi.ac.uk/QuickGO/GTerm?id=GO:0044092
12	6,7,9,10,11,12	positive regulation of insulin secretion	GO:0032024	0.0112	0.0274	MCU|1.125;LRP1|1.22	2	120	113	85180	http://www.ebi.ac.uk/QuickGO/GTerm?id=GO:0032024
4	4	transmission of nerve impulse	GO:0019226	0.0112	0.0274	CACNA1G|0.778;S1PR1|0.78	2	120	113	85180	http://www.ebi.ac.uk/QuickGO/GTerm?id=GO:0019226
7	6,7	dolichol-linked oligosaccharide biosynthetic process	GO:0006488	0.0112	0.0274	ST6GAL1|0.854;NEU3|0.745	2	120	113	85180	http://www.ebi.ac.uk/QuickGO/GTerm?id=GO:0006488
6	5,6	regulation of cytokine secretion	GO:0050707	0.0113	0.0274	MAPK14|1.189;LRP1|1.22;TLR5|1.294	3	347	113	85180	http://www.ebi.ac.uk/QuickGO/GTerm?id=GO:0050707
7	6,7	histone modification	GO:0016570	0.0114	0.0278	ATG7|1.292;KMT2A|0.852;PADI2|1.248;PHF21A|1.233;USP7|0.835	5	1011	113	85180	http://www.ebi.ac.uk/QuickGO/GTerm?id=GO:0016570
8	7,8	actin polymerization or depolymerization	GO:0008154	0.0115	0.0279	GSN|1.268;MTSS1|0.807;SSH2|1.253;TWF2|1.138	4	654	113	85180	http://www.ebi.ac.uk/QuickGO/GTerm?id=GO:0008154
8	7,8	regulation of proteolysis involved in cellular protein catabolic process	GO:1903050	0.0115	0.028	CEBPA|1.324;EPHA4|0.696;TRIB2|0.827;USP7|0.835	4	655	113	85180	http://www.ebi.ac.uk/QuickGO/GTerm?id=GO:1903050
7	7	cellular response to tumor necrosis factor	GO:0071356	0.0115	0.028	CEBPA|1.324;MAPK14|1.189;RORA|0.768	3	350	113	85180	http://www.ebi.ac.uk/QuickGO/GTerm?id=GO:0071356
6	6	cell-substrate junction assembly	GO:0007044	0.0116	0.0281	MACF1|0.892;LRP1|1.22	2	122	113	85180	http://www.ebi.ac.uk/QuickGO/GTerm?id=GO:0007044
6	6	membrane depolarization during action potential	GO:0086010	0.0116	0.0281	CACNA1G|0.778;KCNJ2|1.237	2	122	113	85180	http://www.ebi.ac.uk/QuickGO/GTerm?id=GO:0086010
6	5,6	cellular polysaccharide biosynthetic process	GO:0033692	0.0116	0.0281	DYRK2|0.768;EPM2AIP1|0.862	2	122	113	85180	http://www.ebi.ac.uk/QuickGO/GTerm?id=GO:0033692
8	8	divalent metal ion transport	GO:0070838	0.0117	0.0283	ASPH|1.236;CACNA1G|0.778;KCNJ2|1.237;LETM1|0.894;MCU|1.125	5	1017	113	85180	http://www.ebi.ac.uk/QuickGO/GTerm?id=GO:0070838
8	7,8	ncRNA processing	GO:0034470	0.0118	0.0283	DICER1|1.211;TENT4A|0.879;RPL22|0.861;SMAD2|0.818;TSEN34|1.262	5	1018	113	85180	http://www.ebi.ac.uk/QuickGO/GTerm?id=GO:0034470
9	8,9	regulation of JUN kinase activity	GO:0043506	0.0118	0.0283	DVL3|1.219;EPHA4|0.696	2	123	113	85180	http://www.ebi.ac.uk/QuickGO/GTerm?id=GO:0043506
7	6,7	adherens junction assembly	GO:0034333	0.0118	0.0283	MACF1|0.892;LRP1|1.22	2	123	113	85180	http://www.ebi.ac.uk/QuickGO/GTerm?id=GO:0034333
9	5,7,8,9	positive regulation of peptide secretion	GO:0002793	0.0118	0.0283	MAPK14|1.189;MCU|1.125;LRP1|1.22	3	353	113	85180	http://www.ebi.ac.uk/QuickGO/GTerm?id=GO:0002793
7	5,7	hindgut development	GO:0061525	0.0119	0.0283	TCF7|0.883	1	9	113	85180	http://www.ebi.ac.uk/QuickGO/GTerm?id=GO:0061525
9	6,8,9	regulation of gamma-aminobutyric acid secretion	GO:0014052	0.0119	0.0283	SV2A|1.198	1	9	113	85180	http://www.ebi.ac.uk/QuickGO/GTerm?id=GO:0014052
10	8,9,10	regulation of activation of Janus kinase activity	GO:0010533	0.0119	0.0283	IL6R|1.205	1	9	113	85180	http://www.ebi.ac.uk/QuickGO/GTerm?id=GO:0010533
6	6	DNA damage induced protein phosphorylation	GO:0006975	0.0119	0.0283	MAP2K6|1.208	1	9	113	85180	http://www.ebi.ac.uk/QuickGO/GTerm?id=GO:0006975
8	6,8	regulation of chromatin assembly or disassembly	GO:0001672	0.0119	0.0283	PADI2|1.248	1	9	113	85180	http://www.ebi.ac.uk/QuickGO/GTerm?id=GO:0001672
8	6,7,8	interleukin-9-mediated signaling pathway	GO:0038113	0.0119	0.0283	STAT3|1.233	1	9	113	85180	http://www.ebi.ac.uk/QuickGO/GTerm?id=GO:0038113
6	5,6	calcitonin family receptor signaling pathway	GO:0097646	0.0119	0.0283	ADM|1.177	1	9	113	85180	http://www.ebi.ac.uk/QuickGO/GTerm?id=GO:0097646
7	7	cellular response to interleukin-9	GO:0071355	0.0119	0.0283	STAT3|1.233	1	9	113	85180	http://www.ebi.ac.uk/QuickGO/GTerm?id=GO:0071355
10	8,9,10	nodal signaling pathway involved in determination of lateral mesoderm left/right asymmetry	GO:1900164	0.0119	0.0283	SMAD2|0.818	1	9	113	85180	http://www.ebi.ac.uk/QuickGO/GTerm?id=GO:1900164
8	6,7,8	interleukin-23-mediated signaling pathway	GO:0038155	0.0119	0.0283	STAT3|1.233	1	9	113	85180	http://www.ebi.ac.uk/QuickGO/GTerm?id=GO:0038155
7	7	cellular hyperosmotic salinity response	GO:0071475	0.0119	0.0283	LETM1|0.894	1	9	113	85180	http://www.ebi.ac.uk/QuickGO/GTerm?id=GO:0071475
13	9,10,11,12,13	regulation of histone H4-K16 acetylation	GO:2000618	0.0119	0.0283	ATG7|1.292	1	9	113	85180	http://www.ebi.ac.uk/QuickGO/GTerm?id=GO:2000618
5	5	translocation of molecules into other organism involved in symbiotic interaction	GO:0051836	0.0119	0.0283	THOC1|0.836	1	9	113	85180	http://www.ebi.ac.uk/QuickGO/GTerm?id=GO:0051836
10	8,9,10	positive regulation of CD8-positive, alpha-beta T cell activation	GO:2001187	0.0119	0.0283	RUNX1|0.776	1	9	113	85180	http://www.ebi.ac.uk/QuickGO/GTerm?id=GO:2001187
10	7,8,9,10	regulation of nodal signaling pathway	GO:1900107	0.0119	0.0283	SMAD2|0.818	1	9	113	85180	http://www.ebi.ac.uk/QuickGO/GTerm?id=GO:1900107
8	8	positive regulation of aspartic-type peptidase activity	GO:1905247	0.0119	0.0283	EPHA4|0.696	1	9	113	85180	http://www.ebi.ac.uk/QuickGO/GTerm?id=GO:1905247
5	5	translocation of molecules into host	GO:0044417	0.0119	0.0283	THOC1|0.836	1	9	113	85180	http://www.ebi.ac.uk/QuickGO/GTerm?id=GO:0044417
9	8,9	regulation of lysosomal protein catabolic process	GO:1905165	0.0119	0.0283	LRP1|1.22	1	9	113	85180	http://www.ebi.ac.uk/QuickGO/GTerm?id=GO:1905165
6	6	regulation of Schwann cell proliferation	GO:0010624	0.0119	0.0283	DICER1|1.211	1	9	113	85180	http://www.ebi.ac.uk/QuickGO/GTerm?id=GO:0010624
9	8,9	regulation of transcription from RNA polymerase II promoter involved in determination of left/right symmetry	GO:1900094	0.0119	0.0283	SMAD2|0.818	1	9	113	85180	http://www.ebi.ac.uk/QuickGO/GTerm?id=GO:1900094
10	9,10	nodal signaling pathway involved in determination of left/right asymmetry	GO:0038107	0.0119	0.0283	SMAD2|0.818	1	9	113	85180	http://www.ebi.ac.uk/QuickGO/GTerm?id=GO:0038107
10	9,10	positive regulation of peptidyl-tyrosine autophosphorylation	GO:1900086	0.0119	0.0283	NRG1|1.57	1	9	113	85180	http://www.ebi.ac.uk/QuickGO/GTerm?id=GO:1900086
7	5,7	chromatin modification	GO:0016568	0.0119	0.0283	ATG7|1.292;KMT2A|0.852;PADI2|1.248;PHF21A|1.233;USP7|0.835	5	1021	113	85180	http://www.ebi.ac.uk/QuickGO/GTerm?id=GO:0016568
4	4	dendrite development	GO:0016358	0.0119	0.0283	DCC|1.085;EPHA4|0.696;NRG1|1.57	3	354	113	85180	http://www.ebi.ac.uk/QuickGO/GTerm?id=GO:0016358
10	7,9,10	toll-like receptor signaling pathway	GO:0002224	0.0119	0.0283	MAP2K6|1.208;MAPK14|1.189;TLR5|1.294	3	354	113	85180	http://www.ebi.ac.uk/QuickGO/GTerm?id=GO:0002224
4	4	microtubule cytoskeleton organization	GO:0000226	0.0119	0.0283	CALML3|0.758;DICER1|1.211;CALML5|0.9;EML4|0.871;MYH9|1.223;NAIP|1.262	6	1421	113	85180	http://www.ebi.ac.uk/QuickGO/GTerm?id=GO:0000226
4	4	embryonic placenta development	GO:0001892	0.012	0.0284	ADM|1.177;CEBPA|1.324	2	124	113	85180	http://www.ebi.ac.uk/QuickGO/GTerm?id=GO:0001892
5	5	oligosaccharide metabolic process	GO:0009311	0.012	0.0284	ST6GAL1|0.854;NEU3|0.745	2	124	113	85180	http://www.ebi.ac.uk/QuickGO/GTerm?id=GO:0009311
7	7	divalent inorganic cation transport	GO:0072511	0.012	0.0284	ASPH|1.236;CACNA1G|0.778;KCNJ2|1.237;LETM1|0.894;MCU|1.125	5	1023	113	85180	http://www.ebi.ac.uk/QuickGO/GTerm?id=GO:0072511
6	5,6	tissue homeostasis	GO:0001894	0.012	0.0284	KMT2A|0.852;RAB3D|1.202;S1PR1|0.78	3	355	113	85180	http://www.ebi.ac.uk/QuickGO/GTerm?id=GO:0001894
10	5,6,7,8,9,10	positive regulation of protein secretion	GO:0050714	0.0121	0.0286	MAPK14|1.189;MCU|1.125;LRP1|1.22	3	356	113	85180	http://www.ebi.ac.uk/QuickGO/GTerm?id=GO:0050714
5	5	cellular lipid catabolic process	GO:0044242	0.0121	0.0286	CYP1B1|1.251;LRP1|1.22;NEU3|0.745	3	356	113	85180	http://www.ebi.ac.uk/QuickGO/GTerm?id=GO:0044242
4	4	neurological system process	GO:0050877	0.0121	0.0286	ATG7|1.292;CACNA1G|0.778;CYP1B1|1.251;DICER1|1.211;KMT2A|0.852;NRG1|1.57;CTNS|1.2;S1PR1|0.78	8	2311	113	85180	http://www.ebi.ac.uk/QuickGO/GTerm?id=GO:0050877
5	5	anatomical structure homeostasis	GO:0060249	0.0121	0.0286	KMT2A|0.852;RAB3D|1.202;S1PR1|0.78;USP7|0.835	4	665	113	85180	http://www.ebi.ac.uk/QuickGO/GTerm?id=GO:0060249
6	6	skin epidermis development	GO:0098773	0.0122	0.0286	DICER1|1.211;RUNX1|0.776	2	125	113	85180	http://www.ebi.ac.uk/QuickGO/GTerm?id=GO:0098773
7	5,7	positive regulation of leukocyte chemotaxis	GO:0002690	0.0122	0.0286	IL6R|1.205;MAPK14|1.189	2	125	113	85180	http://www.ebi.ac.uk/QuickGO/GTerm?id=GO:0002690
7	7	cellular response to leukemia inhibitory factor	GO:1990830	0.0122	0.0286	PADI2|1.248;PCOLCE2|1.185	2	125	113	85180	http://www.ebi.ac.uk/QuickGO/GTerm?id=GO:1990830
8	8	blood vessel endothelial cell migration	GO:0043534	0.0122	0.0286	MAPK14|1.189;MYH9|1.223	2	125	113	85180	http://www.ebi.ac.uk/QuickGO/GTerm?id=GO:0043534
6	6	response to leukemia inhibitory factor	GO:1990823	0.0122	0.0286	PADI2|1.248;PCOLCE2|1.185	2	125	113	85180	http://www.ebi.ac.uk/QuickGO/GTerm?id=GO:1990823
5	5	bone remodeling	GO:0046849	0.0122	0.0286	RAB3D|1.202;S1PR1|0.78	2	125	113	85180	http://www.ebi.ac.uk/QuickGO/GTerm?id=GO:0046849
4	4	dendritic spine development	GO:0060996	0.0123	0.029	EPHA4|0.696;NRG1|1.57	2	126	113	85180	http://www.ebi.ac.uk/QuickGO/GTerm?id=GO:0060996
6	6	ureteric bud development	GO:0001657	0.0123	0.029	HOXD11|1.237;SMAD2|0.818	2	126	113	85180	http://www.ebi.ac.uk/QuickGO/GTerm?id=GO:0001657
9	5,8,9	positive regulation of sequence-specific DNA binding transcription factor activity	GO:0051091	0.0124	0.029	IL6R|1.205;NFAM1|1.218;STAT3|1.233	3	359	113	85180	http://www.ebi.ac.uk/QuickGO/GTerm?id=GO:0051091
6	6	negative regulation of proteolysis	GO:0045861	0.0125	0.0294	EPHA4|0.696;NAIP|1.262;LRP1|1.22;USP7|0.835	4	671	113	85180	http://www.ebi.ac.uk/QuickGO/GTerm?id=GO:0045861
5	5	mesonephric tubule development	GO:0072164	0.0125	0.0294	HOXD11|1.237;SMAD2|0.818	2	127	113	85180	http://www.ebi.ac.uk/QuickGO/GTerm?id=GO:0072164
6	6	associative learning	GO:0008306	0.0125	0.0294	KMT2A|0.852;CTNS|1.2	2	127	113	85180	http://www.ebi.ac.uk/QuickGO/GTerm?id=GO:0008306
6	6	mesonephric epithelium development	GO:0072163	0.0125	0.0294	HOXD11|1.237;SMAD2|0.818	2	127	113	85180	http://www.ebi.ac.uk/QuickGO/GTerm?id=GO:0072163
4	4	lipid localization	GO:0010876	0.0127	0.0297	GOT2|0.758;MAP2K6|1.208;PLIN2|1.233;RXRA|1.225;LRP1|1.22	5	1037	113	85180	http://www.ebi.ac.uk/QuickGO/GTerm?id=GO:0010876
9	8,9	actin filament capping	GO:0051693	0.0127	0.0297	GSN|1.268;TWF2|1.138	2	128	113	85180	http://www.ebi.ac.uk/QuickGO/GTerm?id=GO:0051693
7	7	cellular response to calcium ion	GO:0071277	0.0127	0.0297	ASPH|1.236;CPNE2|1.226	2	128	113	85180	http://www.ebi.ac.uk/QuickGO/GTerm?id=GO:0071277
5	5	neurotransmitter biosynthetic process	GO:0042136	0.0127	0.0297	CYP1B1|1.251;RORA|0.768	2	128	113	85180	http://www.ebi.ac.uk/QuickGO/GTerm?id=GO:0042136
6	6	T cell activation involved in immune response	GO:0002286	0.0127	0.0297	RORA|0.768;STAT3|1.233	2	128	113	85180	http://www.ebi.ac.uk/QuickGO/GTerm?id=GO:0002286
3	3	multi-multicellular organism process	GO:0044706	0.0129	0.0302	ADM|1.177;GOT2|0.758;RXRA|1.225	3	365	113	85180	http://www.ebi.ac.uk/QuickGO/GTerm?id=GO:0044706
6	5,6	actin cytoskeleton organization	GO:0030036	0.0129	0.0302	GSN|1.268;MTSS1|0.807;MYH9|1.223;S1PR1|0.78;LRP1|1.22;SSH2|1.253;TWF2|1.138	7	1881	113	85180	http://www.ebi.ac.uk/QuickGO/GTerm?id=GO:0030036
4	4	organic hydroxy compound metabolic process	GO:1901615	0.0129	0.0302	CEBPA|1.324;CYP1B1|1.251;CYB5R2|0.852;CTNS|1.2;RXRA|1.225	5	1043	113	85180	http://www.ebi.ac.uk/QuickGO/GTerm?id=GO:1901615
5	5	fatty acid metabolic process	GO:0006631	0.0131	0.0302	CYP1B1|1.251;MAPK14|1.189;PTGES|1.323;THEM4|0.778	4	680	113	85180	http://www.ebi.ac.uk/QuickGO/GTerm?id=GO:0006631
6	5,6	regulation of atrial cardiac muscle cell membrane depolarization	GO:0060371	0.0132	0.0302	CACNA1G|0.778	1	10	113	85180	http://www.ebi.ac.uk/QuickGO/GTerm?id=GO:0060371
9	7,8,9	determination of left/right asymmetry in lateral mesoderm	GO:0003140	0.0132	0.0302	SMAD2|0.818	1	10	113	85180	http://www.ebi.ac.uk/QuickGO/GTerm?id=GO:0003140
12	8,9,11,12	primary miRNA processing	GO:0031053	0.0132	0.0302	SMAD2|0.818	1	10	113	85180	http://www.ebi.ac.uk/QuickGO/GTerm?id=GO:0031053
8	7,8	negative regulation of granulocyte differentiation	GO:0030853	0.0132	0.0302	RUNX1|0.776	1	10	113	85180	http://www.ebi.ac.uk/QuickGO/GTerm?id=GO:0030853
8	8	regulation of NK T cell activation	GO:0051133	0.0132	0.0302	IL6R|1.205	1	10	113	85180	http://www.ebi.ac.uk/QuickGO/GTerm?id=GO:0051133
9	6,7,9	positive regulation of neutrophil extravasation	GO:2000391	0.0132	0.0302	CD99|0.793	1	10	113	85180	http://www.ebi.ac.uk/QuickGO/GTerm?id=GO:2000391
8	6,8	cardiac endothelial cell differentiation	GO:0003348	0.0132	0.0302	NRG1|1.57	1	10	113	85180	http://www.ebi.ac.uk/QuickGO/GTerm?id=GO:0003348
6	5,6	regulation of cellular response to osmotic stress	GO:0106049	0.0132	0.0302	LETM1|0.894	1	10	113	85180	http://www.ebi.ac.uk/QuickGO/GTerm?id=GO:0106049
6	6	response to interleukin-9	GO:0071104	0.0132	0.0302	STAT3|1.233	1	10	113	85180	http://www.ebi.ac.uk/QuickGO/GTerm?id=GO:0071104
6	5,6	post-embryonic camera-type eye development	GO:0031077	0.0132	0.0302	BCL11B|0.828	1	10	113	85180	http://www.ebi.ac.uk/QuickGO/GTerm?id=GO:0031077
7	6,7	ribosome disassembly	GO:0032790	0.0132	0.0302	PELO|1.178	1	10	113	85180	http://www.ebi.ac.uk/QuickGO/GTerm?id=GO:0032790
6	5,6	positive regulation of cell proliferation involved in kidney development	GO:1901724	0.0132	0.0302	IL6R|1.205	1	10	113	85180	http://www.ebi.ac.uk/QuickGO/GTerm?id=GO:1901724
7	5,7	negative regulation of vasoconstriction	GO:0045906	0.0132	0.0302	ADM|1.177	1	10	113	85180	http://www.ebi.ac.uk/QuickGO/GTerm?id=GO:0045906
9	5,7,9	endocardial cell differentiation	GO:0060956	0.0132	0.0302	NRG1|1.57	1	10	113	85180	http://www.ebi.ac.uk/QuickGO/GTerm?id=GO:0060956
8	7,8	omega-hydroxylase P450 pathway	GO:0097267	0.0132	0.0302	CYP1B1|1.251	1	10	113	85180	http://www.ebi.ac.uk/QuickGO/GTerm?id=GO:0097267
9	6,7,8,9	regulation of chemokine-mediated signaling pathway	GO:0070099	0.0132	0.0302	PADI2|1.248	1	10	113	85180	http://www.ebi.ac.uk/QuickGO/GTerm?id=GO:0070099
6	6	membrane raft polarization	GO:0001766	0.0132	0.0302	GSN|1.268	1	10	113	85180	http://www.ebi.ac.uk/QuickGO/GTerm?id=GO:0001766
8	8	monoubiquitinated protein deubiquitination	GO:0035520	0.0132	0.0302	USP7|0.835	1	10	113	85180	http://www.ebi.ac.uk/QuickGO/GTerm?id=GO:0035520
9	6,7,8,9	positive regulation of ryanodine-sensitive calcium-release channel activity	GO:0060316	0.0132	0.0302	ASPH|1.236	1	10	113	85180	http://www.ebi.ac.uk/QuickGO/GTerm?id=GO:0060316
7	7	cellular response to morphine	GO:0071315	0.0132	0.0302	ATG7|1.292	1	10	113	85180	http://www.ebi.ac.uk/QuickGO/GTerm?id=GO:0071315
4	4	glomerulus morphogenesis	GO:0072102	0.0132	0.0302	MTSS1|0.807	1	10	113	85180	http://www.ebi.ac.uk/QuickGO/GTerm?id=GO:0072102
8	8	ganglioside catabolic process	GO:0006689	0.0132	0.0302	NEU3|0.745	1	10	113	85180	http://www.ebi.ac.uk/QuickGO/GTerm?id=GO:0006689
5	5	regulation of resting membrane potential	GO:0060075	0.0132	0.0302	KCNJ2|1.237	1	10	113	85180	http://www.ebi.ac.uk/QuickGO/GTerm?id=GO:0060075
7	7	chemokine (C-C motif) ligand 2 secretion	GO:0035926	0.0132	0.0302	LRP1|1.22	1	10	113	85180	http://www.ebi.ac.uk/QuickGO/GTerm?id=GO:0035926
7	6,7	maintenance of DNA methylation	GO:0010216	0.0132	0.0302	USP7|0.835	1	10	113	85180	http://www.ebi.ac.uk/QuickGO/GTerm?id=GO:0010216
7	6,7	regulation of interleukin-12 secretion	GO:2001182	0.0132	0.0302	MAPK14|1.189	1	10	113	85180	http://www.ebi.ac.uk/QuickGO/GTerm?id=GO:2001182
8	7,8	negative regulation of cytoplasmic translation	GO:2000766	0.0132	0.0302	CPEB4|1.293	1	10	113	85180	http://www.ebi.ac.uk/QuickGO/GTerm?id=GO:2000766
9	6,7,8,9	positive regulation of activin receptor signaling pathway	GO:0032927	0.0132	0.0302	SMAD2|0.818	1	10	113	85180	http://www.ebi.ac.uk/QuickGO/GTerm?id=GO:0032927
6	5,6	dimeric G-protein coupled receptor signaling pathway	GO:0038042	0.0132	0.0302	ADM|1.177	1	10	113	85180	http://www.ebi.ac.uk/QuickGO/GTerm?id=GO:0038042
5	5	adaptive immune response based on somatic recombination of immune receptors built from immunoglobulin superfamily domains	GO:0002460	0.0133	0.0304	IL6R|1.205;RORA|0.768;STAT3|1.233;THOC1|0.836	4	683	113	85180	http://www.ebi.ac.uk/QuickGO/GTerm?id=GO:0002460
8	6,8	alpha-amino acid biosynthetic process	GO:1901607	0.0133	0.0304	GLUD2|1.264;GOT2|0.758;PADI2|1.248	3	369	113	85180	http://www.ebi.ac.uk/QuickGO/GTerm?id=GO:1901607
7	7	negative regulation of kinase activity	GO:0033673	0.0134	0.0306	CEBPA|1.324;LRRC4|1.294;TRIB2|0.827	3	370	113	85180	http://www.ebi.ac.uk/QuickGO/GTerm?id=GO:0033673
5	5	establishment of vesicle localization	GO:0051650	0.0134	0.0307	AP3M2|0.815;RAB3D|1.202;SV2A|1.198;TMED10|0.75	4	685	113	85180	http://www.ebi.ac.uk/QuickGO/GTerm?id=GO:0051650
5	5	modification of morphology or physiology of other organism involved in symbiotic interaction	GO:0051817	0.0135	0.0308	ATG7|1.292;RXRA|1.225	2	132	113	85180	http://www.ebi.ac.uk/QuickGO/GTerm?id=GO:0051817
11	8,9,10,11	positive regulation of proteasomal ubiquitin-dependent protein catabolic process	GO:0032436	0.0135	0.0308	CEBPA|1.324;TRIB2|0.827	2	132	113	85180	http://www.ebi.ac.uk/QuickGO/GTerm?id=GO:0032436
4	4	response to nutrient	GO:0007584	0.0136	0.031	GSN|1.268;CEBPA|1.324;RXRA|1.225	3	372	113	85180	http://www.ebi.ac.uk/QuickGO/GTerm?id=GO:0007584
5	4,5	cellular carbohydrate metabolic process	GO:0044262	0.0137	0.0311	DYRK2|0.768;EPM2AIP1|0.862;RORA|0.768;STAT3|1.233	4	689	113	85180	http://www.ebi.ac.uk/QuickGO/GTerm?id=GO:0044262
5	5	regulation of lipid transport	GO:0032368	0.0137	0.0311	MAP2K6|1.208;LRP1|1.22	2	133	113	85180	http://www.ebi.ac.uk/QuickGO/GTerm?id=GO:0032368
5	5	mesonephros development	GO:0001823	0.0137	0.0311	HOXD11|1.237;SMAD2|0.818	2	133	113	85180	http://www.ebi.ac.uk/QuickGO/GTerm?id=GO:0001823
6	6	actin-mediated cell contraction	GO:0070252	0.0137	0.0311	CACNA1G|0.778;KCNJ2|1.237	2	133	113	85180	http://www.ebi.ac.uk/QuickGO/GTerm?id=GO:0070252
8	6,8	defense response to Gram-positive bacterium	GO:0050830	0.0137	0.0311	ADM|1.177;IL6R|1.205	2	133	113	85180	http://www.ebi.ac.uk/QuickGO/GTerm?id=GO:0050830
5	5	regulation of cofactor metabolic process	GO:0051193	0.0137	0.0311	CTNS|1.2;STAT3|1.233	2	133	113	85180	http://www.ebi.ac.uk/QuickGO/GTerm?id=GO:0051193
4	4	pancreas development	GO:0031016	0.0139	0.0315	IL6R|1.205;SMAD2|0.818	2	134	113	85180	http://www.ebi.ac.uk/QuickGO/GTerm?id=GO:0031016
7	5,6,7	positive regulation of reactive oxygen species metabolic process	GO:2000379	0.0139	0.0315	MAPK14|1.189;TLR5|1.294	2	134	113	85180	http://www.ebi.ac.uk/QuickGO/GTerm?id=GO:2000379
8	8	regulation of cysteine-type endopeptidase activity	GO:2000116	0.0139	0.0315	ASPH|1.236;GSN|1.268;NAIP|1.262	3	375	113	85180	http://www.ebi.ac.uk/QuickGO/GTerm?id=GO:2000116
8	6,7,8	regulation of canonical Wnt signaling pathway	GO:0060828	0.0139	0.0315	DVL3|1.219;MAPK14|1.189;NAIP|1.262	3	375	113	85180	http://www.ebi.ac.uk/QuickGO/GTerm?id=GO:0060828
8	6,8	defense response to Gram-negative bacterium	GO:0050829	0.0141	0.0319	ADM|1.177;IL6R|1.205	2	135	113	85180	http://www.ebi.ac.uk/QuickGO/GTerm?id=GO:0050829
6	4,6	macromolecule methylation	GO:0043414	0.0143	0.0322	KMT2A|0.852;RAB3D|1.202;SNRPD3|0.735;TDRD9|1.615	4	698	113	85180	http://www.ebi.ac.uk/QuickGO/GTerm?id=GO:0043414
4	4	establishment or maintenance of cell polarity	GO:0007163	0.0143	0.0322	GSN|1.268;MACF1|0.892;MYH9|1.223	3	379	113	85180	http://www.ebi.ac.uk/QuickGO/GTerm?id=GO:0007163
6	4,6	positive regulation of ion transport	GO:0043270	0.0144	0.0322	ASPH|1.236;KCNJ2|1.237;MAP2K6|1.208	3	380	113	85180	http://www.ebi.ac.uk/QuickGO/GTerm?id=GO:0043270
6	6	response to tumor necrosis factor	GO:0034612	0.0144	0.0322	CEBPA|1.324;MAPK14|1.189;RORA|0.768	3	380	113	85180	http://www.ebi.ac.uk/QuickGO/GTerm?id=GO:0034612
7	6,7	embryonic skeletal system morphogenesis	GO:0048704	0.0145	0.0322	HOXD11|1.237;SMAD2|0.818	2	137	113	85180	http://www.ebi.ac.uk/QuickGO/GTerm?id=GO:0048704
8	7,8	ephrin receptor signaling pathway	GO:0048013	0.0145	0.0322	EPHA4|0.696;MYH9|1.223	2	137	113	85180	http://www.ebi.ac.uk/QuickGO/GTerm?id=GO:0048013
5	4,5	cardiac septum development	GO:0003279	0.0145	0.0322	DVL3|1.219;TGFBR3|0.717	2	137	113	85180	http://www.ebi.ac.uk/QuickGO/GTerm?id=GO:0003279
6	5,6	spinal cord development	GO:0021510	0.0145	0.0322	DCC|1.085;DICER1|1.211	2	137	113	85180	http://www.ebi.ac.uk/QuickGO/GTerm?id=GO:0021510
4	4	negative regulation of cell cycle	GO:0045786	0.0145	0.0322	CEBPA|1.324;MACF1|0.892;MAP2K6|1.208;MAPK14|1.189;THOC1|0.836	5	1073	113	85180	http://www.ebi.ac.uk/QuickGO/GTerm?id=GO:0045786
7	7	SA node cell action potential	GO:0086015	0.0145	0.0322	CACNA1G|0.778	1	11	113	85180	http://www.ebi.ac.uk/QuickGO/GTerm?id=GO:0086015
6	6	SA node cell to atrial cardiac muscle cell signalling	GO:0086018	0.0145	0.0322	CACNA1G|0.778	1	11	113	85180	http://www.ebi.ac.uk/QuickGO/GTerm?id=GO:0086018
10	8,10	glutamate biosynthetic process	GO:0006537	0.0145	0.0322	GLUD2|1.264	1	11	113	85180	http://www.ebi.ac.uk/QuickGO/GTerm?id=GO:0006537
7	7	citrulline biosynthetic process	GO:0019240	0.0145	0.0322	PADI2|1.248	1	11	113	85180	http://www.ebi.ac.uk/QuickGO/GTerm?id=GO:0019240
8	7,8	cellular response to isoquinoline alkaloid	GO:0071317	0.0145	0.0322	ATG7|1.292	1	11	113	85180	http://www.ebi.ac.uk/QuickGO/GTerm?id=GO:0071317
6	6	postsynaptic density protein 95 clustering	GO:0097119	0.0145	0.0322	LRRC4|1.294	1	11	113	85180	http://www.ebi.ac.uk/QuickGO/GTerm?id=GO:0097119
10	9,10	regulation of peptidyl-tyrosine autophosphorylation	GO:1900084	0.0145	0.0322	NRG1|1.57	1	11	113	85180	http://www.ebi.ac.uk/QuickGO/GTerm?id=GO:1900084
8	6,7,8	interleukin-27-mediated signaling pathway	GO:0070106	0.0145	0.0322	STAT3|1.233	1	11	113	85180	http://www.ebi.ac.uk/QuickGO/GTerm?id=GO:0070106
4	4	cerebellar granular layer formation	GO:0021684	0.0145	0.0322	NFIX|1.23	1	11	113	85180	http://www.ebi.ac.uk/QuickGO/GTerm?id=GO:0021684
8	6,7,8	mitochondrial calcium uptake	GO:0036444	0.0145	0.0322	MCU|1.125	1	11	113	85180	http://www.ebi.ac.uk/QuickGO/GTerm?id=GO:0036444
5	5	membrane raft distribution	GO:0031580	0.0145	0.0322	GSN|1.268	1	11	113	85180	http://www.ebi.ac.uk/QuickGO/GTerm?id=GO:0031580
8	7,8	regulation of protein catabolic process in the vacuole	GO:1904350	0.0145	0.0322	LRP1|1.22	1	11	113	85180	http://www.ebi.ac.uk/QuickGO/GTerm?id=GO:1904350
8	6,8	regulation of neutrophil extravasation	GO:2000389	0.0145	0.0322	CD99|0.793	1	11	113	85180	http://www.ebi.ac.uk/QuickGO/GTerm?id=GO:2000389
6	6	regulation of Ras GTPase binding	GO:1904475	0.0145	0.0322	EPHA4|0.696	1	11	113	85180	http://www.ebi.ac.uk/QuickGO/GTerm?id=GO:1904475
4	4	positive regulation of beta-amyloid clearance	GO:1900223	0.0145	0.0322	LRP1|1.22	1	11	113	85180	http://www.ebi.ac.uk/QuickGO/GTerm?id=GO:1900223
8	6,7,8	interleukin-35-mediated signaling pathway	GO:0070757	0.0145	0.0322	STAT3|1.233	1	11	113	85180	http://www.ebi.ac.uk/QuickGO/GTerm?id=GO:0070757
9	4,6,8,9	regulation of branching involved in prostate gland morphogenesis	GO:0060687	0.0145	0.0322	RXRA|1.225	1	11	113	85180	http://www.ebi.ac.uk/QuickGO/GTerm?id=GO:0060687
8	7,8	positive regulation of transcription from RNA polymerase III promoter	GO:0045945	0.0145	0.0322	CEBPA|1.324	1	11	113	85180	http://www.ebi.ac.uk/QuickGO/GTerm?id=GO:0045945
6	6	regulation of glycogen (starch) synthase activity	GO:2000465	0.0145	0.0322	EPM2AIP1|0.862	1	11	113	85180	http://www.ebi.ac.uk/QuickGO/GTerm?id=GO:2000465
13	9,10,13	histone H3-K14 acetylation	GO:0044154	0.0145	0.0322	KMT2A|0.852	1	11	113	85180	http://www.ebi.ac.uk/QuickGO/GTerm?id=GO:0044154
8	8	commitment of neuronal cell to specific neuron type in forebrain	GO:0021902	0.0145	0.0322	BCL11B|0.828	1	11	113	85180	http://www.ebi.ac.uk/QuickGO/GTerm?id=GO:0021902
5	5	synapse dissasembly	GO:0098883	0.0145	0.0322	EPHA4|0.696	1	11	113	85180	http://www.ebi.ac.uk/QuickGO/GTerm?id=GO:0098883
7	6,7	positive regulation of glial cell migration	GO:1903977	0.0145	0.0322	LRP1|1.22	1	11	113	85180	http://www.ebi.ac.uk/QuickGO/GTerm?id=GO:1903977
6	6	N-acetylneuraminate metabolic process	GO:0006054	0.0145	0.0322	ST6GAL1|0.854	1	11	113	85180	http://www.ebi.ac.uk/QuickGO/GTerm?id=GO:0006054
8	6,7,8	basic amino acid transmembrane transport	GO:1990822	0.0145	0.0322	SLC7A7|0.866	1	11	113	85180	http://www.ebi.ac.uk/QuickGO/GTerm?id=GO:1990822
8	7,8	actin filament reorganization	GO:0090527	0.0145	0.0322	GSN|1.268	1	11	113	85180	http://www.ebi.ac.uk/QuickGO/GTerm?id=GO:0090527
8	7,8	regulation of aspartic-type endopeptidase activity involved in amyloid precursor protein catabolic process	GO:1902959	0.0145	0.0322	EPHA4|0.696	1	11	113	85180	http://www.ebi.ac.uk/QuickGO/GTerm?id=GO:1902959
7	7	myeloid progenitor cell differentiation	GO:0002318	0.0145	0.0322	RUNX1|0.776	1	11	113	85180	http://www.ebi.ac.uk/QuickGO/GTerm?id=GO:0002318
5	5	cerebellar granule cell differentiation	GO:0021707	0.0145	0.0322	NFIX|1.23	1	11	113	85180	http://www.ebi.ac.uk/QuickGO/GTerm?id=GO:0021707
8	7,8	positive regulation of granulocyte differentiation	GO:0030854	0.0145	0.0322	RUNX1|0.776	1	11	113	85180	http://www.ebi.ac.uk/QuickGO/GTerm?id=GO:0030854
8	8	osteoclast differentiation	GO:0030316	0.0147	0.0324	MAPK14|1.189;OSTM1|0.769	2	138	113	85180	http://www.ebi.ac.uk/QuickGO/GTerm?id=GO:0030316
5	5	regulation of carbohydrate biosynthetic process	GO:0043255	0.0147	0.0324	DYRK2|0.768;EPM2AIP1|0.862	2	138	113	85180	http://www.ebi.ac.uk/QuickGO/GTerm?id=GO:0043255
5	5	response to dsRNA	GO:0043331	0.0147	0.0324	DICER1|1.211;SMAD2|0.818	2	138	113	85180	http://www.ebi.ac.uk/QuickGO/GTerm?id=GO:0043331
6	6	neural tube closure	GO:0001843	0.0147	0.0324	ADM|1.177;DVL3|1.219	2	138	113	85180	http://www.ebi.ac.uk/QuickGO/GTerm?id=GO:0001843
6	6	polysaccharide biosynthetic process	GO:0000271	0.0147	0.0324	DYRK2|0.768;EPM2AIP1|0.862	2	138	113	85180	http://www.ebi.ac.uk/QuickGO/GTerm?id=GO:0000271
5	5	cellular response to transforming growth factor beta stimulus	GO:0071560	0.0147	0.0324	RUNX1|0.776;SMAD2|0.818;TGFBR3|0.717	3	383	113	85180	http://www.ebi.ac.uk/QuickGO/GTerm?id=GO:0071560
5	5	regulation of muscle system process	GO:0090257	0.0147	0.0324	ASPH|1.236;FBXO32|0.703;KCNJ2|1.237	3	383	113	85180	http://www.ebi.ac.uk/QuickGO/GTerm?id=GO:0090257
7	7	DNA-templated transcription, termination	GO:0006353	0.0149	0.0328	SNRPD3|0.735;THOC1|0.836	2	139	113	85180	http://www.ebi.ac.uk/QuickGO/GTerm?id=GO:0006353
5	5	tube closure	GO:0060606	0.0149	0.0328	ADM|1.177;DVL3|1.219	2	139	113	85180	http://www.ebi.ac.uk/QuickGO/GTerm?id=GO:0060606
6	5,6	regulation of ERBB signaling pathway	GO:1901184	0.0149	0.0328	NRG1|1.57;EPS15|0.898	2	139	113	85180	http://www.ebi.ac.uk/QuickGO/GTerm?id=GO:1901184
5	5	sensory organ morphogenesis	GO:0090596	0.0149	0.0328	DVL3|1.219;NECTIN1|1.271;STAT3|1.233	3	385	113	85180	http://www.ebi.ac.uk/QuickGO/GTerm?id=GO:0090596
7	7	regulation of striated muscle contraction	GO:0006942	0.0151	0.0331	ASPH|1.236;KCNJ2|1.237	2	140	113	85180	http://www.ebi.ac.uk/QuickGO/GTerm?id=GO:0006942
5	5	nephron epithelium development	GO:0072009	0.0151	0.0331	HOXD11|1.237;MTSS1|0.807	2	140	113	85180	http://www.ebi.ac.uk/QuickGO/GTerm?id=GO:0072009
6	6	regulation of steroid metabolic process	GO:0019218	0.0151	0.0331	ADM|1.177;RORA|0.768	2	140	113	85180	http://www.ebi.ac.uk/QuickGO/GTerm?id=GO:0019218
[truncated: 793 more rows]

## Sheet: Table S3.Cellular component
Table S3. Gene Ontology (GO) annotation for the 119 intersected DEGs in cellular component catergory
[truncated: 304 more rows]

[truncated: 2 more sheets: Table S4.Molecular function, Table S5. KEGG pathways]
