# Supplementary material for: MicroRNA–Messenger RNA Regulatory Network Mediates Disrupted TH17 Cell Differentiation in Depression
Source: Front Psychiatry. 2022 Apr 5;13:824209. doi: 10.3389/fpsyt.2022.824209 (PMC9017773; doi:10.3389/fpsyt.2022.824209)
Supplement: Supplementary file 2 [file Data_Sheet_2.xlsx]

## Sheet: Sheet1
Group	Weight	Social interaction ratio	FST immobility time	Margin area time	Center area time	TST immobility time	Open arm time	Closed arm time
CSDS	26.25	0.433437	96.8657	268.664	31.4664	125.732	0	140.103
CSDS	24.9	0.122905	174.998	293.864	6.2666	166.532	40.0663	118.532
CSDS	26.05	0.646725	139.865	298.597	1.53332	114.466	14.1332	144.218
CSDS	24.8	0.495755	157.398	300.13	0	111.666	3.9333	116.565
CSDS	24.45	0.322049	99.1323	292.064	7.73326	198.065	16.7998	125.878
CSDS	27.7	0.449656	227.064	295.13	4.99995	187.198	2.99997	285.131
CSDS	24.05	0.380953	139.532	293.997	6.13327	220.464	0	289.731
CSDS	25.27	0.0774058	186.265	289.93	10.1999	208.665	75.3326	209.198
CSDS	27.79	0.348038	206.265	269.664	29.1997	235.398	8.99991	272.531
CSDS	27.5	0.511387	163.398	297.73	2.39998	166.332	110.599	109.097
CSDS	27.07	0.356045	115.732	293.664	6.4666	100.132	5.86661	288.664
CSDS	24.38	0.635562	77.7326	290.664	9.46657	141.065	0	294.93
CSDS	27.5	0.682588	119.332	253.864	0.399996	157.798	8.73324	54.3779
CSDS	24.79	0.695653	194.331	216.531	18.5331	209.531	22.5331	204.497
CON	26.11	2.83725	17.3332	296.797	2.39998	23.9998	0	295.863
CON	26.72	1.33277	0	254.331	45.7995	83.9325	91.4657	122.094
CON	26.3	1.57907	49.6662	251.997	48.1329	164.198	0.66666	273.13
CON	23.5	5.68395	174.798	286.064	14.0665	172.732	49.7328	236.264
CON	26.35	2.03471	122.732	249.998	48.1995	97.7324	10.7332	250.997
CON	26.47	1.25973	113.466	195.531	104.466	93.1991	47.9995	243.731
CON	24.56	1.02441	27.4664	280.331	19.7998	170.598	91.4657	187.665
CON	29.17	1.01425	163.798	288.864	11.2666	114.199	24.733	232.665
CON	26.76	0.943051	57.2661	192.865	107.266	44.9995	13.8665	263.997
CON	27.73	1.95898	83.4658	232.864	66.9993	132.465	13.1332	270.198
CON	27.78	1.00223	166.332	245.664	54.4661	53.7995	6.79993	278.731
