# Supplementary material for: MicroRNA–Messenger RNA Regulatory Network Mediates Disrupted TH17 Cell Differentiation in Depression
Source: Front Psychiatry. 2022 Apr 5;13:824209. doi: 10.3389/fpsyt.2022.824209 (PMC9017773; doi:10.3389/fpsyt.2022.824209)
Supplement: Supplementary file 3 [file Data_Sheet_3.xlsx]

## Sheet: GSE81152（30MDD vs 19HC）
MicroRNAs as biomarkers for major depression: a role for let-7b and let-7c
ID	P.Value	t	B	log2FC	miRNA_ID
42477	0.000129	4.78873	-2.14	3.05008	hsa-miR-324-5p
169161	0.00201	4.1499	-3.79	3.46314	hsa-miR-4489
17657	0.002564	-3.23527	-2.2	-1.28018	ebv-miR-BART18-5p
17347	0.00282	3.29934	-2.58	1.84062	hsa-miR-708-3p
168861	0.003232	3.8539	-3.85	4.72613	hsa-miR-4754
145943	0.003798	3.46724	-3.41	2.14081	hsa-miR-100-5p
17506	0.003952	3.09272	-2.5	1.79307	hsa-miR-24-3p
10988	0.005722	3.04788	-2.96	1.93853	hsa-miR-194-5p
169001	0.006632	-4.49701	-4.34	-6.1436	hsa-miR-4670-5p
42501	0.007144	-2.863	-2.8	-1.19427	hcmv-miR-US33-5p
146086	0.008014	2.82279	-2.87	1.31521	hsa-miR-30a-5p
168789	0.009448	-2.70192	-2.8	-1.08471	hsa-miR-4686
32095	0.009544	2.79081	-3.1	1.47033	hsa-miR-624-3p
10998	0.010534	2.76582	-3.27	1.51785	hsa-miR-19b-3p
148264	0.011012	2.67338	-2.97	1.33329	hsa-miR-3665
145852	0.011985	2.68128	-3.25	2.18965	hsa-miR-210
168910	0.013182	-4.29442	-4.44	-7.54071	hsa-miR-4735-5p
169067	0.013621	-3.46564	-4.32	-5.49235	hsa-miR-4691-5p
145757	0.013936	-2.60194	-3.21	-1.72236	hsa-miR-33a-3p
13143	0.014886	2.69359	-3.54	1.51842	hsa-miR-301a-3p
17492	0.015434	2.7883	-3.8	2.16336	sv40-miR-S1-5p
147856	0.015725	2.58481	-3.37	1.44723	hsa-miR-3200-3p
169130	0.0179	-2.62172	-3.66	-1.79815	hsa-miR-4764-3p
42887	0.018114	2.48727	-3.33	1.18392	hsa-miR-331-3p
168687	0.018488	2.76495	-3.92	2.73814	hsa-miR-29a-3p
10997	0.018571	2.51185	-3.47	1.25773	hsa-miR-19a-3p
145633	0.018697	2.49694	-3.39	1.59805	hsa-let-7d-3p
169110	0.019004	2.57773	-3.62	1.97371	hsa-miR-4497
42772	0.01948	-2.4526	-3.36	-1.38726	hsa-miR-566
169036	0.020143	2.62247	-3.85	3.0382	hsa-miR-4745-3p
169287	0.021333	-2.78626	-4.07	-2.63727	hsa-miR-548as-5p
148559	0.021578	-2.43947	-3.51	-1.10062	hsa-miR-411-3p
148272	0.022229	2.43818	-3.54	1.21291	hsa-miR-3615
148644	0.022354	-2.41362	-3.48	-1.11645	hsa-miR-551b-3p
145977	0.022911	-2.37124	-3.43	-1.21227	hsa-miR-1247-5p
42475	0.023598	2.6706	-4.03	2.17329	hsa-miR-221-5p
42682	0.025177	2.35672	-3.54	1.07769	hsa-miR-25-3p
169275	0.025691	-2.51989	-3.94	-2.45658	hsa-miR-548aq-3p
147554	0.026158	2.33584	-3.52	1.38069	hsa-miR-4273
168629	0.027466	-2.37017	-3.7	-1.48155	hsa-miR-5087
14300	0.027661	2.36682	-3.71	1.30625	hsa-miR-29c-5p
46363	0.029648	-2.28014	-3.59	-1.70448	hsa-miR-1272
17866	0.030406	3.00623	-4.41	4.65388	hsa-miR-331-5p
147584	0.03134	-2.2668	-3.67	-1.38551	hsa-miR-548t-5p
168719	0.033386	-2.27727	-3.8	-1.48568	hsa-miR-4495
169254	0.033571	-2.19737	-3.61	-1.16295	hsa-miR-4762-3p
148234	0.034343	-2.24412	-3.82	-1.46052	hsa-miR-3667-5p
42905	0.034656	-2.26722	-3.81	-1.44323	hcmv-miR-US25-1-5p
10928	0.036049	2.19869	-3.73	1.62165	hsa-miR-125a-5p
42778	0.036384	2.18156	-3.73	1.24124	hsa-let-7g-3p
168848	0.038452	2.64986	-4.39	3.3392	hsa-miR-4700-3p
145698	0.040038	-2.14674	-3.76	-1.39198	hsa-miR-496
42852	0.040056	-2.28217	-4.19	-1.92615	hsa-miR-760
168675	0.042916	2.56745	-4.4	3.10861	hsa-miR-4433-3p
46231	0.043054	-2.14761	-3.87	-1.61268	hsa-miR-519b-3p
42622	0.044452	-2.09503	-3.83	-1.5474	hsa-miR-579
30592	0.044454	-2.20875	-4.21	-2.15561	hsa-miR-599
169069	0.045189	2.37449	-4.28	3.66852	hsa-miR-3977
17541	0.04591	-2.05445	-3.78	-1.284	ebv-miR-BART1-5p
147874	0.04899	-2.15674	-4.07	-2.35248	hsa-miR-544b
30209	0.04969	-2.2686	-4.23	-3.69478	hsa-miRPlus-C1114
148317	0.011383	-2.62593	-2.9	-0.687996	hsa-miR-3621
13178	0.022157	2.41751	-3.48	0.940975	hsa-miR-18a-3p
17944	0.027454	-2.28473	-3.48	-0.97652	hsa-miR-337-5p
145696	0.031584	-2.21448	-3.55	-0.613367	hsa-miR-655
42522	0.035222	-2.16345	-3.61	-0.760288	ebv-miR-BART19-3p
148643	0.038094	-2.13539	-3.67	-0.717874	hsa-miR-642a-5p
17614	0.042132	-2.08467	-3.72	-0.435532	sv40-miR-S1-3p
42944	0.043277	2.08264	-3.75	0.764397	hsa-miR-564
148351	0.044398	-2.07256	-3.77	-0.641192	hsa-miR-3945
33902	0.045352	2.10269	-3.86	0.839066	hsa-miR-128
169305	0.050676	2.09463	-4.01	2.08746	hsa-miR-4455
148371	0.050908	-2.00042	-3.83	-0.422882	hsa-miR-3620-3p
169262	0.053227	-2.06946	-4.02	-1.83553	hsa-miR-5009-5p
147891	0.053815	2.03274	-3.96	1.27131	hsa-miR-3175
11148	0.053888	-2.15963	-4.2	-2.44592	hsa-miR-515-3p
42721	0.054118	-2.01383	-3.94	-0.943452	hsa-miR-503-3p
148239	0.054775	-1.98357	-3.9	-1.07738	hsa-miR-3916
168593	0.055108	2.14675	-4.21	2.92542	hsa-miR-4726-3p
146049	0.055372	2.0186	-3.98	1.44553	hsa-miR-28-5p
168692	0.055814	2.68736	-4.48	4.71882	hsa-miR-3688-5p
169220	0.055876	-1.96282	-3.89	-0.935345	hsa-miR-4697-3p
145950	0.056337	1.97207	-3.91	1.16121	hsa-miR-33b-5p
147540	0.056516	-1.97881	-3.92	-1.2747	hsa-miR-4310
46766	0.056904	-1.94826	-3.9	-0.523263	hsa-miR-1208
42769	0.057091	1.96961	-3.93	1.21662	hsa-let-7b-3p
10943	0.057824	-1.94363	-3.91	-0.718886	hsa-miR-136-5p
169267	0.058024	2.45837	-4.45	3.91493	hsa-miR-548aj-5p/hsa-miR-548g-5p/hsa-miR-548x-5p
169409	0.058104	2.02424	-4.06	1.2988	hsa-miR-4286
147612	0.058866	-1.94081	-3.93	-0.504931	hsv1-miR-H5-5p
147843	0.059197	2.01457	-4.06	1.8041	hsa-miR-3144-5p
17592	0.061762	-2.00036	-4.14	-1.33619	hsa-miR-604
147780	0.061816	-1.91654	-3.95	-0.779898	hsa-miR-4267
11171	0.063175	-1.9003	-3.96	-0.805583	hsa-miR-521
168661	0.063294	-2.20865	-4.35	-3.4352	hsa-miR-4531
42865	0.063833	1.9222	-3.99	1.13508	hsa-miR-181a-5p
169160	0.06645	1.97992	-4.22	2.02325	hsa-miR-4633-3p
46796	0.066833	1.87834	-4	0.993746	hsa-miR-1302
169242	0.067498	-1.88369	-4.01	-1.10986	hsa-miR-5686
19585	0.067521	1.88858	-4.01	0.889602	hsa-miR-148b-3p
42508	0.067623	-1.86894	-4	-0.843636	hsa-miR-106a-3p
168832	0.067942	2.49862	-4.49	4.3874	hsa-miR-4674
147815	0.069005	-1.88863	-4.04	-0.902437	hsv1-miR-H14-5p
169257	0.069273	-1.89514	-4.12	-2.05423	hsa-miR-4740-5p
168770	0.072862	-1.91264	-4.15	-1.7488	hsa-miR-4699-3p
169041	0.07304	2.03113	-4.34	2.51926	hsa-miR-1245b-3p
169319	0.073268	-1.9813	-4.27	-2.1472	hsa-miR-3136-3p
168571	0.073521	-2.26614	-4.46	-3.08571	hsa-miR-550b-2-5p
168655	0.073688	-2.42227	-4.5	-4.25334	hsa-miR-5588-5p
17312	0.075381	-1.81522	-4.07	-0.410323	hsa-miR-592
148645	0.075802	-1.81252	-4.07	-0.432297	hsa-miR-129-5p
168561	0.077399	-1.82481	-4.1	-1.37442	hsa-miR-1245b-5p
148018	0.077469	-2.22415	-4.47	-6.14225	hsa-miR-3671
168869	0.078881	1.7972	-4.09	0.979452	hsa-miR-5010-3p
168741	0.079394	-2.3529	-4.5	-4.13153	hsa-miR-5681a
168710	0.080166	-1.97325	-4.32	-2.10135	hsa-miR-4536-5p
168729	0.08139	-1.88993	-4.24	-2.01285	hsa-miR-4661-5p
13177	0.081548	-1.86776	-4.22	-1.03243	hsa-miR-143-3p
148284	0.082294	-1.78018	-4.12	-0.949176	hsa-miR-208b
148434	0.082443	-1.80141	-4.13	-0.962284	hsa-miR-3692-3p
169261	0.082672	-1.91025	-4.35	-2.56112	hsa-miR-4772-3p
46272	0.0827	-1.7723	-4.12	-0.482264	hsa-miR-1200
147904	0.083109	1.83526	-4.18	1.97613	hsa-miR-3148
17655	0.083219	-1.77569	-4.12	-0.621864	ebv-miR-BART14-5p
148052	0.083394	-1.76819	-4.13	-0.679333	hsa-miR-374c-3p
169263	0.084449	-2.01255	-4.39	-2.40581	hsa-miR-4634
46380	0.085035	1.86497	-4.26	2.0287	hsa-miR-1255a
11004	0.085175	-1.77022	-4.14	-1.15068	hsa-miR-203a
147790	0.086534	-1.83481	-4.23	-2.03908	hsv2-miR-H7-3p
169244	0.087035	-1.80482	-4.22	-1.33516	hsa-miR-5572
17353	0.087137	-1.745	-4.15	-0.455068	hsa-miR-609
169196	0.089932	-1.74881	-4.17	-1.23949	hsa-miR-5705
147816	0.090052	-1.74076	-4.17	-0.811235	hsa-miR-3162-5p
29190	0.09029	-1.73031	-4.17	-0.528623	hsa-miR-708-5p
42549	0.090402	-1.72969	-4.17	-0.675286	hsa-miR-19a-5p
148622	0.090632	-1.72687	-4.17	-0.618769	hsa-miR-877-3p
168815	0.091016	1.83838	-4.28	2.41808	hsa-miR-4488
169368	0.091637	1.76061	-4.2	1.40864	hsa-miR-3529-3p
168985	0.091766	1.88876	-4.38	2.8307	hsa-miR-4722-5p
147925	0.092157	-2.0858	-4.48	-2.83211	hsa-miR-3126-5p
147621	0.092215	1.74153	-4.18	0.858644	hsa-miR-4278
168800	0.092885	-1.90972	-4.39	-3.00998	hsa-miR-4724-5p
146148	0.093631	1.73166	-4.19	0.8885	hsa-miR-548q
10976	0.095703	-1.72897	-4.2	-1.0788	hsa-miR-182-3p
169162	0.096751	-1.73175	-4.22	-2.08222	hsa-miR-5691
147822	0.09743	-1.6912	-4.21	-0.612383	hsv2-miR-H23-5p
145962	0.098259	-1.6869	-4.22	-0.490572	hsa-miR-639
148406	0.099802	1.68303	-4.22	0.742867	hsa-miR-3684
168562	0.099966	-1.78334	-4.31	-1.64572	hsa-miR-4738-3p
169326	0.100466	-2.01754	-4.49	-3.59436	hsa-miR-451b
148118	0.100611	2.0164	-4.49	2.82648	hsa-miR-676-5p
147776	0.10113	1.69535	-4.22	0.953123	hsa-miR-4317
147772	0.101548	-1.66753	-4.25	-0.707767	hsa-miR-4303
46929	0.102352	-1.66412	-4.25	-0.502478	hsa-miR-548n
42630	0.102426	1.68481	-4.23	0.996963	hsa-miR-140-3p
169124	0.103072	-1.76527	-4.35	-1.29102	hsa-miR-548aj-3p
168665	0.103626	1.70989	-4.27	1.03972	hsa-miR-3619-3p
17870	0.103945	-1.68084	-4.24	-1.62419	hsa-miR-628-5p
46511	0.104068	-1.68459	-4.24	-1.144	hiv1-miR-TAR-5p
169188	0.104563	-1.68717	-4.25	-0.912071	hsa-miR-4443
42694	0.10584	-1.72929	-4.32	-2.13574	hsa-miR-485-3p
168944	0.105915	1.76231	-4.34	2.41062	hsa-miR-4707-5p
145798	0.106626	1.67403	-4.26	1.05474	hsa-miR-142-5p
17530	0.107151	-2.08063	-4.51	-3.65344	hsa-miR-641
147640	0.107901	-1.65567	-4.26	-0.848966	kshv-miR-K12-10a-5p
168858	0.108653	-1.734	-4.34	-1.8606	hsa-miR-4638-3p
42446	0.108929	1.67101	-4.27	0.888329	hsa-miR-576-5p
169100	0.108973	-1.95353	-4.49	-3.19458	hsa-miR-4758-3p
147799	0.109055	1.63491	-4.27	0.573902	hsa-miR-3156-5p
169358	0.11011	1.87739	-4.45	3.42502	hsa-miR-4417
32891	0.110631	-1.62675	-4.28	-0.7905	hsa-miR-769-5p
168768	0.110829	-1.75033	-4.41	-1.42029	hsa-miR-4423-5p
147632	0.11123	1.63531	-4.27	0.738034	hsa-miR-4297
147866	0.112869	1.62406	-4.28	0.673389	hsa-miR-3134
145670	0.11306	1.63797	-4.28	0.89088	hsa-miR-18b-5p
145722	0.113167	-1.62064	-4.29	-0.788449	hsa-miR-520e
169222	0.113567	1.61697	-4.29	0.939234	hsa-miR-4760-5p
42702	0.114522	-1.91453	-4.5	-2.73135	hsa-miR-30c-1-3p
10985	0.114622	1.61392	-4.29	0.852338	hsa-miR-191-5p
21702	0.114711	-1.61259	-4.29	-0.708351	hsa-miR-219-1-3p
146137	0.114777	-1.61057	-4.3	-0.804569	hsa-miR-133a
169385	0.114836	1.63642	-4.28	0.709007	hsa-miR-4500
145640	0.11508	1.62647	-4.28	0.776516	hsa-miR-328
147827	0.115339	-1.60375	-4.31	-0.612027	hsa-miR-3130-3p
169053	0.115749	1.62964	-4.29	0.858081	hsa-miR-130b-5p
168884	0.115948	-1.65692	-4.4	-1.63718	hsa-miR-548aq-5p
147997	0.116842	-1.64762	-4.31	-1.63048	hsa-miR-3934-5p
169023	0.11723	-1.64575	-4.32	-1.64073	hsa-miR-4712-3p
148231	0.117938	-1.59709	-4.31	-0.537715	hsa-miR-3918
168970	0.118112	1.60901	-4.3	1.41758	hsa-miR-5590-5p
169229	0.118182	-1.64118	-4.34	-2.35069	hsa-miR-4666b
148273	0.118889	1.58672	-4.34	0.536197	hsa-miR-3150b-3p
15619	0.119354	-1.58524	-4.33	-0.435673	hsa-miR-649
17883	0.119458	-1.6203	-4.31	-1.04089	hsa-miR-19b-1-5p
42754	0.120206	1.5827	-4.33	0.640432	hsa-miR-586
168995	0.120481	1.60775	-4.3	1.05589	hsa-miR-4791
14272	0.120837	-1.57765	-4.35	-0.32721	hsa-miR-542-3p
145716	0.121408	-1.57685	-4.34	-0.481535	hsa-miR-671-5p
42801	0.121484	1.62132	-4.34	1.23635	hsa-miR-92a-2-5p
42834	0.121812	-1.59755	-4.31	-1.1372	hsa-miR-219-2-3p
28191	0.122142	1.60024	-4.31	0.788687	hsa-miR-30e-5p
11007	0.123115	-1.56783	-4.36	-0.329664	hsa-miR-206
169288	0.123608	-1.57388	-4.33	-0.941419	hsa-miR-4730
147638	0.124071	-1.57823	-4.32	-0.639831	hsv2-miR-H12
148393	0.124218	-1.56419	-4.35	-0.428336	hsa-miR-676-3p
169063	0.124218	-1.85085	-4.5	-4.03427	hsa-miR-4690-3p
168632	0.124758	1.64159	-4.37	1.92963	hsa-miR-5188
147872	0.12477	-1.57075	-4.33	-0.685439	hsv2-miR-H13
11023	0.125939	1.5728	-4.33	0.829207	hsa-miR-222-3p
42705	0.126017	-1.55551	-4.37	-0.302184	hsa-miR-191-3p
168599	0.126819	1.68352	-4.49	2.10089	hsa-miR-4453
168804	0.127166	-1.5855	-4.33	-0.936313	hsa-miR-4761-3p
169224	0.128037	-1.5559	-4.35	-0.841055	hsa-miR-4440
148331	0.129443	-1.54285	-4.38	-0.501468	hsa-miR-3655
169003	0.1297	-1.65225	-4.4	-1.76179	hsa-miR-4744
46732	0.130877	-1.56429	-4.35	-1.07359	hsa-miR-1264
145677	0.130966	-1.57513	-4.35	-1.23068	hsa-miR-139-5p
169015	0.13135	-1.56228	-4.35	-0.920249	hsa-miR-4454
147793	0.131703	1.55857	-4.34	1.11003	hsa-miR-4252
145701	0.131841	-1.56261	-4.35	-1.11798	hsa-miR-668
148217	0.1322	-1.67795	-4.49	-2.43793	hsa-miR-23c
169167	0.132411	-1.8009	-4.51	-2.87931	hsa-miR-4451
46467	0.132516	-1.52874	-4.4	-0.37813	hsa-miR-143-5p
168749	0.132706	1.89183	-4.53	3.32193	hsa-miR-138-1-3p
17928	0.13436	1.61692	-4.44	1.91796	hsa-miR-181a-2-3p
146178	0.134964	1.52652	-4.38	0.748455	hsa-miR-502-3p
148685	0.13716	1.51477	-4.39	0.452903	hsa-miR-202-3p
42786	0.137534	1.63124	-4.43	1.25863	hsa-miR-188-3p
17509	0.137627	1.57525	-4.39	1.81205	ebv-miR-BART8-5p
168879	0.137682	-1.77042	-4.51	-3.0421	hsa-miR-4460
18739	0.137849	1.52608	-4.37	0.973672	hsa-miR-186-5p
147952	0.138798	-1.53617	-4.37	-1.11807	hsa-miR-3171
147870	0.139853	1.49975	-4.43	0.461429	hsa-miR-548s
169125	0.139886	-1.55373	-4.38	-1.81735	hsa-miR-4418
17328	0.14067	1.56218	-4.39	1.3621	ebv-miR-BART8-3p
147493	0.140672	-1.50854	-4.39	-0.555542	hsa-miR-3944-3p
10919	0.140996	1.51077	-4.38	0.649366	hsa-miR-103a-3p
147842	0.141965	1.54031	-4.39	1.24183	hsv2-miR-H11-5p
11024	0.144048	1.51502	-4.38	1.16015	hsa-miR-223-3p
145857	0.145182	-1.51942	-4.4	-1.35292	hsa-miR-154-5p
147838	0.14522	1.59596	-4.46	2.0731	hsa-miR-3194-5p
147931	0.145313	-1.49163	-4.4	-0.841407	hsa-miR-3166
148650	0.145374	-1.48016	-4.44	-0.742423	hsa-miR-516a-5p
145693	0.145435	1.49619	-4.39	1.06842	hsa-miR-92a-3p
146180	0.145456	-1.47841	-4.45	-0.293664	hsa-miR-1909-3p
10987	0.146427	1.72236	-4.52	2.52727	hsa-miR-193b-3p
169109	0.146443	1.56332	-4.46	1.47298	hsa-miR-5003-5p
42528	0.146503	-1.67011	-4.51	-2.31338	hsa-miR-296-3p
13130	0.146957	1.49897	-4.39	1.03812	hsa-miR-517-5p
169375	0.14701	-1.49014	-4.4	-0.780954	hsa-miR-660-3p
148085	0.147061	-1.50871	-4.4	-1.08398	hsa-miR-3687
17569	0.14744	-1.47147	-4.46	-0.608804	hsa-miR-563
146084	0.147624	-1.47227	-4.45	-0.545106	ebv-miR-BART4-3p
169393	0.147661	1.52701	-4.4	1.20094	hsa-miR-4747-5p
169013	0.147707	1.47491	-4.43	0.70072	hsa-miR-5195-5p
147979	0.148161	-1.46976	-4.45	-0.452653	hsa-miR-3150a-3p
17932	0.148178	-1.46828	-4.46	-0.307912	hsa-miR-381-5p
42673	0.148257	1.6015	-4.47	1.70813	hsa-miR-337-3p
147523	0.148479	-1.46717	-4.46	-0.325884	hsa-miR-4263
147763	0.150802	-1.46055	-4.46	-0.509082	hsa-miR-4272
46419	0.152369	-1.4534	-4.48	-0.408534	hsa-miR-1185-5p
13140	0.15287	-1.45355	-4.46	-0.531059	hsa-miR-138-5p
145970	0.153945	-1.44772	-4.48	-0.334079	hsa-miR-129-2-3p
168974	0.154162	-1.55696	-4.47	-2.23253	hsa-miR-4757-5p
169381	0.155152	1.49731	-4.42	1.63377	hsa-miR-4421
147666	0.155178	-1.46249	-4.42	-0.784091	hsa-miR-4277
169042	0.155296	-1.46545	-4.42	-1.4664	hsa-miR-4704-3p
168964	0.15557	1.62633	-4.5	3.16563	hsa-miR-4450
148628	0.155602	-1.4418	-4.49	-0.269607	hsa-miR-3199
147669	0.156293	-1.44488	-4.45	-0.796782	hsa-miR-548w
29460	0.156512	-1.74858	-4.54	-3.07039	hsa-miR-553
169183	0.157251	-1.56194	-4.48	-2.07613	hsa-miR-4644
169072	0.158567	1.73733	-4.54	3.05063	hsa-miR-3925-3p
42788	0.158978	-1.43127	-4.48	-0.456667	hsa-miR-924
11043	0.159128	-1.43481	-4.46	-0.433235	hsa-miR-302b-3p
169396	0.159217	-1.43593	-4.46	-0.728763	hsa-miR-5700
10977	0.159526	1.44026	-4.44	0.855154	hsa-miR-183-5p
148059	0.16009	-1.65278	-4.52	-2.39602	hsa-miR-493-5p
46264	0.160991	1.50368	-4.47	1.50985	hsa-miR-298
168802	0.161056	-1.46196	-4.43	-0.946674	hsa-miR-4516
17732	0.161368	1.43484	-4.45	0.986116	hsa-miR-192-5p
147770	0.163079	-1.49551	-4.46	-2.60654	hsa-miR-4276
145840	0.165211	-1.47839	-4.48	-1.93426	hsa-let-7f-1-3p
146066	0.165422	-1.40727	-4.52	-0.351157	hsa-miR-3116
148058	0.16566	-1.42814	-4.44	-1.43695	hsa-miR-3672
169346	0.16584	-1.43342	-4.44	-0.878114	hsa-miR-5195-3p
17953	0.165949	1.52557	-4.49	2.52066	hsa-miR-183-3p
17437	0.167401	-1.4091	-4.47	-1.05412	kshv-miR-K12-7-3p
168663	0.168782	-1.56674	-4.52	-2.71955	hsa-miR-4442
42795	0.168892	-1.4227	-4.45	-0.883796	kshv-miR-K12-3-5p
148489	0.16927	-1.39754	-4.51	-0.685544	hsa-miR-3674
46690	0.169755	-1.39272	-4.54	-0.451188	hsa-miR-1238-3p
147824	0.170046	-1.39393	-4.52	-0.703877	hsv2-miR-H9-5p
17898	0.170213	-1.39201	-4.53	-0.349411	hsa-miR-99b-3p
42959	0.170467	-1.39955	-4.48	-0.556007	hsa-miR-514a-3p
146096	0.170922	-1.40183	-4.47	-0.917323	hsa-miR-764
42676	0.17144	1.42149	-4.45	0.877451	hsa-miR-495-3p
145835	0.171956	-1.3876	-4.52	-0.645869	hsa-miR-509-5p
11065	0.172032	1.3943	-4.49	0.700327	hsa-miR-335-5p
169019	0.172222	1.40386	-4.46	1.2092	hsa-miR-4524a-5p
147262	0.172299	-1.41849	-4.45	-1.28515	hsa-miR-548h-3p/hsa-miR-548z
19606	0.172588	-1.39331	-4.48	-0.627126	SNORD12
17419	0.174063	1.38931	-4.48	1.05711	kshv-miR-K12-9-3p
148353	0.174506	-1.37789	-4.54	-0.499741	hsa-miR-3681-5p
148566	0.174871	-1.38261	-4.5	-0.705634	hsa-miR-3666
10975	0.175332	1.39193	-4.47	0.888959	hsa-miR-182-5p
46940	0.175579	-1.40718	-4.46	-1.25243	hsa-miR-548g-3p
169095	0.175773	-1.38365	-4.49	-1.09234	hsa-miR-548ah-3p/hsa-miR-548av-3p/hsa-miR-548o-3p
168674	0.176154	-1.64691	-4.54	-2.89185	hsa-miR-4716-5p
145753	0.176283	1.38394	-4.49	0.599406	hsa-miR-484
146045	0.177135	1.37116	-4.54	0.50224	hsv2-miR-H4-5p
168882	0.177527	-1.38464	-4.48	-0.899183	hsa-miR-664b-3p
169341	0.177624	-1.40664	-4.46	-1.18392	hsa-miR-4632-3p
10925	0.177811	-1.36642	-4.56	-0.34406	hsa-miR-10b-5p
169197	0.178649	-1.36964	-4.52	-0.788866	hsa-miR-4662a-3p
19596	0.17904	1.36974	-4.52	0.801286	hsa-miR-30d-5p
169237	0.179106	-1.42741	-4.47	-1.53991	hsa-miR-5697
46531	0.181014	-1.35621	-4.57	-0.341828	hsa-miR-1231
169081	0.181421	1.46492	-4.49	1.41516	hsa-miR-4707-3p
148327	0.183322	1.3547	-4.54	0.659809	hsa-miR-3651
168747	0.18341	-1.35648	-4.52	-0.772558	hsa-miR-4520b-3p
147930	0.184057	-1.34912	-4.56	-0.624247	hsa-miR-3144-3p
168821	0.184076	-1.45498	-4.5	-2.72598	hsa-miR-548ax
168820	0.184226	-1.38435	-4.47	-0.988055	hsa-miR-4711-5p
17459	0.184417	-1.35257	-4.53	-0.403289	hsa-miR-580
9938	0.18511	1.35539	-4.51	0.848814	hsa-let-7i-5p
147334	0.185126	-1.34532	-4.56	-0.633887	hsa-miR-3613-5p
169073	0.18622	1.41046	-4.48	1.25108	hsa-miR-584-3p
169314	0.186807	-1.53233	-4.54	-4.01008	hsa-miR-4668-3p
148499	0.187053	-1.49122	-4.52	-3.32781	hsa-miR-3910
169355	0.187233	-1.34868	-4.52	-0.931174	hsa-miR-2355-5p
169338	0.187284	1.44314	-4.5	2.43592	hsa-miR-4727-5p
46340	0.18744	-1.33689	-4.58	-0.404828	hsa-miR-1289
28889	0.187589	-1.34015	-4.56	-0.621302	hsa-miR-888-5p
146107	0.187868	-1.33726	-4.57	-0.487888	hsa-miR-762
169192	0.188776	1.33401	-4.57	0.426222	hsa-miR-4437
11149	0.189086	-1.33609	-4.55	-1.01119	hsa-miR-515-5p
42811	0.189516	-1.33219	-4.57	-0.666329	hsa-miR-542-5p
147610	0.190293	-1.32814	-4.59	-0.423677	hsa-miR-3186-5p
168595	0.190319	-1.38864	-4.49	-1.2111	hsa-miR-1185-2-3p
42843	0.190498	1.33174	-4.56	0.584984	hsa-miR-654-5p
168953	0.192582	-1.39789	-4.5	-2.21747	hsa-miR-4704-5p
42482	0.192713	-1.322	-4.59	-0.747071	hsa-miR-591
145836	0.193037	-1.33162	-4.53	-0.667855	hsa-miR-218-2-3p
168745	0.193575	1.32805	-4.53	1.10237	hsa-miR-4667-3p
46439	0.193985	-1.3442	-4.5	-1.04659	hsa-miR-1243
169416	0.194485	-1.36842	-4.51	-1.82334	hsa-miRPlus-A1086
147902	0.196106	-1.31025	-4.61	-0.370491	hsa-miR-3193
145717	0.196468	-1.30883	-4.62	-0.335057	hsa-miR-516a-3p/hsa-miR-516b-3p
169333	0.196696	-1.39512	-4.51	-2.07389	hsa-miR-3194-3p
168725	0.196766	1.39487	-4.51	1.36894	hsa-miR-4700-5p
169173	0.198468	-1.30565	-4.59	-0.745053	hsa-miR-5590-3p
46731	0.198584	1.36126	-4.5	1.48488	hsa-miR-4657
46495	0.198909	1.31836	-4.52	1.07145	hsa-miR-525-3p
42729	0.201345	-1.29446	-4.63	-0.258003	hsa-miR-34c-3p
168938	0.201552	1.30166	-4.55	0.858123	hsa-miR-5692a
42755	0.205433	1.29176	-4.56	0.89072	hcmv-miR-US33-3p
169295	0.206347	1.35204	-4.52	1.8853	hsa-miR-4725-3p
147718	0.206889	-1.27844	-4.65	-0.367455	hsv1-miR-H3-5p
147386	0.207153	-1.27989	-4.63	-0.474664	hsa-miR-212-5p
168622	0.207343	1.32737	-4.51	0.898055	hsa-miR-4652-5p
46223	0.208788	-1.27303	-4.65	-0.240299	hsa-miR-1306-3p
46246	0.20908	-1.27398	-4.63	-0.432385	hsa-miR-1226-5p
168871	0.210398	1.28307	-4.55	0.579576	hsa-miR-151a-5p/hsa-miR-151b
46454	0.210582	-1.26827	-4.65	-0.482042	hsa-miR-520g
168956	0.21083	-1.289	-4.53	-1.04192	hsa-miR-4524b-3p
145759	0.213237	-1.26441	-4.61	-0.587388	hsa-miR-181c-3p
168633	0.21335	-1.26823	-4.59	-1.04369	hsa-miR-3190-5p
169251	0.213791	-1.29856	-4.52	-1.59115	hsa-miR-4653-5p
46614	0.213875	-1.26007	-4.65	-0.469529	hsa-miR-1323
11052	0.214687	-1.2796	-4.53	-1.49978	hsa-miR-31-5p
42497	0.214867	-1.26325	-4.6	-0.727283	hcmv-miR-UL70-5p
168895	0.214877	-1.47719	-4.56	-2.59384	hsa-miR-548ag
42954	0.215708	-1.25962	-4.61	-0.598407	ebv-miR-BART7-5p
169185	0.216049	-1.31308	-4.53	-1.47691	hsa-miR-5187-3p
148659	0.216205	-1.26167	-4.59	-0.609215	hsv2-miR-H21
10306	0.216452	-1.25642	-4.61	-0.470306	hsa-miR-146b-5p
46406	0.216876	1.25979	-4.58	0.554361	hsa-miR-500a-3p
46717	0.216971	1.31838	-4.52	0.919448	hsa-miR-1256
145971	0.219325	-1.24428	-4.66	-0.410013	hsa-miR-611
148398	0.219514	1.24963	-4.6	0.657672	hsa-miR-3908
168767	0.219524	1.25822	-4.57	0.668831	hsa-miR-4681
147268	0.220172	1.25525	-4.57	0.581988	hsa-miR-3940-3p
42717	0.220773	1.45413	-4.56	2.55336	hsa-miR-92b-5p
30787	0.220829	1.26853	-4.53	1.0075	hsa-miR-125b-5p
46806	0.22139	-1.23801	-4.68	-0.223278	hsa-miR-1227-3p
168635	0.221757	1.25762	-4.55	0.989747	hsa-miR-378e
147981	0.222381	1.24803	-4.57	0.54781	hsa-miR-4325
168805	0.222473	-1.30148	-4.54	-1.34571	hsa-miR-4478
42812	0.222847	-1.39406	-4.55	-3.27512	hsa-miR-508-5p
28884	0.223039	-1.23354	-4.68	-0.43709	hsa-miR-876-3p
145724	0.223471	1.25455	-4.55	0.734793	hsa-miR-887
148289	0.223487	-1.23559	-4.65	-0.392912	hsa-miR-3675-5p
147603	0.22384	1.23902	-4.61	0.692326	hsa-miR-4300
42672	0.224179	-1.23046	-4.69	-0.225205	hsa-miR-323b-5p
11022	0.225511	1.23261	-4.63	0.473295	hsa-miR-221-3p
169419	0.225652	-1.23408	-4.59	-1.00867	hsa-miR-300
148640	0.225832	-1.22632	-4.69	-0.558344	hsa-miR-34b-3p
17636	0.227526	-1.23042	-4.6	-0.808671	ebv-miR-BART20-5p
17546	0.22781	-1.34485	-4.54	-1.42053	hsa-miR-585
147193	0.228338	-1.22681	-4.6	-0.489385	hsa-miR-572
17917	0.228497	-1.23458	-4.58	-0.818963	hsa-miR-873-5p
168885	0.228521	-1.22632	-4.61	-0.741393	hsa-miR-5194
17652	0.228787	-1.30404	-4.54	-2.06337	hsa-miR-558
46788	0.229449	-1.21764	-4.68	-0.520384	hsa-miR-1299
10923	0.230938	1.22282	-4.59	0.641977	hsa-miR-107
168652	0.231678	-1.21453	-4.63	-0.838757	hsa-miR-4760-3p
42756	0.23319	-1.23384	-4.56	-0.717902	hsa-miR-548d-5p
42502	0.233555	-1.20586	-4.7	-0.288998	hsa-miR-204-3p
169285	0.233911	1.22256	-4.58	0.738904	hsa-miR-4467
46335	0.234564	-1.20322	-4.71	-0.441537	hsa-miR-548m
145897	0.236105	1.21289	-4.6	1.07439	hsa-miR-92b-3p
29562	0.236494	1.22481	-4.56	0.998058	hsa-miR-199a-5p
46741	0.237355	-1.20422	-4.63	-0.604414	hsa-miR-1295a
168631	0.238178	-1.25508	-4.54	-1.31118	hsa-miR-4723-5p
33407	0.238234	-1.19689	-4.68	-0.727443	hsa-miR-626
148577	0.238291	-1.19328	-4.72	-0.235933	hsa-miR-3943
148420	0.238345	-1.21217	-4.58	-0.882475	hsa-miR-3607-3p
146160	0.238887	-1.19202	-4.71	-0.415987	hsa-miR-133b
168783	0.239361	1.23344	-4.55	1.43936	hsa-miR-4770
168922	0.239698	1.2861	-4.55	2.67622	hsa-miR-5584-3p
10964	0.239835	-1.1893	-4.72	-0.223744	hsa-miR-155-5p
169276	0.240131	1.21744	-4.56	1.70258	hsa-miR-4474-3p
17946	0.240225	-1.1895	-4.71	-0.550284	hsa-miR-192-3p
42640	0.24033	-1.20173	-4.6	-0.719277	hsa-miR-20b-5p
28534	0.240337	-1.23074	-4.55	-1.7576	hsa-miRPlus-D1058
169082	0.241077	-1.23959	-4.55	-1.56668	hsa-miR-1275
169096	0.242216	1.25242	-4.55	1.72809	hsa-miR-4804-3p
168705	0.242658	-1.20604	-4.56	-1.62052	hsa-miR-5589-3p
169138	0.243869	-1.23178	-4.55	-1.13478	hsa-miR-4504
42738	0.244306	1.19642	-4.59	1.40517	hsa-miR-340-3p
168963	0.245268	-1.1837	-4.63	-0.599107	hsa-miR-664b-5p
147768	0.245612	-1.18092	-4.65	-0.561393	hsa-miR-4257
168877	0.2461	1.21981	-4.55	1.05412	hsa-miR-5583-5p
168643	0.247235	-1.17429	-4.68	-0.59523	hsa-miR-4703-5p
46215	0.247441	-1.17029	-4.74	-0.271693	hsa-miR-1301
147701	0.247955	-1.19019	-4.58	-0.687277	hsa-miR-491-3p
169166	0.248837	1.23357	-4.55	1.01474	hsa-miR-4683
147602	0.248976	1.16673	-4.73	0.408458	hsa-miR-2682-5p
42616	0.249011	1.16664	-4.73	0.305056	ebv-miR-BART7-3p
168769	0.249746	-1.25613	-4.56	-1.23729	hsa-miR-5002-5p
146014	0.249835	-1.17613	-4.63	-0.821552	bkv-miR-B1-3p/jcv-miR-J1-3p
147564	0.249959	1.17489	-4.63	0.8142	hsa-miR-4266
42627	0.250628	-1.17078	-4.65	-0.627726	hsa-miR-212-3p
14962	0.251187	-1.16067	-4.75	-0.218282	hsa-miR-581
17822	0.251312	-1.21131	-4.56	-1.76866	hsa-miR-490-5p
29802	0.252982	1.17905	-4.59	0.6686	hsa-miR-144-3p
148663	0.253875	-1.15457	-4.74	-0.35497	hsa-miR-557
42824	0.254418	-1.15269	-4.75	-0.269499	ebv-miR-BART9-5p
42750	0.254453	-1.16118	-4.65	-0.55558	hsa-miR-636
46689	0.254579	-1.1523	-4.75	-0.330222	hsa-miR-1229-3p
145845	0.254628	-1.16147	-4.64	-0.652659	hsa-miR-20a-5p
146052	0.255637	-1.1497	-4.76	-0.207881	hsa-miR-1471
42553	0.256202	-1.15006	-4.72	-0.471705	hsa-miR-216a-5p
168919	0.256467	-1.16038	-4.61	-1.08292	hsa-miR-4456
45936	0.256643	-1.14724	-4.76	-0.232313	hsa-miR-1292-5p
168801	0.256885	-1.2217	-4.56	-1.23014	hsa-miR-4477b
169014	0.257729	-1.32234	-4.57	-2.32193	hsa-miR-4714-3p
148452	0.25812	-1.20783	-4.56	-0.889589	hsa-miR-3678-5p
147855	0.258596	1.24928	-4.57	2.11836	hsv2-miR-H23-3p
147683	0.258742	1.14239	-4.76	0.251198	hsa-miR-3188
46925	0.258871	-1.14182	-4.76	-0.301661	hsa-miR-1277-3p
169337	0.260141	-1.14315	-4.69	-0.900198	hsa-miR-3155a/hsa-miR-3155b
145843	0.260172	-1.13919	-4.75	-0.508775	hsa-miR-330-5p
42866	0.26063	-1.14031	-4.73	-0.589377	hsa-miR-451a
169038	0.261138	-1.14612	-4.65	-0.684581	hsa-miR-488-3p
169186	0.261158	-1.15487	-4.6	-0.860862	hsa-miR-4520a-3p
17608	0.262137	1.14291	-4.65	0.623783	hsa-miR-425-5p
42496	0.262582	-1.14045	-4.67	-0.979553	hsa-miR-181c-5p
29328	0.263617	-1.14479	-4.63	-0.76047	hsa-miR-582-3p
148382	0.26414	-1.1447	-4.62	-0.827025	hsa-miR-3609
169415	0.264725	1.1359	-4.67	0.916913	hsa-miR-187-5p
147938	0.265047	-1.13582	-4.67	-0.775587	hsa-miR-4287
145905	0.26789	-1.18154	-4.57	-0.979753	hsa-miR-518a-5p/hsa-miR-527
168868	0.26904	1.16441	-4.57	1.27993	hsa-miR-5681b
169091	0.269095	1.13855	-4.59	1.04761	hsa-miR-5006-5p
146149	0.269142	-1.12191	-4.72	-0.57126	hsv2-miR-H2
169256	0.270423	-1.12359	-4.67	-1.07125	hsa-miR-4666a-5p
147544	0.270532	1.11694	-4.73	0.536468	hsa-miR-4314
147923	0.270721	-1.19676	-4.57	-1.78918	hsa-miR-3142
168612	0.270802	-1.13841	-4.6	-1.25942	hsa-miR-4733-5p
147845	0.27151	-1.27791	-4.57	-2.24393	hsa-miR-3173-3p
42572	0.271591	1.11816	-4.68	0.723482	hsa-miR-154-3p
17624	0.27247	1.11402	-4.71	0.616818	hsa-miR-532-5p
169370	0.272912	1.11344	-4.7	0.558322	hsa-miR-4693-5p
42460	0.273528	1.10988	-4.73	0.457594	hsa-miR-223-5p
168563	0.273536	-1.12449	-4.62	-1.29605	hsa-miR-4761-5p
46266	0.274145	-1.10572	-4.78	-0.200615	hsa-miR-1825
30442	0.274627	-1.11923	-4.64	-1.03225	hsa-miR-802
147276	0.27478	-1.104	-4.79	-0.23349	hsa-miR-3616-3p
145827	0.275072	-1.10408	-4.77	-0.331844	hsa-miR-200a-5p
168917	0.275544	-1.16148	-4.57	-0.882822	hsa-miR-4511
146134	0.276435	-1.10385	-4.72	-0.52327	hsv2-miR-H4-3p
145789	0.277929	1.10167	-4.72	0.476635	hsa-miR-550a-3-5p/hsa-miR-550a-5p
42615	0.278138	1.09622	-4.8	0.228012	hsa-miR-135b-3p
11013	0.278242	-1.11635	-4.62	-1.03606	hsa-miR-181a-3p
168968	0.279256	1.17371	-4.57	1.43832	hsa-miR-147b
168603	0.27952	-1.1899	-4.57	-2.24593	hsa-miR-4664-5p
148585	0.280811	-1.12204	-4.59	-1.4225	hsa-miR-3912
146112	0.280924	1.10034	-4.66	0.727182	hsa-miR-30b-5p
146196	0.281448	-1.12399	-4.59	-0.93287	hsa-miR-711
168668	0.281476	1.10298	-4.65	0.685442	hsa-miR-4732-3p
145736	0.281858	-1.09735	-4.68	-0.505032	hsa-miR-605
46751	0.281877	1.0889	-4.78	0.362233	hsa-miR-2278
147886	0.282003	1.0902	-4.71	0.660726	hsa-miR-3122
146024	0.282428	1.09528	-4.68	0.704092	hsa-miR-383
46214	0.282814	-1.08735	-4.77	-0.326798	hsa-miR-1250
46789	0.283529	-1.08386	-4.81	-0.204986	hsa-miR-513b
46204	0.284556	-1.09467	-4.66	-0.62364	SNORD38B
168644	0.284626	-1.10724	-4.61	-0.995337	hsa-miR-4775
168698	0.285556	1.07926	-4.81	0.160972	hsa-miR-3127-3p
147857	0.285895	-1.08879	-4.67	-0.744847	hsa-miR-3130-5p
148189	0.287126	-1.11422	-4.59	-1.11313	hsa-miR-3681-3p
42889	0.287556	1.08672	-4.67	0.775958	hsa-miR-379-3p
17503	0.287815	1.07628	-4.77	0.311825	hsa-miR-590-5p
42686	0.287984	-1.07655	-4.75	-0.496597	hsa-miR-136-3p
148449	0.288189	-1.07483	-4.78	-0.404118	hsa-miR-3659
145946	0.288621	-1.07708	-4.74	-0.46482	hsa-miR-449a
42951	0.289445	-1.08063	-4.68	-0.826556	ebv-miR-BHRF1-2-3p
42535	0.289533	-1.071	-4.8	-0.486546	hsa-miR-661
168723	0.290055	-1.09021	-4.62	-1.13244	hsa-miR-4789-5p
169357	0.290126	-1.08179	-4.66	-0.629916	hsa-miR-4689
42925	0.290781	-1.08521	-4.63	-0.806618	hsa-miR-409-5p
168646	0.290857	1.10991	-4.59	1.06474	hsa-miR-4731-3p
169071	0.291837	-1.06787	-4.76	-0.653019	hsa-miR-4639-5p
46924	0.293506	-1.06925	-4.7	-0.599384	hsa-miR-1252
147755	0.294027	1.06026	-4.83	0.28118	hsa-miR-378c
10972	0.294479	-1.10677	-4.59	-1.33437	hsa-miR-181b-5p
42839	0.295195	-1.05767	-4.83	-0.278368	hsa-miR-135a-5p
169384	0.295305	-1.06731	-4.7	-1.33243	hsa-miR-1295b-5p
11277	0.295463	1.14718	-4.58	1.69281	hsa-miR-7-1-3p
10990	0.296358	1.0551	-4.83	0.318668	hsa-miR-196a-5p
145666	0.296379	-1.06279	-4.72	-0.697824	SNORD110
42723	0.296685	-1.06589	-4.68	-0.663338	hsa-miR-195-3p
148062	0.297738	1.11439	-4.59	0.867166	hsa-miR-3667-3p
168676	0.298422	-1.05822	-4.71	-0.747016	hsa-miR-499b-5p
147885	0.298984	-1.0583	-4.69	-0.411585	kshv-miR-K12-5-5p
168997	0.299458	-1.08097	-4.61	-1.29912	hsa-miR-5584-5p
148250	0.300189	1.05428	-4.71	0.873804	hsa-let-7f-2-3p
42898	0.301137	-1.04461	-4.84	-0.181857	hsa-miR-124-5p
169365	0.301223	-1.08511	-4.6	-1.16392	hsa-miR-3974
56873	0.301526	-1.05196	-4.71	-0.753488	hsa-miR-3124-5p
28396	0.302472	-1.06002	-4.65	-0.948067	hsa-miR-767-3p
46281	0.303148	1.12728	-4.58	1.15995	hsa-miR-1291
148064	0.304204	-1.03883	-4.82	-0.498012	hsa-miR-3926
145984	0.304918	-1.03639	-4.84	-0.327473	ebv-miR-BART2-3p
168905	0.304925	-1.0545	-4.65	-0.87748	hsa-miR-4509
169079	0.306064	-1.08565	-4.59	-0.997926	hsa-miR-4667-5p
17886	0.306236	-1.04224	-4.7	-0.75471	hsa-miR-301b
169315	0.30624	1.03713	-4.77	0.789257	hsa-miR-4676-3p
46918	0.306598	1.0457	-4.68	0.827183	hsa-miR-375
168952	0.308828	1.04304	-4.66	0.93777	hsa-miR-4781-3p
42532	0.309052	1.03034	-4.78	0.551185	hsa-miR-22-5p
17272	0.309815	-1.02626	-4.84	-0.355542	hsa-miR-551a
42576	0.309978	1.04867	-4.64	1.24151	hsa-miR-342-5p
5250	0.310408	-1.02478	-4.84	-0.242753	hsa-miR-105-5p
168864	0.310533	-1.03158	-4.73	-0.451627	hsa-miR-320d
17820	0.310688	-1.03893	-4.67	-1.05066	hsa-miRPlus-C1066
145838	0.310964	-1.03421	-4.7	-0.649611	hsa-miR-125b-1-3p
169030	0.311049	-1.02711	-4.76	-0.677301	hsa-miR-5586-5p
147627	0.31223	1.02132	-4.84	0.296568	hsa-miR-4294
169209	0.312244	1.04853	-4.63	1.35473	hsa-miR-4662b
169367	0.312412	-1.05906	-4.61	-0.725784	hsa-miR-4444
32731	0.312522	-1.02026	-4.85	-0.421616	hsa-miR-190b
147649	0.313608	1.03031	-4.68	0.481591	hsa-miR-500a-5p/hsa-miR-500b
148057	0.31443	-1.11959	-4.59	-1.6659	hsa-miR-186-3p
27672	0.315111	1.01768	-4.8	0.432865	hsa-miR-615-3p
169313	0.315213	1.02682	-4.7	0.846	hsa-miR-4800-3p
147942	0.315331	-1.04816	-4.61	-1.00113	hsa-miR-4268
147703	0.315505	-1.02085	-4.73	-0.839969	hsa-miR-3181
168791	0.316317	1.05522	-4.6	1.02366	hsa-miR-4785
146064	0.316639	-1.01133	-4.86	-0.149268	hsa-miR-718
28520	0.317033	1.01758	-4.73	0.619345	hsa-miR-454-5p
46642	0.317693	-1.03378	-4.64	-0.662186	hsa-miR-1276
168921	0.318299	-1.10966	-4.59	-2.8071	hsa-miR-4718
42780	0.318853	-1.02376	-4.67	-1.09224	hsa-miR-1307-5p
46274	0.31927	-1.00599	-4.86	-0.381199	hsa-miR-3187-3p
17851	0.319418	-1.00548	-4.87	-0.382779	hsa-miR-200c-5p
169011	0.319988	-1.03126	-4.62	-1.76125	hsa-miR-4801
13148	0.321065	-1.01759	-4.67	-0.78003	hsa-miR-195-5p
147903	0.321255	1.00321	-4.83	0.401249	hsa-miR-3065-3p
168567	0.321286	-1.01374	-4.69	-0.683641	hsa-miR-3177-5p
46810	0.321766	1.00751	-4.75	0.821122	hsa-miR-1827
14271	0.322381	-0.999285	-4.87	-0.166991	hsa-miR-539-5p
145826	0.322632	-1.00032	-4.83	-0.500983	hsa-miR-18b-3p
145821	0.32423	-0.995631	-4.87	-0.426561	hsa-miR-518c-5p
17585	0.324514	1.02421	-4.63	0.900228	ebv-miR-BART20-3p
148514	0.32454	-0.994792	-4.87	-0.215849	hsa-miR-365a-5p
17283	0.324695	-0.994471	-4.87	-0.167134	ebv-miR-BART11-5p
11138	0.325379	-0.993247	-4.87	-0.36294	hsa-miR-506-3p
169271	0.325464	-1.04813	-4.6	-1.05571	hsa-miR-4784
168620	0.325853	-1.00732	-4.69	-0.725106	hsa-miR-548au-3p
17539	0.326054	-1.00182	-4.7	-0.541636	ebv-miR-BART3-5p
147514	0.326313	1.08942	-4.59	1.76429	hsa-miR-494
46704	0.326509	-1.02722	-4.62	-0.65157	hsa-miR-548i
42827	0.326537	0.99432	-4.8	0.573487	hsa-miR-652-3p
11045	0.32673	1.00829	-4.67	0.901225	hsa-miR-302c-5p
145820	0.326782	0.995438	-4.78	0.496467	hsa-let-7c
146165	0.326801	-1.00409	-4.69	-0.728455	hsa-miR-1973
145756	0.326857	1.0162	-4.64	1.3474	hsa-miR-488-5p
148262	0.327646	-0.990156	-4.84	-0.326663	hsa-miR-3680-3p
145748	0.329291	1.00281	-4.67	0.850132	hsa-miR-518f-3p
147967	0.329837	0.994693	-4.72	0.677295	hsa-miR-3180/hsa-miR-3180-3p
168912	0.330489	-0.984031	-4.84	-0.408788	hsa-miR-4446-3p
147715	0.33147	-0.98177	-4.85	-0.481545	hsa-miR-4251
148593	0.3315	-0.983693	-4.81	-0.459852	hsa-miR-3605-3p
4040	0.332374	-0.978661	-4.89	-0.164115	hsa-miR-9-5p
11091	0.332517	-0.983099	-4.77	-0.765379	hsa-miR-377-3p
168847	0.33269	-0.983174	-4.77	-0.935558	hsa-miR-4740-3p
169017	0.333034	-1.0234	-4.6	-1.61095	hsa-miR-197-5p
145963	0.333178	1.00861	-4.61	1.39876	hsa-miR-646
145661	0.334523	-0.980862	-4.75	-0.590225	SNORD65
146131	0.335881	-0.97152	-4.89	-0.358809	hsa-miR-2117
46622	0.335989	-0.975184	-4.79	-0.670281	hsa-miR-518f-5p
169391	0.337007	-0.973481	-4.8	-0.630352	hsa-miR-513a-3p
17493	0.337278	-0.973328	-4.78	-0.638376	hsa-miR-622
147623	0.337695	-0.96803	-4.89	-0.333758	hsa-miR-4304
168924	0.337759	-0.990395	-4.65	-1.08021	hsa-miR-4720-5p
147957	0.337931	-0.967368	-4.89	-0.204975	hsa-miRPlus-J1002
168954	0.338046	-1.02899	-4.6	-1.16529	hsa-miR-5580-5p
32190	0.338096	-0.987631	-4.66	-1.1127	hsa-miR-607
148648	0.338546	0.997019	-4.64	0.744102	hsa-miR-1261
42451	0.338839	-0.965536	-4.9	-0.195978	hsa-miR-139-3p
168755	0.338954	0.968785	-4.8	0.42993	hsa-miR-4479
145751	0.339	-0.966208	-4.86	-0.369511	hsa-miR-23b-5p
169084	0.339399	0.978825	-4.7	0.619074	hsa-miR-5708
147203	0.339415	0.965596	-4.87	0.535307	hsa-miR-302a-3p
148481	0.341218	-1.00528	-4.61	-1.43344	hsa-miR-3646
147986	0.341443	-0.977257	-4.67	-0.942161	hsa-miRPlus-K1303*
145647	0.341723	0.967866	-4.75	0.743589	hsa-miR-584-5p
17612	0.342333	-0.96966	-4.71	-0.798417	hsa-miR-555
146033	0.342907	-0.977552	-4.67	-0.878596	hsa-miR-103b
169228	0.346229	-1.04091	-4.59	-3.39601	hsa-miR-4698
11005	0.346949	-0.949303	-4.91	-0.148862	hsa-miR-204-5p
42641	0.347086	-0.951769	-4.83	-0.384942	hsa-miR-145-5p
146127	0.347096	0.956967	-4.76	0.757445	hsa-miR-449b-3p
11134	0.347541	-0.986005	-4.62	-0.829352	hsa-miR-502-5p
146091	0.348012	-0.947555	-4.9	-0.483628	hsa-miR-1914-5p
17325	0.34877	0.945694	-4.91	0.270336	hsa-miR-643
168889	0.3491	-1.03411	-4.6	-1.43574	hsa-miR-4697-5p
11260	0.349208	0.951549	-4.76	0.485557	hsa-miR-151a-5p
147868	0.350876	-0.952298	-4.73	-0.71977	hsa-miR-4269
148495	0.351762	-0.966002	-4.65	-0.981207	hsa-miR-3915
42791	0.351874	0.954473	-4.69	1.09646	hsa-miR-548b-5p
145745	0.352138	0.946245	-4.76	0.479986	hsa-miR-335-3p
17577	0.352229	-0.950473	-4.7	-0.916251	hsa-miR-613
147947	0.35269	0.940639	-4.85	0.54294	hsa-miR-4308
27537	0.353222	-0.944084	-4.77	-0.730038	ebv-miR-BART13-3p
169147	0.354238	0.977104	-4.62	1.33299	hsa-miR-548am-5p/hsa-miR-548au-5p/hsa-miR-548c-5p/hsa-miR-548o-5p
29529	0.354468	-0.938429	-4.8	-0.618991	hsa-miR-369-3p
168640	0.355417	-0.94612	-4.71	-0.572818	hsa-miR-4475
17499	0.356056	-0.935668	-4.8	-0.375671	hcmv-miR-US5-1
46729	0.356565	-0.930911	-4.89	-0.500141	hsa-miR-302d-5p
148662	0.356868	0.931871	-4.86	0.585601	hsa-miR-583
169074	0.356967	-0.933506	-4.81	-0.681226	hsa-miR-3972
169033	0.35745	0.944535	-4.69	0.678061	hsa-miR-5680
147820	0.358122	-0.952882	-4.66	-1.28525	hsa-miR-3133
27961	0.358564	-0.940988	-4.71	-0.820504	hsa-miR-891a
19607	0.359057	-0.925527	-4.92	-0.185378	SNORD15A
168890	0.359472	-0.928959	-4.81	-0.541697	hsa-miR-1306-5p
145689	0.359574	-0.927416	-4.84	-0.606679	hsa-miR-543
168570	0.35972	-0.92971	-4.79	-0.53383	hsa-miR-2682-3p
11077	0.360324	-0.930608	-4.74	-0.816972	hsa-miR-363-3p
169272	0.360623	-0.933705	-4.73	-0.659371	hsa-miR-4419b
168765	0.360738	0.990186	-4.6	1.06918	hsa-miR-4448
169119	0.36196	-0.931058	-4.72	-0.615805	hsa-miR-4786-3p
169031	0.363582	-0.983889	-4.6	-1.60695	hsa-miR-4726-5p
145981	0.363638	-0.933593	-4.65	-0.793715	hsa-miR-1285-3p
148554	0.363676	-0.916592	-4.93	-0.304399	hsa-miR-3917
146161	0.363766	-0.921803	-4.8	-0.651768	hsa-miR-2115-3p
11041	0.364254	0.921804	-4.78	0.615228	hsa-miR-29c-3p
17668	0.364592	-0.96171	-4.62	-1.49061	hsa-miR-552
147165	0.365115	0.917968	-4.83	0.341766	hsa-let-7b-5p
145976	0.365533	0.996092	-4.6	1.62563	hsa-miR-663b
169010	0.366265	-0.958174	-4.61	-2.69565	hsa-miR-2681-3p
147939	0.366869	-0.911765	-4.89	-0.322061	hsa-miR-3192
169299	0.3675	0.92016	-4.73	0.639226	hsa-miR-4538
168775	0.367521	0.916534	-4.76	0.649545	hsa-miR-4647
168949	0.36786	-0.910084	-4.88	-0.47374	hsa-miR-4512
169411	0.368695	-0.937616	-4.63	-1.70144	hsa-miR-205-3p
168994	0.369237	-0.945584	-4.62	-0.814601	hsa-miR-3591-5p
27740	0.370277	-0.903952	-4.94	-0.320223	hsa-miR-574-5p
148049	0.371412	0.910939	-4.76	0.58937	hsa-miR-3924
146103	0.371729	-0.901189	-4.94	-0.117937	hsa-miR-1913
168887	0.371822	-0.981917	-4.6	-1.42049	hsa-miR-5089-5p
42941	0.372156	-0.900379	-4.94	-0.204645	hsa-miR-218-1-3p
17650	0.372807	-0.903163	-4.84	-0.519668	kshv-miR-K12-6-5p
169247	0.372864	-0.915343	-4.7	-0.996277	hsa-miR-4477a
169406	0.373115	-0.9084	-4.75	-1.04935	hsa-miR-376b-3p
169202	0.373156	-0.901517	-4.85	-0.541762	hsa-miR-1277-5p
42718	0.373667	-0.897515	-4.94	-0.201404	hsa-miR-130a-5p
11084	0.373687	-0.897478	-4.94	-0.332329	hsa-miR-372
147679	0.373766	-0.903417	-4.79	-0.426683	hsa-miR-3197
42730	0.373842	0.903779	-4.77	0.588781	hsa-miR-423-3p
13133	0.373955	-0.908502	-4.74	-0.693843	hsa-miR-520a-5p
168898	0.373958	-0.942074	-4.63	-1.14668	hsa-miR-5008-3p
42692	0.37567	-0.97334	-4.6	-1.40215	hsa-miR-127-5p
10986	0.376936	0.898979	-4.76	0.720177	hsa-miR-193a-3p
168724	0.378575	0.966912	-4.6	1.68377	hsa-miR-4529-3p
13183	0.379392	0.900065	-4.73	0.752973	hsa-miR-487a
169179	0.379849	-0.898108	-4.73	-0.799831	hsa-miR-4650-5p
46661	0.380344	-0.884946	-4.95	-0.168551	hsa-miR-1294
42538	0.38037	-0.900721	-4.71	-0.736419	hsa-miR-196a-3p
145785	0.381	0.88372	-4.95	0.440039	hsa-miR-526b-3p
148677	0.381886	-0.882904	-4.91	-0.318287	hsa-miR-637
42736	0.382124	0.889099	-4.79	0.492715	hsa-miR-148b-5p
145986	0.38283	-0.881953	-4.9	-0.40767	hsa-miR-2052
10936	0.382865	-0.881462	-4.9	-0.384612	hsa-miR-130b-3p
169098	0.383565	0.884789	-4.8	0.79952	hsa-miR-3691-3p
17418	0.383604	-0.881492	-4.85	-0.400032	kshv-miR-K12-4-3p
168682	0.383681	-0.890766	-4.74	-0.603368	hsa-miR-4502
148363	0.383827	-0.879098	-4.92	-0.250204	hsa-miR-3652
169090	0.384211	-0.887144	-4.75	-0.871355	hsa-miR-5186
17902	0.385752	0.881679	-4.78	0.534313	hsa-miR-15b-3p
13485	0.386986	-0.873055	-4.94	-0.484612	hsa-miR-10a-5p
168772	0.387013	-0.877438	-4.79	-0.867386	hsa-miR-224-5p
147616	0.387403	-0.894495	-4.64	-1.09811	hsa-miR-4291
29872	0.387466	-0.874284	-4.87	-0.490818	hsa-miR-340-5p
168583	0.388947	-0.876836	-4.78	-0.86806	hsa-miR-539-3p
147604	0.389989	0.87982	-4.73	0.497439	hsa-miR-4285
46427	0.392116	-0.863123	-4.96	-0.244752	hsa-miR-1248
168896	0.393489	0.88833	-4.66	1.18666	hsa-miR-548ao-3p
169122	0.393508	-0.861553	-4.92	-0.587512	hsa-miR-5687
46696	0.394976	0.874239	-4.71	0.691115	hsa-miR-1234-3p
168886	0.397723	0.883742	-4.65	1.00621	hsa-miR-4745-5p
147731	0.397816	-0.852999	-4.96	-0.264845	hsa-miR-3189-3p
168624	0.398035	-0.876551	-4.67	-1.23499	hsa-miR-5581-5p
148445	0.398374	0.85721	-4.82	0.489752	hsa-miR-3622b-5p
148358	0.398515	-0.853912	-4.88	-0.490941	hsa-miR-3657
169103	0.39949	-0.852131	-4.89	-0.534047	hsa-miR-4652-3p
168878	0.40037	0.858446	-4.74	0.52206	hsa-miR-5100
168979	0.400612	-0.882541	-4.65	-1.23962	hsa-miR-4734
46203	0.400917	0.866454	-4.69	0.906331	SNORD49A
42869	0.400944	-0.847024	-4.97	-0.212129	hsa-miR-936
46791	0.401551	-0.845926	-4.97	-0.229186	hsa-miR-1204
145714	0.401749	-0.869457	-4.67	-0.989428	hsa-miR-28-3p
13170	0.402113	-0.857094	-4.72	-0.897419	hsa-miR-380-5p
169232	0.402214	-0.884946	-4.63	-1.14268	hsa-miR-3156-3p
148405	0.402818	-0.890953	-4.63	-2.37713	hsa-miR-3669
42885	0.403561	0.842898	-4.95	0.348329	hsa-miR-376a-5p
168683	0.404589	0.874804	-4.65	1.28958	hsa-miR-4792
17315	0.404696	-0.840249	-4.98	-0.21503	kshv-miR-K12-3-3p
146115	0.405045	-0.839909	-4.96	-0.312743	hsa-miR-940
145643	0.405693	-0.840622	-4.9	-0.42081	hsa-miR-382-5p
145824	0.406676	-0.837126	-4.96	-0.427065	hsa-miR-509-3-5p
17848	0.407091	-0.836084	-4.98	-0.28787	hsa-miRPlus-A1087
147883	0.407861	-0.836059	-4.93	-0.39857	hsa-miR-3191-3p
168978	0.408703	0.841601	-4.79	0.406073	hsa-miR-371b-5p
168986	0.409059	-0.901762	-4.61	-1.42339	hsa-miR-4677-3p
46440	0.409972	-0.830786	-4.98	-0.169039	hsa-miR-1287
169420	0.410937	0.897876	-4.61	1.27488	hsa-miR-193b-5p
169412	0.411775	-0.848157	-4.67	-0.955742	hsa-miR-1260a
168862	0.412201	0.828923	-4.9	0.433043	hsa-miR-1343
168587	0.412445	-0.832037	-4.81	-0.560102	hsa-miR-4461
46584	0.41317	-0.825086	-4.99	-0.232172	hsa-miR-1468
145999	0.413341	-0.824919	-4.98	-0.192668	hsa-miR-517a-3p/hsa-miR-517b-3p
145755	0.413665	-0.824947	-4.95	-0.244791	hsa-miR-146a-3p
148374	0.414066	0.826615	-4.87	0.46875	hsa-miR-3936
146069	0.414411	-0.822883	-4.99	-0.148233	hsa-miR-1915-5p
11020	0.414585	0.825981	-4.87	0.417581	hsa-miR-22-3p
146185	0.414815	-0.822443	-4.97	-0.257487	bkv-miR-B1-5p
169226	0.416788	-0.906455	-4.6	-1.59167	hsa-miR-4419a
42847	0.41787	-0.839169	-4.68	-1.31129	hsa-miR-497-5p
146058	0.418348	0.815916	-4.99	0.205363	hsv1-miR-H3-3p
27838	0.418716	-0.815266	-4.99	-0.141553	hsa-miR-302d-3p
146179	0.418788	0.81698	-4.93	0.54219	hsa-miR-2113
169371	0.420182	-0.85011	-4.64	-1.28547	hsa-miR-4474-5p
46414	0.420552	-0.812753	-4.97	-0.209887	hsa-miR-548h-5p
148215	0.421023	-0.813247	-4.92	-0.492204	hsa-miR-3591-3p
42557	0.421327	-0.81067	-4.99	-0.098113	hsa-miR-624-5p
11102	0.42133	-0.838764	-4.66	-0.858793	hsa-miR-410
29490	0.422238	-0.812092	-4.89	-0.423374	hsa-miR-7-5p
42480	0.423119	-0.807526	-5	-0.1689	hsa-miR-485-5p
46705	0.423255	-0.807287	-5	-0.12549	hsa-miR-548k
169231	0.424771	0.807361	-4.9	0.646249	hsa-miR-4766-3p
42926	0.425026	0.805057	-4.95	0.255444	hsa-miR-92a-1-5p
146163	0.425341	0.805646	-4.92	0.47342	hsa-miR-224-3p
147506	0.425719	0.808798	-4.83	0.397936	hsa-miR-21-5p
169187	0.426673	0.844305	-4.63	1.23817	hsa-miRPlus-C1110
168786	0.426876	-0.804819	-4.86	-0.727654	hsa-miR-3618
146122	0.427025	-0.801105	-4.98	-0.268379	hsa-miR-2053
146020	0.427089	-0.800587	-5	-0.233498	hsa-miR-449c-3p
145637	0.427643	-0.80207	-4.9	-0.360358	hsa-miR-187-3p
148172	0.427893	-0.799736	-4.98	-0.532982	hsa-miR-216a-3p
168989	0.428477	-0.804917	-4.82	-0.428611	hsa-miR-4447
147977	0.42848	0.802692	-4.85	0.42036	hsa-miR-3190-3p
17641	0.429775	-0.796176	-4.98	-0.261635	hsa-miR-573
42749	0.430035	-0.795464	-5	-0.245147	hsa-miR-659-3p
169102	0.430138	0.807182	-4.73	0.771183	hsa-miR-4639-3p
145968	0.430607	0.798609	-4.87	0.37633	hsa-let-7d-5p
11108	0.432184	-0.803543	-4.74	-0.707879	hsa-miR-425-3p
146090	0.433858	-0.79148	-4.91	-0.518525	hsv1-miR-H7-3p
147841	0.43394	0.795311	-4.83	0.489992	kshv-miR-K12-11-5p
147805	0.434406	0.79563	-4.8	0.529518	hsa-miR-3183
10138	0.435307	0.789491	-4.89	0.410013	hsa-miR-130a-3p
169259	0.436128	0.826336	-4.64	1.01923	hsa-miR-4773
168836	0.436307	0.865642	-4.61	1.52001	hsa-miR-4496
148635	0.436575	-0.789746	-4.82	-0.593888	hsa-miR-933
169177	0.437924	0.802559	-4.7	0.649678	hsa-miR-4664-3p
46703	0.437952	0.787349	-4.84	0.588777	hsa-miR-548e
168584	0.438101	-0.783454	-4.93	-0.355324	hsa-miR-5587-3p
46565	0.438415	0.781004	-5.01	0.189497	hsa-miR-1207-5p
27545	0.438581	0.783556	-4.9	0.376789	hsa-miR-373-5p
42485	0.439054	-0.779909	-5.01	-0.143163	ebv-miR-BART10-5p
168704	0.439488	0.787377	-4.8	0.558921	hsa-miR-506-5p
168754	0.440478	-0.779364	-4.92	-0.656802	hsa-miR-5692b/hsa-miR-5692c
46737	0.441177	-0.792818	-4.67	-1.20736	hsa-miR-1265
148228	0.44133	0.778112	-4.94	0.565079	hsa-miR-3656
42490	0.441593	-0.775563	-5.01	-0.282714	hsa-miR-505-5p
11181	0.442358	-0.787835	-4.74	-0.540945	hsa-miR-95
42746	0.443161	0.784198	-4.75	0.66743	hsa-miR-647
169298	0.443583	-0.788558	-4.71	-0.948359	hsa-miR-4433-5p
147501	0.444507	-0.793252	-4.69	-1.05259	hsa-miR-98-3p
46336	0.44498	-0.774779	-4.85	-0.458159	hsa-miR-1284
148380	0.445565	-0.768797	-5.02	-0.295127	hsa-miR-3913-5p
11240	0.44567	0.769738	-4.97	0.356088	hsa-miR-409-3p
17427	0.446507	-0.772565	-4.85	-0.482243	hsa-miR-200c-3p
6880	0.446555	-0.767115	-5.02	-0.137479	hsa-miR-297
169189	0.44693	-0.791882	-4.67	-1.15682	hsa-miR-4795-5p
169210	0.447036	-0.814084	-4.62	-1.24356	hsa-miR-3187-5p
147828	0.44711	-0.788601	-4.69	-0.70447	hsa-miR-3121-3p
19005	0.447181	-0.774698	-4.77	-0.538405	SNORD118
169048	0.447267	-0.799522	-4.65	-0.800873	hsa-miR-4736
42457	0.447938	0.765719	-4.97	0.277628	hsa-miR-323a-5p
168856	0.448771	0.764997	-4.93	0.450066	hsa-miR-4494
46746	0.449306	-0.762825	-5	-0.188426	hsa-miR-1269a
169126	0.450629	0.788851	-4.65	0.728561	hsa-miR-4486
46750	0.452889	-0.756409	-5.03	-0.204082	hsa-miR-1254
17520	0.453107	-0.756042	-5.03	-0.131736	hcmv-miR-US5-2
17488	0.453114	0.76448	-4.8	0.418314	kshv-miR-K12-6-3p
27544	0.454739	-0.810937	-4.62	-1.2651	hsa-miR-363-5p
46438	0.455528	0.758049	-4.83	0.275708	hsa-let-7g-5p
168837	0.458168	-0.754061	-4.82	-0.693001	hsa-miR-4793-3p
46402	0.459233	0.7489	-4.87	0.362342	hsa-miR-1255b-5p
46647	0.459748	0.745028	-5.02	0.286481	hsa-miR-1324
147943	0.4599	0.782339	-4.65	0.816276	hsa-miR-3074-3p
168718	0.460167	-0.749727	-4.84	-0.560878	hsa-miR-4684-3p
147786	0.46022	0.744611	-5	0.18748	hsa-miR-3198
148467	0.460371	0.744633	-4.98	0.353436	hsa-miR-3939
14313	0.460652	-0.743405	-5.03	-0.233861	hsa-miR-499a-5p
145638	0.46072	-0.745897	-4.91	-0.409349	hsa-miR-29a-5p
169366	0.460932	-0.751844	-4.79	-0.794791	hsa-miR-548ae
28480	0.460952	-0.74326	-5.01	-0.3286	hsa-miR-504
168881	0.461907	-0.743253	-4.93	-0.522645	hsa-miR-4720-3p
146077	0.462038	-0.741097	-5.03	-0.123183	hsv2-miR-H3
42562	0.46215	-0.740911	-5.03	-0.162637	hsa-miR-105-3p
11164	0.462252	-0.764666	-4.68	-0.921641	hsa-miR-519e-3p
46415	0.462875	-0.752242	-4.73	-0.473792	hsa-miR-548l
42683	0.463054	-0.739407	-5.03	-0.213407	hsa-miR-922
27229	0.463774	-0.738211	-5.04	-0.196783	hsa-miR-511
148684	0.4639	0.741951	-4.89	0.36574	hsa-miR-628-3p
169414	0.464298	0.740683	-4.88	0.521458	hsa-miR-525-5p
42466	0.464622	-0.736804	-5.04	-0.158266	ebv-miR-BART18-3p
147667	0.464931	0.744366	-4.78	0.474192	hsa-miR-3182
148361	0.465249	0.737129	-4.96	0.314597	hsa-miR-3911
168976	0.465807	-0.735446	-5.01	-0.285107	hsa-miR-3135b
147186	0.466601	-0.733637	-5.03	-0.157697	hsa-miR-200b-3p
168915	0.466645	0.742164	-4.8	0.712313	hsa-miR-4780
145769	0.467999	0.754609	-4.69	0.569928	hsa-miR-371a-5p
148674	0.468021	-0.785831	-4.62	-1.33182	hsa-miR-4321
168808	0.468271	-0.735326	-4.84	-0.566622	hsa-miR-4779
168891	0.468406	-0.748932	-4.71	-1.00339	hsa-miR-1271-3p
42492	0.468571	0.73027	-5.04	0.127883	hsa-miRPlus-A1031
42828	0.46885	-0.730686	-4.99	-0.341517	hsa-miR-769-3p
145634	0.470006	-0.728924	-4.97	-0.312848	hsa-miR-132-5p
148206	0.47073	0.72671	-5.04	0.14016	hsa-miR-3664-5p
169040	0.470954	-0.731631	-4.84	-0.867627	hsa-miR-4753-5p
42442	0.471009	-0.726361	-5.04	-0.181329	hsa-miR-498
147897	0.471829	-0.724902	-5.04	-0.127192	hsa-miR-3136-5p
42902	0.472439	0.72772	-4.84	0.452277	hsa-miR-185-5p
169141	0.473565	0.740076	-4.71	0.576437	hsa-miR-4423-3p
168714	0.473569	-0.723365	-4.97	-0.470848	hsa-miR-4452
169157	0.474148	-0.737229	-4.72	-0.702266	hsa-miR-4755-3p
42666	0.474434	0.721629	-4.99	0.232655	hsa-miR-26a-2-3p
42581	0.474777	0.723553	-4.9	0.352575	hsa-miR-513a-5p
147589	0.475605	0.718816	-5.04	0.163287	hsa-miR-1193
148241	0.475862	0.727432	-4.78	0.708714	hsa-miR-3649
17882	0.47657	-0.717712	-5.01	-0.223773	hsa-miR-20b-3p
147832	0.476838	-0.718523	-4.95	-0.400869	hsa-miR-4326
169054	0.476867	-0.720717	-4.85	-0.540221	hsa-miR-4422
147821	0.477674	-0.715326	-5.05	-0.153046	hsa-miR-3169
168803	0.478244	-0.719539	-4.84	-0.699274	hsa-miR-4696
148624	0.478811	0.716906	-4.89	0.564473	hsa-miR-942
146152	0.480351	-0.710962	-5.05	-0.189111	hsa-miR-3179
46462	0.481029	0.709859	-5.05	0.147478	hsa-miR-1224-5p
46818	0.481105	-0.709735	-5.05	-0.219506	ebv-miR-BART17-5p
168667	0.481801	0.743168	-4.65	1.72082	hsa-miR-4999-3p
148335	0.482208	0.711334	-4.91	0.443883	hsa-miR-3606-5p
42504	0.482221	0.707921	-5.05	0.100612	hsa-miR-593-3p
17445	0.482358	-0.708977	-4.98	-0.345887	hsa-miR-610
146114	0.483886	-0.707828	-4.93	-0.456086	hsa-miR-1538
148033	0.485166	-0.705109	-4.96	-0.274144	hsa-miR-3065-5p
147572	0.485203	-0.70405	-5.01	-0.303845	hsa-miR-3120-3p
17299	0.485964	-0.701857	-5.05	-0.171042	hcmv-miR-UL22A-3p
146005	0.48608	-0.701668	-5.05	-0.132949	hsa-miR-3129-5p
10954	0.486171	-0.701521	-5.05	-0.116163	hsa-miR-147a
42969	0.486427	-0.701108	-5.05	-0.090195	hsa-miR-10b-3p
169269	0.487747	-0.711491	-4.75	-0.877515	hsa-miR-4499
145914	0.488067	-0.713745	-4.73	-0.741081	hsa-miR-135b-5p
146072	0.488386	0.704219	-4.84	0.482584	hsa-miR-1469
17508	0.48852	-0.697729	-5.06	-0.138308	hcmv-miR-UL112
169345	0.488693	-0.731091	-4.65	-1.52523	hsa-miR-5008-5p
42918	0.491395	-0.693905	-4.99	-0.27011	hsa-miR-19b-2-5p
31038	0.492871	0.69073	-5.06	0.103577	hiv1-miR-N367
32608	0.492926	-0.690642	-5.06	-0.300342	hsa-miR-761
42635	0.493109	-0.690348	-5.06	-0.133033	hsa-miR-541-3p
169120	0.493735	0.69042	-4.99	0.381852	hsa-miR-4787-3p
29577	0.493992	-0.691915	-4.93	-0.433504	hsa-miR-374a-3p
169382	0.494527	-0.689451	-4.97	-0.329959	hsa-miR-4680-5p
147631	0.495426	-0.686947	-5.04	-0.181112	hsa-miR-4258
145690	0.496018	-0.685789	-5.05	-0.205202	hsa-miR-512-5p
147871	0.496371	-0.685435	-5.04	-0.231415	hsa-miR-3180-5p
46617	0.496473	0.688173	-4.89	0.466979	hsa-miR-1197
169342	0.496576	-0.686676	-4.96	-0.34814	hsa-miR-5090
168697	0.497623	0.690857	-4.82	0.589052	hsa-miR-3189-5p
146046	0.497641	-0.684788	-4.97	-0.230964	jcv-miR-J1-5p
148282	0.497979	-0.682657	-5.05	-0.124721	hsa-miR-3714
169097	0.498895	-0.704807	-4.67	-0.646658	hsa-miR-4735-3p
11093	0.499364	-0.682808	-4.94	-0.419824	hsa-miR-379-5p
147862	0.499581	-0.686518	-4.83	-0.335717	hsa-miR-3158-3p
169252	0.500694	-0.679904	-4.96	-0.413408	hsa-miR-4712-5p
148086	0.500868	-0.692504	-4.68	-0.621253	hsa-miR-548aa/hsa-miR-548t-3p
46321	0.500948	0.692372	-4.71	1.08574	hsa-miR-1245a
145734	0.501097	-0.678242	-5.01	-0.361762	hsa-miR-33b-3p
169061	0.501158	-0.680649	-4.92	-0.576071	hsa-miR-548x-3p
147887	0.50145	0.677679	-5.03	0.227286	hsa-miR-3147
168850	0.501689	-0.715134	-4.65	-1.3645	hsa-miR-3191-5p
169007	0.502671	-0.681529	-4.81	-0.690001	hsa-miR-4746-3p
168574	0.502969	0.684424	-4.69	1.10978	hsa-miR-4428
169230	0.503053	0.701495	-4.67	0.674875	hsa-miR-4747-3p
145749	0.503271	-0.67597	-4.94	-0.437518	hsa-miR-137
31026	0.504427	0.676958	-4.88	0.366536	hsa-miR-101-3p
46869	0.504969	0.698256	-4.67	0.637573	hsa-miR-1258
169328	0.505757	0.683081	-4.75	0.57923	hsa-miR-4769-5p
168628	0.506606	0.683087	-4.73	0.411777	hsa-miR-5695
19603	0.507061	-0.672069	-4.88	-0.569549	SNORD13
145762	0.507412	-0.669968	-4.95	-0.518553	hsa-miR-549a
145965	0.50801	-0.667798	-4.98	-0.380031	hsa-miR-518d-3p
17892	0.508209	-0.666623	-5.06	-0.272049	hsa-miRPlus-C1087
46361	0.508953	-0.665248	-5.06	-0.283644	hsa-miR-1278
46381	0.508989	-0.665097	-5.07	-0.196289	hsa-miR-1298
168649	0.510112	0.66352	-5.05	0.333565	hsa-miR-3129-3p
169376	0.511018	-0.66681	-4.88	-0.513527	hsa-miR-5701
148402	0.512468	-0.668276	-4.8	-0.425191	hsa-miR-3920
42764	0.513002	0.695587	-4.65	0.704992	hsa-miR-412
147613	0.513334	0.658768	-5.04	0.246444	hsa-miR-3145-3p
29379	0.514335	-0.656693	-5.08	-0.192852	hsa-miR-452-5p
42591	0.516527	-0.654244	-5.02	-0.251981	hsa-miR-634
169217	0.517548	-0.681701	-4.66	-1.12975	hsa-miR-2467-5p
148216	0.517768	0.655403	-4.89	0.414971	hsa-miR-3907
169235	0.51779	-0.660547	-4.79	-0.942569	hsa-miR-4420
148181	0.518454	0.654656	-4.89	0.48043	hsa-miR-203b-5p
169213	0.518491	-0.665335	-4.73	-0.665106	hsa-miR-4768-3p
11144	0.518972	0.649531	-5.07	0.133168	hsa-miR-512-3p
46500	0.519062	0.657738	-4.81	0.465283	hsa-miR-520g/hsa-miR-520h
168840	0.519785	0.677948	-4.66	0.712864	hsa-miR-4457
10952	0.519812	-0.652514	-4.89	-0.438767	hsa-miR-146a-5p
42483	0.521619	-0.646858	-4.97	-0.395999	hsa-miR-522-3p
46738	0.521813	-0.645015	-5.08	-0.088798	hsa-miR-1182
147195	0.522473	0.650458	-4.82	0.485666	hsa-miR-18a-5p
42696	0.523017	-0.643142	-5.08	-0.10092	hsa-miR-943
168892	0.523104	-0.644386	-4.99	-0.361132	hsa-miR-4424
147850	0.523531	-0.657194	-4.73	-0.742945	hsv2-miR-H11-3p
168759	0.524143	0.66288	-4.69	0.516636	hsa-miR-3689f
17561	0.524475	-0.665717	-4.67	-0.724049	ebv-miR-BART6-3p
148668	0.524763	0.642288	-4.97	0.352238	hsa-miR-378a-3p
168693	0.524804	-0.645022	-4.88	-0.478103	hsa-miR-651
46483	0.526614	0.643435	-4.82	0.313648	hsa-miR-27a-3p
42970	0.52702	-0.636935	-5.09	-0.223766	hsa-miR-744-3p
169133	0.527036	-0.64027	-4.92	-0.314646	hsa-miR-4537
147469	0.527678	-0.636503	-5.05	-0.249555	hsa-miR-3909
169080	0.528008	-0.653928	-4.71	-1.2904	hsa-miR-4684-5p
147318	0.52838	0.646632	-4.76	0.515646	hsa-miR-3660
147837	0.528539	-0.635792	-5.02	-0.33735	hsa-miR-3119
17358	0.528915	-0.639823	-4.84	-0.439247	ebv-miR-BART16
168788	0.528977	-0.668462	-4.64	-0.827639	hsa-miR-4790-5p
42874	0.530464	0.636543	-4.85	0.478355	hsa-miR-16-2-3p
169029	0.530488	-0.647794	-4.71	-1.02658	hsa-miR-4471
19582	0.530526	0.633699	-4.96	0.310028	hsa-miR-106b-5p
148290	0.53133	-0.646442	-4.65	-1.15639	hsa-miR-3616-5p
145842	0.531837	-0.629584	-5.08	-0.15875	hsa-miR-658
42629	0.532333	-0.640355	-4.73	-1.05103	hsa-miR-376c-3p
169363	0.532419	-0.631174	-4.95	-0.274176	hsa-miR-320c
169343	0.532425	0.631627	-4.91	0.521437	hsa-miR-5682
169234	0.532514	-0.646654	-4.68	-0.883974	hsa-miR-4663
147819	0.532795	-0.62871	-5.05	-0.345716	hsa-miR-3117-3p
46684	0.533141	0.628542	-5.03	0.258496	hsa-miR-1225-3p
169169	0.533221	-0.636922	-4.79	-0.462231	hsa-miR-5684
148098	0.533478	-0.63269	-4.83	-0.430257	hsa-miR-374b-5p
147919	0.533696	-0.626636	-5.09	-0.105575	kshv-miR-K12-12-3p
168998	0.534108	-0.631707	-4.85	-0.39945	hsa-miR-4508
169325	0.534972	-0.625594	-5.04	-0.39822	hsa-miR-4446-5p
168942	0.535263	-0.652247	-4.66	-0.736187	hsa-miR-4636
168925	0.535993	-0.632563	-4.79	-0.400238	hsa-miR-1273g-3p
11154	0.536181	0.622821	-5.09	0.140082	hsa-miR-517c-3p
42567	0.537693	-0.622271	-4.99	-0.38469	hsa-miR-590-3p
17893	0.538179	0.622978	-4.93	0.401162	hsa-miR-362-3p
146110	0.53839	0.619437	-5.09	0.124668	hsa-miR-3164
169004	0.538516	-0.622458	-4.93	-0.310754	hsa-miR-4798-5p
11139	0.538525	-0.619493	-5.06	-0.178765	hsa-miR-507
168611	0.539781	-0.634999	-4.71	-1.04116	hsa-miR-4753-3p
147864	0.541678	0.614413	-5.1	0.163115	hsv2-miR-H24
147654	0.541744	0.614482	-5.07	0.166497	hsa-miR-3138
46880	0.541815	0.614203	-5.1	0.130615	hsa-miR-1183
169395	0.542292	0.666271	-4.62	1.16993	hsa-miR-4484
29852	0.542802	-0.623857	-4.76	-0.406004	hsa-miR-9-3p
42507	0.542912	-0.61253	-5.1	-0.122655	hsa-miR-202-5p
148625	0.543256	-0.613576	-5	-0.344972	hsa-miR-941
42832	0.543494	-0.616721	-4.88	-0.462269	hsa-miR-638
169022	0.543689	-0.651782	-4.63	-0.888144	hsa-miR-4797-5p
169129	0.544275	-0.615516	-4.86	-0.311151	hsa-miR-4284
146151	0.544707	0.610245	-5.06	0.266097	hsa-miR-449c-5p
147743	0.545024	0.614361	-4.87	0.585411	hsa-miR-4275
169089	0.545454	0.614582	-4.85	0.76734	hsa-miR-4470
146153	0.545508	0.616899	-4.79	0.563546	ebv-miR-BART22
169372	0.546122	0.615245	-4.79	0.663864	hsa-miR-5011-3p
168975	0.546348	0.608181	-5.03	0.290704	hsa-miR-4528
31517	0.546667	-0.606819	-5.1	-0.190712	hsa-miR-561-3p
33596	0.546803	-0.610564	-4.89	-0.4573	hsa-miR-126-5p
28302	0.546951	0.612274	-4.86	0.500034	hsa-miRPlus-A1015
146089	0.546983	-0.606339	-5.1	-0.092623	hsv1-miR-H8-5p
168757	0.547882	0.608611	-4.92	0.399015	hsa-miR-4713-3p
169027	0.548277	0.606599	-4.93	0.39956	hsa-miR-3973
169279	0.548791	0.606943	-4.91	0.577547	hsa-miR-499b-3p
168559	0.548872	0.64308	-4.63	0.87867	hsa-miR-15a-3p
17626	0.548917	-0.61548	-4.73	-0.709774	hsa-miR-575
146121	0.550027	-0.60456	-4.94	-0.315591	hsa-miR-1470
168642	0.550103	-0.616633	-4.65	-1.21599	hsa-miR-642b-3p
168598	0.550425	0.623557	-4.68	0.565885	hsa-miR-5007-3p
168609	0.550455	-0.603476	-4.95	-0.394801	hsa-miR-5197-3p
148661	0.550951	0.600327	-5.1	0.139552	hsa-miR-486-3p
146166	0.55153	0.599614	-5.09	0.21775	hsa-miRPlus-G1065-5p
146025	0.551755	-0.601302	-4.97	-0.387138	hsa-miR-2277-3p
32884	0.55232	-0.602125	-4.9	-0.373353	hsa-miR-342-3p
10916	0.553162	-0.597065	-5.09	-0.143769	hsa-miR-1
42620	0.553184	-0.602697	-4.75	-0.541163	hsa-miR-188-5p
17646	0.554375	0.596659	-5	0.377405	ebv-miR-BHRF1-3
147817	0.554743	-0.60339	-4.8	-0.529047	hsa-miR-3196
148678	0.555123	-0.59419	-5.08	-0.150803	hsa-miR-301a-5p
46450	0.555378	-0.593644	-5.11	-0.13253	hsa-miR-548o-3p
168734	0.55595	-0.594134	-4.98	-0.392542	hsa-miR-4465
147851	0.556206	-0.592397	-5.11	-0.235085	hsa-miR-3201
46368	0.556869	-0.591399	-5.11	-0.084389	hsa-miR-1282
42493	0.557073	-0.591092	-5.11	-0.168256	hsa-miR-892b
145987	0.55747	-0.592292	-4.99	-0.268857	hsa-miR-2054
145974	0.557609	0.590532	-5.08	0.196238	hsa-miR-200b-5p
168904	0.557907	-0.611622	-4.68	-0.771052	hsa-miR-4473
148346	0.558045	0.61524	-4.67	0.535318	hsa-miR-3929
169171	0.558942	0.601221	-4.74	0.604475	hsa-miR-4436b-5p
168639	0.559203	-0.618543	-4.64	-1.06297	hsa-miR-4533
169193	0.560293	-0.624094	-4.64	-0.866875	hsa-miR-4725-5p
17535	0.560294	-0.587086	-5.02	-0.325514	hsa-miR-548a-3p
168711	0.560349	-0.588116	-4.97	-0.406466	hsa-miR-548ak
145819	0.560769	-0.5857	-5.09	-0.170107	hsa-miR-520c-3p
148595	0.561419	-0.58668	-4.97	-0.345017	hsa-miR-34a-3p
168950	0.561591	0.584311	-5.11	0.109383	hsa-miR-4646-3p
147779	0.562839	-0.584928	-4.96	-0.376641	hsa-miR-3180-3p
46404	0.563155	0.582481	-5.06	0.179851	hsa-miR-1244
146000	0.564321	-0.580301	-5.1	-0.178177	hsa-miR-1911-5p
168987	0.565081	0.589321	-4.77	0.577222	hsa-miR-4523
168870	0.565379	0.586345	-4.78	0.476089	hsa-miR-1246
169329	0.566234	-0.582831	-4.84	-0.509343	hsa-miR-370
148691	0.566301	-0.579931	-4.89	-0.405975	hsa-miR-602
168973	0.566561	0.592809	-4.71	0.617807	hsa-miR-1268b
17463	0.566978	0.578915	-4.91	0.300809	hsa-miR-151a-3p
168839	0.567093	0.578534	-4.95	0.307711	hsa-miR-4774-3p
169200	0.567098	-0.600787	-4.67	-1.26462	hsa-miR-4677-5p
17631	0.568936	0.577267	-4.91	0.358591	hcmv-miR-UL22A-5p
169308	0.569146	-0.578893	-4.83	-0.603025	hsa-miR-4503
10995	0.569651	-0.573081	-5.05	-0.255284	hsa-miR-199a-3p/hsa-miR-199b-3p
42509	0.570213	-0.573666	-4.97	-0.347868	hsa-miR-219-5p
169361	0.570404	0.591892	-4.69	0.674363	hsa-miR-4481
168673	0.570535	-0.584831	-4.66	-1.15837	hsa-miR-4656
11073	0.571285	-0.571712	-4.97	-0.377393	hsa-miR-34b-5p
169018	0.571752	-0.570705	-5	-0.313279	hsa-miR-4640-5p
14279	0.571769	0.574934	-4.83	0.344896	hsa-miR-362-5p
168811	0.573384	-0.587225	-4.68	-0.765855	hsa-miR-1255b-2-3p
46222	0.573681	-0.566293	-5.12	-0.093988	hsa-miR-1228-5p
46221	0.573795	-0.566124	-5.12	-0.086622	hsa-miR-519d
168867	0.57418	0.589576	-4.65	1.02958	hsa-miR-5003-3p
169282	0.574241	0.569016	-4.92	0.37864	hsa-miR-4290
46501	0.574381	-0.565257	-5.12	-0.167857	hsa-miR-1305
42660	0.574883	-0.569794	-4.85	-0.655392	hsa-miR-144-5p
169135	0.575217	-0.564601	-5.08	-0.245363	hsa-miR-3173-5p
168928	0.575934	-0.583241	-4.69	-0.68427	hsa-miR-4431
168664	0.576224	-0.566999	-4.85	-0.518955	hsa-miR-5683
42533	0.577987	0.563157	-4.93	0.383483	hiv1-miR-H1
147895	0.578295	0.560977	-5.02	0.267119	kshv-miR-K12-2-3p
147879	0.578857	-0.560974	-4.95	-0.321949	hsa-miR-3132
42556	0.57909	-0.566286	-4.81	-0.396186	hsa-miR-889
17338	0.579113	-0.561746	-4.9	-0.417205	hsa-miR-660-5p
147742	0.579794	-0.557401	-5.11	-0.127157	hsa-miR-4265
10947	0.580787	0.559847	-4.87	0.38038	hsa-miR-142-3p
11037	0.581063	0.600507	-4.63	1.05445	hsa-miR-299-3p
46752	0.581075	0.555367	-5.12	0.099408	hsa-miR-1270
168581	0.583079	-0.554911	-4.95	-0.335922	hsa-miR-3942-3p
147569	0.583372	-0.559844	-4.8	-0.561515	hsa-miR-4256
168605	0.584684	0.573094	-4.68	0.737136	hsa-miR-4653-3p
147673	0.585854	-0.550099	-4.97	-0.413417	hsa-miR-4262
169143	0.586119	0.562695	-4.72	0.511445	hsa-miR-4459
169324	0.58657	-0.59141	-4.63	-1.03847	hsa-miR-4642
42837	0.586833	-0.566327	-4.69	-0.741257	hsa-miR-577
17519	0.589108	0.546212	-4.93	0.464928	ebv-miR-BART1-3p
147898	0.58983	0.542656	-5.11	0.120092	hsa-miR-2861
17444	0.59024	-0.541915	-5.13	-0.151249	hsa-miR-632
27533	0.591046	-0.542786	-4.99	-0.213361	hsa-miR-320a
145707	0.591122	-0.541364	-5.06	-0.204494	hsa-miR-216b
147840	0.59114	0.541337	-5.07	0.298639	hsv2-miR-H9-3p
168776	0.591184	-0.559623	-4.69	-0.862562	hsa-miR-4795-3p
42598	0.59253	0.538861	-5.1	0.188236	hsa-miR-452-3p
46695	0.592787	-0.538194	-5.13	-0.130662	hsa-miR-1228-3p
168586	0.592851	0.543911	-4.85	0.404821	hsa-miR-34a-5p
42774	0.593314	0.542338	-4.86	0.592891	kshv-miR-K12-9-5p
148639	0.593475	0.545486	-4.79	0.338649	hsa-miR-4298
147595	0.593699	0.539256	-4.96	0.33091	hsa-miR-3178
11113	0.593978	-0.536911	-5.09	-0.243629	hsa-miR-448
46398	0.594273	0.53624	-5.11	0.198808	hsa-miR-513c-5p
46832	0.595084	-0.534845	-5.13	-0.093471	hsa-miR-1202
46558	0.595959	0.533859	-5.1	0.132137	hsa-miR-1268a/hsa-miR-1268b
42870	0.596069	0.533479	-5.12	0.144058	hsa-miR-616-3p
17349	0.597757	-0.530956	-5.13	-0.100674	hsa-miR-595
147748	0.597938	0.531962	-5.01	0.230303	hsv1-miR-H12
147860	0.597983	-0.543066	-4.74	-0.473726	hsv1-miR-H16
169281	0.598179	0.540291	-4.77	0.645709	hsa-miR-4752
42478	0.598252	0.538376	-4.79	0.491659	hsa-miR-593-5p
147651	0.598262	-0.530586	-5.09	-0.278628	hsa-miR-3123
168648	0.598785	0.530855	-5.02	0.256648	hsa-miR-4687-5p
17393	0.599131	-0.52896	-5.13	-0.213173	hsa-miR-603
169070	0.600458	-0.536892	-4.74	-0.687202	hsa-miR-4695-3p
147865	0.60106	-0.526442	-5.11	-0.289227	hsa-miR-4330
46301	0.60169	-0.525314	-5.12	-0.179067	hsa-miR-621
169151	0.601881	0.537216	-4.73	0.627405	hsa-miR-4526
42882	0.602189	0.545996	-4.68	0.571435	ebv-miR-BART13-5p
46872	0.602294	-0.524438	-5.12	-0.179718	hsa-miR-1262
147854	0.602961	0.524777	-5.02	0.457262	hsa-miR-548u
147914	0.603026	-0.531299	-4.8	-0.563738	hsa-miR-514b-5p
27541	0.603235	-0.52301	-5.13	-0.128602	hcmv-miR-UL70-3p
13132	0.603698	0.534497	-4.75	0.381799	hsa-miR-519e-5p
147911	0.604091	-0.526881	-4.85	-0.38984	hsa-miR-4280
46675	0.604479	0.521211	-5.13	0.172228	hsa-miR-1181
17589	0.605136	-0.541477	-4.65	-0.741313	ebv-miR-BART3-3p
146138	0.605315	-0.520608	-5.07	-0.260936	hsa-miR-1909-5p
42859	0.605711	-0.525999	-4.83	-0.362865	hsa-miR-675-3p
46320	0.606654	0.522363	-4.89	0.455195	hsa-miR-31-3p
148654	0.606959	0.518518	-5.05	0.176907	hsa-miR-184
169182	0.607675	-0.518858	-4.98	-0.28189	hsa-miR-4728-3p
168588	0.607681	-0.530112	-4.73	-0.905639	hsa-miR-548at-3p
10967	0.608131	0.519577	-4.9	0.321158	hsa-miR-16-5p
46779	0.608334	-0.524267	-4.79	-0.56661	hsa-miR-1206
148379	0.608423	-0.520141	-4.88	-0.368114	hsa-miR-3654
11159	0.608588	-0.517034	-5	-0.388333	hsa-miR-518e-3p
168809	0.60874	0.524595	-4.71	0.715395	hsa-miR-5698
169142	0.610027	-0.519661	-4.81	-0.437869	hsa-miR-550a-5p
168760	0.610046	-0.526576	-4.73	-0.873411	hsa-miR-4749-5p
168659	0.610441	-0.525985	-4.7	-1.01916	hsa-miR-4438
168899	0.611079	0.536572	-4.65	0.644452	hsa-miR-1285-5p
147933	0.611959	-0.515376	-4.85	-0.577645	hsa-miR-4282
42892	0.612714	-0.50934	-5.14	-0.088602	hsa-miR-450b-3p
17660	0.61284	0.511037	-4.98	0.285468	hsa-miR-550a-3p
145744	0.612969	-0.509842	-5.04	-0.307697	hsa-miR-568
168819	0.613643	-0.525442	-4.69	-0.928523	hsa-miR-200a-3p
169165	0.614647	0.51497	-4.79	0.362452	hsa-miR-5585-5p
105441	0.615235	0.50658	-5.03	0.254562	hsa-miR-518c-3p
169377	0.615516	-0.514597	-4.78	-0.558506	hsa-miR-4715-3p
17875	0.616424	0.505314	-5	0.180012	hsa-miR-500a-5p
168558	0.617586	-0.51719	-4.72	-0.451188	hsa-miR-5585-3p
148637	0.617794	0.502179	-5.13	0.137468	hsa-miR-198
145933	0.617847	-0.507236	-4.86	-0.353296	hsa-miR-652-5p
146105	0.618117	-0.501591	-5.14	-0.139203	hsa-miR-1539
169101	0.618136	-0.507286	-4.82	-0.435232	hsa-miR-4469
147917	0.618249	-0.501595	-5.12	-0.150228	hsa-miR-3151
13179	0.619108	-0.513088	-4.74	-0.421255	hsa-miR-455-5p
145746	0.619971	0.500476	-5.01	0.253341	hsa-let-7i-3p
169330	0.621729	0.499874	-4.91	0.320501	hsa-miR-23b-3p
17306	0.622062	0.495951	-5.14	0.063111	ebv-miR-BART12
168702	0.622516	-0.509848	-4.7	-0.598139	hsa-miR-4540
17536	0.622777	0.511732	-4.66	0.795969	hsa-miR-562
11168	0.623289	-0.494261	-5.13	-0.089829	hsa-miR-520d-3p
168564	0.623783	-0.500185	-4.83	-0.411177	hsa-miR-548at-5p
168943	0.624576	0.492427	-5.14	0.097696	hsa-miR-4769-3p
169350	0.624844	-0.501939	-4.76	-0.667267	hsa-miR-4781-5p
148682	0.625031	0.501666	-4.76	0.556463	hsa-miR-483-3p
168737	0.625288	-0.492491	-5.03	-0.293207	hsa-miR-5685
168742	0.625699	0.493902	-4.93	0.304794	hsa-miR-4722-3p
46917	0.626041	-0.49028	-5.15	-0.122999	hsa-miR-205-5p
169005	0.626055	-0.490737	-5.11	-0.267175	hsa-miR-520b/hsa-miR-520c-3p
42525	0.627867	-0.489173	-5.01	-0.299819	hsa-miR-671-3p
42956	0.629429	0.485464	-5.15	0.139039	hsa-miR-545-5p
168866	0.629452	-0.495201	-4.75	-0.613939	hsa-miR-4771
169205	0.629856	0.489101	-4.89	0.316088	hsa-miR-4640-3p
145973	0.630663	0.483713	-5.15	0.082948	hsa-miR-664a-3p
46408	0.630986	0.483504	-5.12	0.154653	hsa-miR-1322
168739	0.631584	-0.486981	-4.87	-0.353665	hsa-miR-1269b
13171	0.632125	-0.481639	-5.15	-0.148892	hsa-miR-429
169066	0.633237	-0.480687	-5.06	-0.265444	hsa-miR-4802-3p
147415	0.633645	-0.498368	-4.66	-0.821792	hsa-miR-495-5p
148601	0.633799	-0.483803	-4.88	-0.32524	hsa-miR-3617-5p
147915	0.63406	-0.479018	-5.13	-0.122963	hsa-miR-3174
19008	0.634455	-0.481365	-4.93	-0.343308	SNORD2
148154	0.636163	-0.475983	-5.15	-0.106038	hsa-miR-3922-3p
168814	0.637707	-0.485713	-4.71	-0.654888	hsa-miR-4463
168945	0.640611	-0.473709	-4.86	-0.343847	hsa-miR-326
146042	0.6416	-0.468255	-5.15	-0.066248	hsv1-miR-H8-3p
168602	0.641894	0.468363	-5.1	0.34389	hsa-miR-4666a-3p
46345	0.642046	-0.467627	-5.15	-0.06225	hsa-miR-1207-3p
46860	0.642165	-0.46746	-5.15	-0.120519	hsa-miR-1205
169107	0.642211	0.473598	-4.8	0.616346	hsa-miR-4782-5p
42516	0.642461	-0.467099	-5.14	-0.135347	kshv-miR-K12-12-5p
147935	0.643434	0.465675	-5.15	0.075055	hsa-miR-3125
46808	0.643757	-0.468632	-4.92	-0.549964	hsa-miR-4485
27568	0.644114	-0.467406	-4.95	-0.318622	hsa-miR-744-5p
29883	0.644505	-0.482217	-4.69	-0.548574	hsa-miR-606
146085	0.645247	-0.463182	-5.15	-0.109728	hsa-miR-3170
42642	0.646901	-0.460804	-5.16	-0.176546	hcmv-miR-US4
27536	0.647216	-0.461508	-5.04	-0.250082	hsa-miR-190a
169201	0.647279	-0.46142	-5.03	-0.355407	hsa-miR-5047
46324	0.650319	-0.457767	-5.01	-0.177635	hsa-miR-320b
169164	0.652113	0.479465	-4.65	0.928277	hsa-miR-4705
148285	0.652114	-0.456315	-4.91	-0.326827	hsa-miR-3941
17606	0.652273	-0.45328	-5.16	-0.146306	kshv-miR-K12-4-5p
147530	0.65284	0.456046	-4.87	0.257854	hsa-miR-378b
148683	0.653185	0.452058	-5.15	0.120332	hsa-miR-888-3p
46355	0.653222	-0.472842	-4.65	-0.560391	hsa-miR-548p
46875	0.653646	0.451361	-5.16	0.090483	hsa-miR-2276
168790	0.65371	0.457185	-4.82	0.253936	hsa-miR-3120-5p
147796	0.653882	-0.45103	-5.16	-0.111698	hsa-miR-4327
42899	0.654214	-0.450566	-5.16	-0.07755	hsa-miR-377-5p
148667	0.654258	-0.454343	-4.89	-0.184077	hsa-miR-617
46258	0.654601	-0.4565	-4.82	-0.238317	hsa-miR-1184
17888	0.654717	0.455243	-4.8	0.511522	hsa-let-7a-3p
168732	0.654809	-0.450385	-5.06	-0.2548	hsa-miR-5011-5p
169140	0.655172	-0.482359	-4.63	-0.846988	hsa-miR-3150a-5p
148657	0.655664	-0.452686	-4.88	-0.358334	hsa-miR-381-5p
11155	0.656408	0.44832	-5.06	0.266681	hsa-miR-518a-3p
42514	0.656735	0.448758	-5.01	0.378545	hsa-miR-937-3p
169136	0.656949	-0.456526	-4.72	-0.65414	hsa-miR-5006-3p
169113	0.658335	0.4775	-4.63	0.838456	hsa-miR-4755-5p
169078	0.659985	0.445037	-4.91	0.267186	hsa-miR-548ai/hsa-miR-570-5p
147280	0.661257	0.443461	-4.95	0.287201	hsa-miR-1185-1-3p
145839	0.662494	-0.44219	-4.86	-0.38684	hsa-miR-662
42669	0.662684	0.440436	-4.97	0.375726	hsa-miR-505-3p
147670	0.662726	-0.438763	-5.16	-0.174769	hsa-miR-3177-3p
17439	0.663066	-0.438291	-5.16	-0.131341	hcmv-miR-UL36-5p
169255	0.663098	-0.440315	-4.97	-0.29466	hsa-miR-4708-5p
168799	0.663122	-0.452364	-4.7	-0.533213	hsa-miR-4710
169219	0.664352	-0.444904	-4.78	-0.386539	hsa-miR-5591-5p
146140	0.664722	0.437884	-4.99	0.274999	hsa-miR-1976
168656	0.665422	-0.466663	-4.63	-0.819428	hsa-miR-5002-3p
145694	0.666403	-0.439769	-4.81	-0.385216	hsa-miR-100-3p
19591	0.668325	-0.430948	-5.17	-0.11778	hsa-miR-199b-5p
17619	0.668556	-0.430628	-5.17	-0.102376	hcmv-miR-US25-2-5p
169055	0.668566	-0.432377	-4.98	-0.330591	hsa-miR-3529-5p
168708	0.668601	-0.430566	-5.17	-0.07402	hsa-miR-296-5p
30317	0.669617	-0.430916	-4.99	-0.373193	hsa-miR-561-5p
42656	0.669951	-0.428698	-5.17	-0.07827	kshv-miR-K12-10a-3p
42530	0.67006	-0.430605	-4.98	-0.221937	hsa-let-7a-2-3p
146061	0.670351	-0.4283	-5.14	-0.132046	hsa-miR-1914-3p
169306	0.670374	0.429255	-5.05	0.23859	hsa-miR-4758-5p
169273	0.670442	-0.43107	-4.9	-0.305736	hsa-miR-548ar-3p
147848	0.671111	0.430669	-4.85	0.300672	hsa-miR-466
46801	0.672956	-0.426014	-4.99	-0.220331	hsa-miR-106a-5p
11182	0.673087	0.426241	-4.99	0.223878	hsa-miR-98-5p
145934	0.673107	-0.424338	-5.17	-0.070777	hsa-miRPlus-B1114
148196	0.673408	0.424765	-5.07	0.265378	hsa-miR-548y
148666	0.674281	0.424739	-4.99	0.290975	hsa-miR-938
169184	0.674385	-0.446163	-4.65	-0.791032	hsa-miR-1304-3p
46623	0.674566	0.430414	-4.76	0.452342	hsa-miR-1273a
145708	0.674883	0.423343	-5.02	0.241303	hsa-miR-324-3p
46606	0.675458	-0.42169	-5.1	-0.156174	hsa-miR-1288
11092	0.675507	0.426421	-4.77	0.467979	hsa-miR-378a-5p
42912	0.675523	-0.422122	-5.05	-0.212229	hsa-miR-339-3p
148278	0.676096	0.426125	-4.82	0.497665	hsa-miR-138-2-3p
11121	0.676291	-0.424857	-4.85	-0.250694	hsa-miR-489
169227	0.677712	0.418997	-5.06	0.195848	hsa-miR-3064-5p
17490	0.678038	0.417541	-5.17	0.084495	hsa-miR-571
146173	0.678851	0.416869	-5.12	0.156666	hsa-miR-2114-3p
10955	0.67972	-0.417366	-4.96	-0.335608	hsa-miR-148a-3p
147909	0.679852	-0.421456	-4.81	-0.385454	hsa-miR-1273d
169176	0.679989	0.417357	-4.95	0.406025	hsa-miR-5587-5p
169203	0.67999	0.43037	-4.69	0.38387	hsa-miR-5095
147739	0.68065	-0.443594	-4.64	-0.778921	hsa-miR-3161
148688	0.680833	0.420081	-4.77	0.291416	hsa-miR-765
148306	0.682435	-0.414637	-4.88	-0.342797	hsa-miR-381-3p
168589	0.68286	0.41232	-5.03	0.262983	hsa-miR-4671-3p
147814	0.684847	-0.423376	-4.69	-0.574124	hsa-miR-3159
42654	0.685557	0.407361	-5.15	0.124825	hsa-miR-483-5p
17623	0.685762	0.406934	-5.17	0.092135	ebv-miR-BART14-3p
19013	0.685836	-0.406978	-5.16	-0.173249	SNORD14B
169039	0.685847	-0.409456	-4.89	-0.314243	hsa-miR-4782-3p
4700	0.686687	-0.414271	-4.72	-0.539764	hsa-miR-140-5p
169118	0.688797	0.406689	-4.85	0.379587	hsa-miR-5009-3p
42453	0.689019	0.403529	-5.06	0.291578	hsa-miR-376b-5p/hsa-miR-376c-5p
45775	0.690539	-0.400442	-5.16	-0.111243	hsa-miR-1279
169360	0.69056	-0.407146	-4.76	-0.30129	hsa-miR-4445-5p
17825	0.691939	-0.398484	-5.18	-0.136015	hsa-miR-338-5p
148669	0.692984	0.399615	-4.94	0.155346	hsa-miR-185-3p
147881	0.693278	-0.396957	-5.13	-0.157747	hsa-miR-3115
169000	0.693866	-0.397312	-4.98	-0.1827	hsa-miR-5707
11061	0.694176	0.397144	-5	0.255678	hsa-miR-329
28047	0.695125	0.394906	-5.08	0.21646	hsa-miR-890
30033	0.695221	-0.394007	-5.18	-0.080375	hsa-miR-877-5p
168991	0.695327	0.397662	-4.85	0.514556	hsa-miR-873-3p
42476	0.695385	-0.393783	-5.18	-0.156828	hsa-miR-374b-3p
147389	0.695946	-0.39311	-5.16	-0.133068	hsa-miR-3691-5p
145648	0.696214	0.39644	-4.89	0.314878	hsa-miR-598
11078	0.69754	0.390987	-5.16	0.131567	hsa-miR-365a-3p/hsa-miR-365b-3p
169417	0.697953	0.417719	-4.64	0.733485	hsa-miR-551b-5p
169407	0.698038	-0.390581	-5.13	-0.159387	hsa-miR-4301
17841	0.698317	0.389791	-5.18	0.073203	hsa-miRPlus-C1100
168796	0.698967	-0.403172	-4.66	-0.625827	hsa-miR-3664-3p
147198	0.69921	-0.391064	-4.93	-0.32658	hsa-miR-26a-5p
168909	0.700316	0.404084	-4.68	0.482783	hsa-miR-3152-5p
148038	0.701015	-0.386122	-5.18	-0.044493	hsa-miR-3679-3p
28759	0.701304	0.385728	-5.18	0.150148	hsa-miR-758-3p
146094	0.701449	0.385937	-5.09	0.201112	hsa-miR-1911-3p
145727	0.702434	0.385485	-5.03	0.245413	hsa-miR-501-3p
147682	0.702434	0.385016	-5.08	0.150603	hsv1-miR-H6-5p
42681	0.702474	0.385431	-5.02	0.133259	hsa-miR-1307-3p
169397	0.702686	-0.384594	-5.08	-0.256433	hsa-miR-3184-5p
28966	0.702902	-0.383904	-5.13	-0.138104	hsa-miR-574-3p
168893	0.703311	-0.385648	-4.93	-0.28653	hsa-miR-4505
145754	0.703312	0.393312	-4.73	0.562725	hsa-miR-523-3p
169211	0.703615	-0.394489	-4.71	-0.443842	hsa-miR-5704
148386	0.703997	-0.388458	-4.79	-0.374045	hsa-miR-2964a-5p
168932	0.704861	0.382816	-4.98	0.283129	hsa-miR-5094
169121	0.704955	-0.397432	-4.68	-0.561351	hsa-miR-1295b-3p
148080	0.705962	-0.37959	-5.14	-0.138676	hsa-miR-3921
46624	0.706381	-0.37884	-5.18	-0.068837	hsa-miR-1236-3p
17302	0.706419	-0.378789	-5.18	-0.063495	hsa-miR-578
42592	0.707602	0.377274	-5.17	0.111451	hsa-miR-338-3p
145721	0.709362	-0.381745	-4.76	-0.58438	hsa-miR-875-5p
17858	0.710333	-0.373492	-5.18	-0.049976	hsa-miRPlus-A1073
147771	0.710452	-0.379533	-4.79	-0.241943	hsa-miR-4328
17482	0.71329	0.377138	-4.76	0.694052	hsa-miR-411-5p
19007	0.713789	-0.372321	-4.89	-0.359357	SNORD3@
145692	0.714128	-0.37336	-4.83	-0.251622	hsa-miR-499a-3p
147555	0.714883	-0.367346	-5.18	-0.107639	hsv2-miR-H19
147162	0.715368	0.368129	-5.02	0.149295	hsa-let-7a-5p
148032	0.716283	0.367138	-5	0.190571	hsa-miR-3685
147684	0.716451	0.368688	-4.89	0.33203	hsa-miR-3200-5p
168860	0.717691	0.363883	-5.13	0.097872	hsa-miR-4766-5p
147794	0.71774	0.363667	-5.14	0.107509	kshv-miR-K12-8-3p
46800	0.719248	-0.361503	-5.18	-0.098337	hsa-miR-1224-3p
42743	0.719414	-0.361241	-5.19	-0.118804	hsa-let-7e-3p
146010	0.719668	0.361218	-5.14	0.180551	hsa-miR-2116-5p
169170	0.72055	0.364561	-4.84	0.18272	hsa-miR-4472
42571	0.7211	0.359655	-5.1	0.196485	hsa-miR-129-1-3p
31867	0.722698	-0.372171	-4.66	-0.531504	hsa-miR-145-3p
168614	0.723174	0.362034	-4.81	0.392734	hsa-miR-5197-5p
148188	0.72362	0.357643	-4.97	0.227467	hsa-miR-2277-5p
146068	0.724924	-0.372595	-4.65	-0.690331	hsa-miR-1915-3p
42732	0.72521	0.354053	-5.1	0.175388	hsa-miR-532-3p
148147	0.725369	-0.362554	-4.72	-0.348257	hsa-miR-181b-3p
42663	0.725892	-0.358311	-4.79	-0.266315	hsa-miR-20a-3p
146008	0.726235	0.354276	-4.94	0.184976	hsa-miR-26b-5p
169172	0.726718	-0.353303	-4.95	-0.393416	hsa-miR-4445-3p
17563	0.727514	-0.35036	-5.19	-0.071142	hsa-miR-644a
46829	0.728498	-0.34904	-5.19	-0.077861	hsa-miR-664a-5p
146190	0.728596	-0.348948	-5.18	-0.121612	hsa-miR-3927-3p
147606	0.729618	0.347796	-5.15	0.186157	hsa-miR-4259
145732	0.729766	-0.34814	-5.07	-0.142318	hsa-miR-346
168992	0.731139	0.348732	-4.79	0.388721	hsa-miR-5092
147836	0.731169	0.346257	-5.08	0.237813	hsv2-miR-H7-5p
169139	0.73159	-0.347046	-4.96	-0.314287	hsa-miR-5192
42638	0.73218	0.352018	-4.75	0.327698	hsa-miR-23a-5p
17676	0.732728	0.345689	-4.95	0.194605	hsa-miR-152
147694	0.732792	0.34341	-5.16	0.125972	hsa-miR-4281
147614	0.732931	0.346593	-4.88	0.175259	hsa-miR-4299
168730	0.733363	-0.349488	-4.77	-0.409925	hsa-miR-4464
147664	0.733716	0.342056	-5.19	0.055863	hsa-miR-4311
11141	0.73405	-0.34161	-5.19	-0.054089	hsa-miR-509-3p
168901	0.734437	-0.359021	-4.65	-0.676818	hsa-miR-4742-5p
168853	0.734936	-0.35831	-4.65	-0.857157	hsa-miR-4671-5p
148377	0.735335	-0.342001	-4.96	-0.294457	hsa-miR-3653
148590	0.73578	-0.34341	-4.84	-0.22351	hsa-miR-3919
147988	0.735967	0.349285	-4.72	0.321152	hsa-miR-3135a
17359	0.736086	0.339343	-5.13	0.181799	ebv-miR-BART4-5p
42964	0.736252	-0.339122	-5.12	-0.195716	hsa-miR-7-2-3p
11038	0.736493	-0.339875	-5	-0.276591	hsa-miR-299-5p
168618	0.736695	-0.340172	-4.88	-0.487595	hsa-miR-4783-5p
147562	0.736948	0.337739	-5.19	0.066278	hsa-miR-4253
147706	0.738844	0.33555	-5.15	0.184927	hsa-miR-4255
46235	0.739379	0.334787	-5.15	0.159053	hsa-miR-524-5p
169266	0.740664	0.335008	-4.9	0.211823	hsa-miR-378d
169349	0.742031	0.331459	-5.09	0.231885	hsa-miR-4517
148039	0.74216	-0.334433	-4.86	-0.356974	hsa-miR-3925-5p
17280	0.742273	0.332524	-4.95	0.267499	hsa-miR-15b-5p
169336	0.742305	-0.331864	-4.99	-0.175451	hsa-miR-17-5p
168920	0.742782	-0.334328	-4.83	-0.417237	hsa-miR-3117-5p
168619	0.74287	0.33145	-4.98	0.261119	hsa-miR-1260b
168766	0.743011	0.331536	-4.91	0.233487	hsa-miR-4772-5p
147735	0.743039	-0.331497	-4.91	-0.182611	hsa-miR-4289
148474	0.744421	-0.327853	-5.17	-0.118586	hsa-miR-3622a-5p
168717	0.74605	0.335361	-4.71	0.345203	hsa-miR-5193
148599	0.746179	-0.327152	-4.96	-0.248886	hsa-miR-3680-5p
46747	0.74632	-0.325292	-5.18	-0.099782	hsa-miR-1263
14328	0.746468	-0.325058	-5.2	-0.063653	hsa-miR-124-3p
169204	0.746843	0.334269	-4.71	0.420581	hsa-miR-4709-3p
148307	0.747732	0.334726	-4.7	0.58273	hsa-miR-3612
169024	0.748538	-0.324138	-4.98	-0.21437	hsa-miR-3960
46326	0.748731	0.322053	-5.2	0.06626	hsa-miR-1233-3p
145687	0.749036	0.322447	-5.07	0.200375	hsa-miR-384
42850	0.749341	-0.321567	-5.15	-0.132887	hsa-miR-150-3p
146136	0.7494	-0.327603	-4.78	-0.350397	hsa-miR-518d-5p/hsa-miR-520c-5p/hsa-miR-526a
147863	0.750633	0.319599	-5.18	0.129456	hsa-miR-3155a
169243	0.750915	-0.320961	-4.97	-0.198772	hsa-miR-3682-5p
147795	0.751293	-0.318723	-5.18	-0.081887	hsa-miR-3186-3p
169076	0.751426	0.321665	-4.86	0.235527	hsa-miR-345-3p
147835	0.752141	-0.317948	-5.12	-0.161326	hsa-miR-3143
146098	0.752656	-0.324003	-4.76	-0.463539	hsv1-miR-H5-3p
46416	0.752667	-0.31683	-5.2	-0.049403	hsa-miR-1293
168806	0.753367	0.31906	-4.88	0.175319	hsa-miR-4659a-3p
14301	0.753864	-0.31543	-5.16	-0.137457	hsa-miR-361-5p
168685	0.753946	0.316433	-5	0.254298	hsa-miR-4432
46479	0.754741	0.314189	-5.18	0.15935	hsa-miR-1304-5p
19588	0.754988	0.316003	-4.92	0.227334	hsa-miR-17-3p
46633	0.755269	-0.313609	-5.16	-0.100689	hsa-miR-1267
42739	0.755595	0.314345	-5	0.2086	hsa-miR-339-5p
168637	0.756439	-0.315916	-4.84	-0.212748	hsa-miR-3940-5p
169321	0.756508	-0.317958	-4.78	-0.495687	hsa-miR-4691-3p
169408	0.757315	0.316199	-4.79	0.272626	hsa-miR-181d
42777	0.757614	-0.319481	-4.71	-0.406055	hsa-miR-548am-5p/hsa-miR-548c-5p/hsa-miR-548o-5p
46205	0.757891	-0.311405	-4.98	-0.226409	SNORD48
17562	0.758316	0.310187	-5.01	0.175825	ebv-miR-BHRF1-2-5p
148251	0.759562	-0.308396	-5.05	-0.207497	hsa-miR-3689a-5p/hsa-miR-3689b-5p/hsa-miR-3689e
148410	0.761168	0.305615	-5.2	0.074367	hsa-miR-3676-3p
46517	0.761217	-0.30608	-5.08	-0.18549	hsa-miR-1266
42617	0.761677	0.30491	-5.2	0.067295	hsa-miR-541-5p
145990	0.76183	-0.304708	-5.2	-0.062991	ebv-miR-BART21-3p
147831	0.762104	0.307959	-4.84	0.167243	kshv-miR-K12-1-3p
46443	0.762735	-0.303514	-5.2	-0.041586	hsa-miR-193a-5p
21501	0.762795	-0.303611	-5.14	-0.076325	hsa-miR-891b
46567	0.762888	0.305153	-4.97	0.206071	hsa-miR-3176
169050	0.763228	-0.304203	-5.01	-0.177624	hsa-miR-4787-5p
168855	0.764695	0.303067	-4.92	0.267353	hsa-miR-4675
146142	0.767425	-0.29736	-5.19	-0.077968	hsa-miR-1972
168843	0.769052	-0.296834	-4.96	-0.316582	hsa-miR-5694
169323	0.769179	-0.295019	-5.2	-0.043977	hsa-miR-4723-3p
28019	0.769552	-0.295316	-5.06	-0.177291	hsa-miR-10a-3p
148665	0.769574	-0.294792	-5.12	-0.141436	hsa-miR-510
21498	0.770494	0.293351	-5.19	0.114941	hsa-miR-654-3p
146202	0.770629	-0.295765	-4.9	-0.199054	hsv1-miR-H7-5p
11058	0.770654	-0.293077	-5.2	-0.041463	hsa-miR-325
147705	0.771447	-0.294465	-4.92	-0.266693	hsa-miR-4320
46275	0.772443	-0.290724	-5.2	-0.064715	hsa-miR-1251
169354	0.772959	-0.290045	-5.2	-0.08147	hsa-miR-4493
17391	0.773556	0.290178	-5.05	0.174197	hsa-miR-635
42551	0.773567	0.290328	-5.03	0.181128	hsa-miR-122-3p
42793	0.773568	0.292982	-4.85	0.246783	hsa-miRPlus-A1072
46300	0.77608	0.286111	-5.17	0.14127	hiv1-miR-TAR-3p
148006	0.776362	-0.285669	-5.18	-0.12332	hsa-miR-4315
147516	0.77746	-0.292432	-4.71	-0.315161	hsa-miR-4319
169131	0.777907	-0.287199	-4.85	-0.348892	hsa-miR-4724-3p
148079	0.779269	0.284524	-4.89	0.187225	hsa-miR-3673
42584	0.779757	0.281744	-5.09	0.161892	hsa-miR-432-3p
19605	0.78028	-0.28166	-5.01	-0.134959	SNORD6
168709	0.78065	-0.280911	-5.05	-0.14951	hsa-miR-4429
169028	0.781391	0.280406	-5	0.182453	hsa-miR-4708-3p
169380	0.782644	0.278997	-4.95	0.140489	hsa-miR-3124-3p
45764	0.782865	0.277208	-5.18	0.156289	hsa-miR-302e
42818	0.783071	0.282888	-4.77	0.246627	hsa-miR-597
145723	0.783422	-0.277117	-5.06	-0.148018	hsa-miR-519c-3p
11040	0.783789	0.277247	-4.98	0.275619	hsa-miR-29b-3p
169399	0.784414	0.276664	-4.97	0.196116	hsa-miR-4750-5p
147556	0.785085	-0.2742	-5.2	-0.139017	hsa-miR-4254
168854	0.785745	0.273435	-5.14	0.104007	hsa-miR-4498
169223	0.785902	-0.273265	-5.17	-0.099791	hsa-miR-4680-3p
17570	0.785905	-0.27782	-4.8	-0.432467	hsa-miR-589-3p
146111	0.786233	0.274886	-4.92	0.276414	hsa-miR-767-5p
146044	0.786295	0.273416	-5.06	0.201247	hsa-miR-2115-5p
17327	0.786355	0.275657	-4.83	0.24001	hsa-miR-630
11085	0.786566	-0.272599	-5.09	-0.127531	hsa-miR-373-3p
169307	0.787253	-0.273364	-4.92	-0.150648	hsa-miR-4685-3p
147804	0.788393	-0.271701	-4.95	-0.128983	hsv1-miR-H17
169117	0.788655	0.27074	-4.99	0.232436	hsa-miR-4759
17336	0.788737	0.269904	-5.1	0.115166	hsa-miR-618
10946	0.788764	-0.269329	-5.21	-0.051966	hsa-miR-141-3p
42773	0.789523	-0.268339	-5.21	-0.071364	ebv-miR-BART17-3p
147916	0.790669	0.280237	-4.66	0.514573	hsa-miR-3126-3p
148626	0.792057	0.272689	-4.67	0.50898	hsa-miR-497-3p
46866	0.792561	-0.264371	-5.21	-0.050578	hsa-miR-1321
42845	0.793237	-0.264385	-5.02	-0.101842	hsa-miR-125b-2-3p
42700	0.794725	-0.266618	-4.78	-0.191882	hsa-miR-631
46210	0.795547	0.260475	-5.21	0.037969	hsa-miR-1249
148621	0.796393	0.259373	-5.21	0.04591	hsa-miR-892a
19016	0.796416	-0.259597	-5.12	-0.129126	hsa-miR-217
147809	0.797494	-0.258085	-5.18	-0.091991	hsa-miR-514b-3p
168621	0.797534	0.25845	-5.09	0.171534	hsa-miR-4796-5p
148132	0.797554	-0.257915	-5.19	-0.095378	hsa-miR-3622a-3p
147892	0.799085	0.256045	-5.16	0.117872	hsa-miR-3152-3p
42609	0.799531	0.255312	-5.21	0.067091	hsa-miR-135a-3p
42599	0.800133	-0.25475	-5.14	-0.139636	hsa-miR-153
169304	0.800472	0.255072	-5.02	0.215008	hsa-miR-4793-5p
32946	0.801218	0.253946	-5.03	0.156864	hsa-miR-486-5p
146113	0.802136	0.254328	-4.89	0.133775	hsa-miRPlus-G1246-3p
169046	0.803085	-0.255494	-4.77	-0.243586	hsa-miR-4715-5p
169207	0.80483	0.249461	-4.98	0.201852	hsa-miR-4804-5p
168679	0.804909	-0.256638	-4.67	-0.606143	hsa-miR-4763-3p
168851	0.805896	0.249192	-4.9	0.271865	hsa-miR-4650-3p
169083	0.806253	0.246543	-5.21	0.049725	hsa-miR-371b-3p
169099	0.806513	0.246692	-5.09	0.189641	hsa-miR-4790-3p
11011	0.806697	-0.245966	-5.21	-0.057212	hsa-miR-211-5p
17332	0.807418	-0.24503	-5.21	-0.051579	ebv-miR-BART9-3p
148687	0.80901	0.244392	-4.98	0.206352	hsa-miR-1908
42541	0.809256	0.242644	-5.21	0.069238	hsa-miR-302a-5p
42524	0.809354	-0.243477	-5.02	-0.091514	hsa-miR-21-3p
147803	0.810328	-0.242064	-5.05	-0.17416	hsv2-miR-H10
169052	0.8104	0.24451	-4.79	0.244646	hsa-miR-4719
169195	0.810874	-0.240777	-5.13	-0.135946	hsa-miR-4798-3p
46625	0.8121	-0.239826	-5.03	-0.143535	hsa-miR-1303
169404	0.812242	0.24558	-4.72	0.343575	hsa-miR-3663-5p
168670	0.812489	-0.242114	-4.82	-0.288754	hsa-miR-4694-5p
42667	0.81252	0.23841	-5.21	0.097959	hsa-miR-302b-5p
42710	0.813632	0.237197	-5.16	0.135955	hsa-miR-1296
42447	0.813971	-0.236662	-5.18	-0.089923	hsa-miR-556-3p
42923	0.814655	-0.23665	-4.98	-0.131057	hsa-miR-30c-5p
168735	0.815361	0.23489	-5.16	0.103508	hsa-miR-5586-3p
28251	0.815551	-0.234558	-5.19	-0.086939	hsa-miR-770-5p
168576	0.815746	-0.234786	-5.08	-0.09777	hsa-miR-4693-3p
42603	0.816442	-0.242659	-4.67	-0.339662	hsa-miR-424-3p
168689	0.816801	-0.23332	-5.1	-0.091139	hsa-miR-361-3p
32711	0.817054	-0.232728	-5.16	-0.12769	hsa-miR-633
19011	0.818202	-0.232035	-5.02	-0.137526	SNORD10
17814	0.818554	0.233228	-4.87	0.166001	hsa-miR-570-3p
147894	0.818634	-0.23049	-5.21	-0.058335	hsa-miR-3137
147199	0.818663	-0.232313	-4.88	-0.236477	hsa-miR-27b-3p
168572	0.818901	-0.231857	-4.94	-0.204502	hsa-miR-4507
169112	0.819307	0.23007	-5.1	0.122612	hsa-miR-4727-3p
168825	0.819495	-0.231569	-4.87	-0.196932	hsa-miR-4729
145847	0.819826	0.229925	-5.02	0.117425	hsa-miR-766-3p
46541	0.819981	-0.228772	-5.2	-0.050635	hsa-miR-1225-5p
42757	0.82108	0.227484	-5.15	0.125845	hsa-miR-619
168827	0.821777	-0.226913	-5.07	-0.118943	hsa-miR-548ac
168933	0.821869	-0.231863	-4.68	-0.371209	hsa-miR-5581-3p
168594	0.822082	0.226131	-5.18	0.092004	hsa-miR-3150b-5p
168626	0.822201	-0.227305	-4.96	-0.226657	hsa-miR-4662a-5p
145678	0.822886	0.225808	-5.05	0.151906	hsa-miR-150-5p
169386	0.823139	-0.225976	-4.96	-0.161682	hsa-miR-4427
169009	0.824004	-0.22903	-4.73	-0.297506	hsa-miR-548ap-5p/hsa-miR-548j
146032	0.824324	-0.22526	-4.84	-0.224866	ebv-miR-BART5-3p
147901	0.825105	-0.222125	-5.22	-0.100361	kshv-miR-K12-7-5p
147929	0.8252	-0.222481	-5.11	-0.090937	hsa-miR-1273c
42747	0.826003	0.222065	-4.97	0.126779	hsa-miR-93-3p
147889	0.826081	-0.221601	-5.06	-0.107068	hsv1-miR-H14-3p
148288	0.826222	-0.221253	-5.06	-0.148861	hsa-miR-550b-3p
168579	0.827114	0.220325	-5.05	0.158973	hsa-miR-5706
168716	0.827607	0.21917	-5.13	0.142311	hsa-miR-4487
168672	0.828126	0.219495	-4.97	0.156425	hsa-miR-1587
148000	0.828318	-0.222653	-4.76	-0.15604	hsa-miR-3195
147660	0.82878	0.218233	-4.97	0.157258	hsa-miR-4296
33043	0.829498	0.216455	-5.22	0.073393	hsa-miR-544a
147882	0.829554	-0.21659	-5.17	-0.072413	hsa-miR-2909
17460	0.829932	-0.216967	-5	-0.173025	hsa-miR-657
42940	0.829984	0.215874	-5.2	0.062691	hsa-miR-876-5p
147760	0.831184	-0.214486	-5.14	-0.096812	hsa-miR-4316
27549	0.83202	0.213579	-5.13	0.093589	hsa-miR-548d-3p
11083	0.83265	0.212436	-5.2	0.065616	hsa-miR-371a-3p
19595	0.833827	-0.211245	-5.11	-0.094867	hsa-miR-30a-3p
169178	0.834617	-0.212027	-4.86	-0.171996	hsa-miR-4665-5p
168625	0.835083	0.21279	-4.81	0.212102	hsa-miR-4539
168988	0.835464	0.208937	-5.16	0.121308	hsa-miR-4799-5p
46762	0.835474	0.209708	-4.99	0.165179	hsa-miR-3928
168669	0.836039	0.209558	-4.88	0.164953	hsa-miR-5693
169163	0.836298	0.208502	-5.01	0.138449	hsa-miR-4685-5p
46556	0.837097	-0.206663	-5.22	-0.02825	hsa-miR-623
147905	0.837129	0.208959	-4.87	0.23829	hsa-miR-3139
11074	0.838473	-0.205007	-5.19	-0.099896	hsa-miR-34c-5p
17936	0.838923	-0.207407	-4.82	-0.208905	hsa-miR-16-1-3p
148453	0.839244	0.203966	-5.2	0.088895	hsa-miR-3074-5p
168996	0.84051	0.202746	-5.09	0.113415	hsa-miR-4524a-3p
147767	0.841166	0.202689	-4.96	0.156678	hsa-miR-4279
31076	0.842122	0.208086	-4.67	0.270317	hsa-miR-559
148068	0.84337	-0.204159	-4.72	-0.272848	hsa-miR-758-5p
147751	0.843657	0.198227	-5.22	0.028288	hsa-miR-4274
146009	0.844037	0.197801	-5.2	0.094346	hsa-miR-376a-3p
168852	0.845394	-0.201481	-4.68	-0.509816	hsa-miR-4764-5p
148652	0.8457	-0.19802	-4.83	-0.209643	hsa-miR-620
147633	0.845985	-0.196124	-4.98	-0.17735	hsa-miR-3163
148349	0.846073	-0.196341	-4.97	-0.123536	hsa-miR-3938
14285	0.846247	-0.196116	-4.94	-0.112001	hsa-miR-487b
46735	0.846527	0.19454	-5.22	0.063263	hsa-miR-1179
168560	0.846889	-0.194571	-5.09	-0.10835	hsa-miR-4676-5p
148454	0.847295	0.193616	-5.19	0.068268	hsa-miR-3682-3p
27546	0.8482	-0.192433	-5.2	-0.08042	hsa-miR-380-3p
42810	0.848269	-0.192303	-5.22	-0.036552	hsa-miR-149-5p
42624	0.848965	-0.19141	-5.22	-0.023063	kshv-miR-K12-10b
46411	0.849413	0.190855	-5.21	0.045175	hsa-miR-1203
145697	0.849688	-0.190522	-5.2	-0.091131	hsa-miR-367-5p
147937	0.849931	-0.192308	-4.86	-0.140395	hsv1-miR-H13
11151	0.850063	-0.190799	-5.02	-0.114774	hsa-miR-516b-5p
42823	0.850699	-0.189186	-5.22	-0.045069	hsa-miR-27b-5p
168883	0.850956	-0.191698	-4.79	-0.21282	hsa-miR-3689d
46863	0.851218	0.193781	-4.73	0.382414	hsa-miR-3157-3p
145705	0.851257	-0.18847	-5.22	-0.040114	hsa-miR-431-5p
148040	0.851721	-0.188081	-5.15	-0.099742	hsa-miR-1247-3p
17824	0.852728	0.186583	-5.22	0.0322	hsa-miRPlus-A1025
147801	0.853173	-0.186447	-5.07	-0.089512	hsv1-miR-H11/hsv2-miR-H11-3p
148042	0.853253	-0.185929	-5.22	-0.060319	hsa-miR-3662
169241	0.853843	0.18567	-5.08	0.111659	hsa-miR-5571-3p
168983	0.854161	0.187523	-4.83	0.248491	hsa-miR-2964a-3p
42607	0.854218	0.184693	-5.21	0.067444	hsa-miR-653
11104	0.854256	-0.184664	-5.2	-0.0361	hsa-miR-422a
27565	0.855398	-0.183992	-5.02	-0.091978	hsa-miR-423-5p
168951	0.855733	-0.1887	-4.71	-0.282319	hsa-miR-548as-3p
168934	0.856194	0.182904	-5.03	0.147431	hsa-miR-4999-5p
168634	0.857525	0.180983	-5.05	0.140785	hsa-miR-548av-5p/hsa-miR-548k
169087	0.857727	0.186057	-4.71	0.163742	hsa-miR-149-3p
146117	0.858489	-0.18023	-4.98	-0.089451	hsv1-miR-H6-3p
147964	0.858689	0.178966	-5.22	0.040291	hsa-miRPlus-J1005
168911	0.859054	-0.187074	-4.66	-0.25566	hsa-miR-4682
147906	0.85922	-0.178325	-5.2	-0.064771	hsa-miR-4322
17630	0.859518	-0.177886	-5.22	-0.034545	hsa-miR-588
168841	0.859993	-0.180591	-4.79	-0.221396	hsa-miR-5588-3p
145889	0.860101	-0.177197	-5.2	-0.068453	hsa-miR-196b-5p
145768	0.862413	0.176318	-4.85	0.1299	hsa-miR-665
168733	0.862834	0.173977	-5.09	0.073991	hsa-miR-5583-3p
169311	0.862976	-0.174951	-4.92	-0.080527	hsa-miR-4714-5p
147900	0.863941	-0.172747	-5.06	-0.102322	hsv2-miR-H6-3p
148089	0.86438	-0.172648	-4.93	-0.09848	hsa-miR-208a
169034	0.866709	0.169197	-5.07	0.125652	hsa-miR-642b-5p
17298	0.868036	0.167029	-5.21	0.058174	hsa-miR-548b-3p
11111	0.868955	0.16582	-5.22	0.032203	hsa-miR-432-5p
147953	0.869406	-0.167084	-4.87	-0.116984	hsa-miR-491-5p
148524	0.870055	0.165709	-4.92	0.103254	hsa-miR-3914
17634	0.870529	-0.164011	-5.15	-0.059558	hsa-miR-567
148465	0.871331	-0.164178	-4.9	-0.1248	hsa-miR-3611
169199	0.871946	-0.164415	-4.83	-0.141629	hsa-miR-4518
46249	0.872447	0.161585	-5.15	0.072002	hsa-miR-449b-5p
147738	0.872731	0.161173	-5.16	0.065506	hsv2-miR-H20
42957	0.873352	-0.170062	-4.65	-0.298617	hsa-miR-323a-3p
46944	0.873506	0.160624	-5.03	0.16269	hsa-miR-1297
45745	0.874771	-0.158396	-5.22	-0.058102	hsa-miR-302f
11044	0.875496	-0.157487	-5.21	-0.043842	hsa-miR-302c-3p
168695	0.875803	-0.158673	-4.89	-0.13154	hsa-miR-5589-5p
46627	0.876099	0.158808	-4.75	0.185272	hsa-miR-1271-5p
42766	0.877089	-0.155708	-5.13	-0.080278	hsa-miR-554
168744	0.877137	-0.155807	-5.06	-0.154023	hsa-miR-4746-5p
147535	0.877523	0.159157	-4.68	0.350811	hsa-miR-4309
4610	0.879913	0.152774	-4.96	0.104125	hsa-miR-126-3p
168748	0.88189	-0.149848	-5.05	-0.087272	hsa-miR-320e
168875	0.882292	-0.150076	-4.92	-0.150603	hsa-miR-5091
147978	0.883254	-0.147788	-5.14	-0.071825	hsa-miR-3140-3p
27551	0.884034	0.146591	-5.23	0.037376	hsa-miR-612
147826	0.884258	-0.146368	-5.19	-0.035586	hsa-miR-3153
17402	0.884597	-0.145873	-5.23	-0.038225	ebv-miR-BART2-5p
42661	0.884806	-0.146747	-4.94	-0.087719	hsa-miR-492
168918	0.886605	0.144197	-4.97	0.114202	hsa-miR-4491
169144	0.886634	0.145928	-4.78	0.143796	hsa-miR-1273g-5p
42838	0.88731	0.142449	-5.21	0.033554	hsa-miRPlus-C1076
27720	0.887375	0.143143	-4.95	0.147839	hsa-miR-15a-5p
13137	0.887875	-0.148437	-4.66	-0.257893	hsa-miR-518e-5p/hsa-miR-519a-5p/hsa-miR-519b-5p/hsa-miR-519c-5p/hsa-miR-522-5p/hsa-miR-523-5p
168601	0.888008	-0.142638	-4.89	-0.153074	hsa-miR-146b-3p
46309	0.888181	0.141463	-5.16	0.071691	hsa-miR-1226-3p
147936	0.888533	-0.14756	-4.66	-0.204369	kshv-miR-K12-8-5p
147975	0.88855	-0.140843	-5.23	-0.035555	hsa-miRPlus-J1003
147884	0.88869	-0.141764	-4.93	-0.091544	hsv2-miR-H25
169389	0.888915	0.144897	-4.68	0.254376	hsa-miR-4717-3p
11140	0.889657	0.139435	-5.23	0.023406	hsa-miR-508-3p
42949	0.889802	-0.140788	-4.87	-0.115681	hsa-miR-155-3p
168707	0.8902	-0.138958	-5.12	-0.090016	hsa-miR-4767
168756	0.891181	0.137588	-5.15	0.077576	hsa-miR-548al
169249	0.893418	-0.138341	-4.74	-0.335238	hsa-miR-4482-5p
169092	0.893997	-0.133929	-5.22	-0.046828	hsa-miR-548am-3p
42458	0.894142	-0.134097	-5.05	-0.074544	hcmv-miR-US25-1-3p
147792	0.894153	0.13738	-4.74	0.208603	hsa-miR-3165
168894	0.894354	0.133645	-5.11	0.082051	hsa-miR-3978
148332	0.8944	-0.13351	-5.18	-0.060342	hsa-miR-3692-5p
147846	0.895424	0.132129	-5.21	0.04592	hsa-miR-4313
147707	0.895608	-0.132029	-5.14	-0.057587	hsa-miR-3154
28950	0.896143	0.131276	-5.18	0.052098	hsa-miR-455-3p
17625	0.896497	-0.131944	-4.85	-0.146392	hsa-miR-627
169387	0.89657	0.132086	-4.84	0.091053	hsa-miR-5703
146029	0.897291	0.130055	-5.09	0.083518	hsa-miR-365b-5p
147608	0.897368	-0.130309	-4.99	-0.116062	hsa-miR-4307
169339	0.897544	-0.129654	-5.1	-0.086472	hsa-miR-5579-3p
169154	0.898466	-0.128652	-5.04	-0.06444	hsa-miR-4803
168923	0.898763	-0.12996	-4.81	-0.142323	hsa-miR-4688
42932	0.899826	-0.126705	-5.12	-0.078726	hsa-miR-920
168616	0.900799	-0.127122	-4.83	-0.078552	hsa-miR-4536-3p
168722	0.901725	-0.127036	-4.73	-0.117654	hsa-miR-4742-3p
145956	0.901774	0.124119	-5.19	0.058075	hsa-miRPlus-A1083
42613	0.902355	0.1233	-5.23	0.02243	ebv-miR-BART19-5p
169239	0.902795	0.123553	-4.95	0.07658	hsa-miR-4732-5p
169320	0.904457	0.123925	-4.72	0.120478	hsa-miR-4468
46401	0.905162	-0.121937	-4.79	-0.153913	hsa-miR-519a-3p
147570	0.905261	-0.120235	-4.99	-0.051301	hsa-miR-4271
17942	0.905427	-0.126652	-4.65	-0.222392	hsa-miR-125a-3p
46822	0.906887	-0.117549	-5.23	-0.025705	hsa-miR-1178-3p
147880	0.907284	0.117705	-4.98	0.107678	hsa-miR-323b-3p
147600	0.907405	0.117185	-5.08	0.064828	hsa-miR-4292
17613	0.908135	-0.116164	-5.13	-0.060862	hsa-miR-645
42965	0.908456	-0.115683	-5.15	-0.051812	hsa-miR-424-5p
147798	0.908592	0.115986	-4.96	0.057724	hsa-miR-3141
148641	0.908931	0.114958	-5.23	0.01911	hsa-miR-518b
46367	0.909188	0.115001	-5.04	0.102466	hsa-miR-1283
42971	0.909935	0.11379	-5.17	0.060523	hsa-miR-96-3p
146116	0.910031	-0.113563	-5.23	-0.026051	hsa-miR-2116-3p
145741	0.910111	0.113461	-5.23	0.037767	hsa-miR-545-3p
13147	0.910622	0.113765	-4.88	0.128303	hsa-miR-96-5p
168900	0.911232	0.112193	-5.13	0.043873	hsa-miR-4721
148156	0.912039	0.112235	-4.88	0.080675	hsa-miR-3686
145742	0.912438	0.113521	-4.72	0.173948	hsa-miR-935
147941	0.91273	-0.11037	-5.09	-0.088742	hsa-miR-3160-3p
169006	0.913451	-0.109476	-5.1	-0.084458	hsa-miR-4527
46259	0.913601	-0.109037	-5.23	-0.013988	hsa-miR-885-5p
147818	0.914411	0.108159	-5.14	0.04362	hsa-miR-4270
147187	0.914476	-0.10936	-4.84	-0.10707	hsa-miR-215
169289	0.915173	0.107521	-5	0.100217	hsa-miR-4692
46592	0.915457	-0.10677	-5.17	-0.045988	hsa-miR-548j
42896	0.915657	0.106504	-5.18	0.040278	hsa-miR-450b-5p
148430	0.915777	0.107104	-4.91	0.091575	hsa-miR-374c-5p
168743	0.916736	-0.106029	-4.85	-0.107914	hsa-miR-548ad
148627	0.917235	-0.10449	-5.19	-0.041959	hsa-miR-615-5p
147752	0.918733	-0.102646	-5.17	-0.060844	hsa-miR-4302
17810	0.918874	-0.105141	-4.72	-0.110836	hsa-miR-29b-1-5p
145995	0.91897	-0.103174	-4.91	-0.089483	hsa-miR-196b-3p
148162	0.919473	-0.102713	-4.88	-0.056482	hsa-miR-3661
46634	0.919693	0.101322	-5.23	0.025334	hsa-miR-1281
42897	0.919784	0.101206	-5.23	0.016004	ebv-miR-BART15
145844	0.919802	0.101798	-4.96	0.10298	hsa-miR-374a-5p
146168	0.920115	-0.100788	-5.23	-0.023665	hsa-miR-1912
147907	0.920232	0.100639	-5.23	0.01747	hsa-miR-4312
147722	0.920634	0.100479	-4.98	0.071508	hsa-miR-4306
147588	0.920731	0.100487	-5.01	0.058153	hsa-miR-4288
145641	0.920859	-0.099846	-5.23	-0.050606	hsa-miR-369-5p
169088	0.921242	0.100981	-4.81	0.093794	hsa-miR-4492
29575	0.922933	0.097766	-4.95	0.073908	hsa-miR-32-3p
145715	0.923042	-0.097135	-5.19	-0.030155	hsa-miR-648
168671	0.923374	0.097351	-4.92	0.126399	hsa-miR-3140-5p
169297	0.924721	-0.095137	-5.1	-0.07444	hsa-miR-4777-3p
168763	0.924893	-0.096284	-4.79	-0.119421	hsa-miR-3676-5p
11165	0.925471	-0.094008	-5.23	-0.025307	hsa-miR-520a-3p
147806	0.925728	-0.09401	-5.04	-0.069108	hsa-miR-3149
46640	0.926217	0.093416	-5.05	0.047385	hsa-miR-1257
147852	0.926741	0.092403	-5.23	0.034183	hsa-miR-4295
146006	0.92687	-0.092239	-5.23	-0.01629	hsa-miR-670
42942	0.927175	-0.092228	-5.02	-0.083682	hsa-miR-134
168700	0.927507	-0.091751	-5.05	-0.067482	hsa-miR-5696
148263	0.927521	0.092753	-4.79	0.10861	hsa-miR-1273e
31349	0.928055	-0.09074	-5.23	-0.022042	hsa-miR-524-3p
168793	0.929234	-0.089613	-5.03	-0.049941	hsa-miR-4483
10937	0.929669	0.090316	-4.79	0.08077	hsa-miR-132-3p
168731	0.930239	0.088197	-5.09	0.044773	hsa-miR-548ah-3p
168575	0.930258	0.088486	-4.97	0.057059	hsa-miR-4763-5p
42744	0.930738	-0.087876	-4.95	-0.079075	hsa-miR-23a-3p
145831	0.93153	-0.086623	-5.05	-0.040797	hsa-miR-625-5p
42782	0.931941	-0.085929	-5.16	-0.059732	hcmv-miR-UL148D
168691	0.932722	-0.085068	-5.08	-0.057926	hsa-miR-3677-5p
168926	0.932869	0.084783	-5.14	0.048738	hsa-miR-4776-5p
17863	0.933002	0.084803	-5.05	0.033271	hsa-miR-934
17853	0.934102	-0.083095	-5.23	-0.011196	hsa-miR-30d-3p
17594	0.934301	-0.086725	-4.66	-0.142415	hsa-miR-587
45736	0.934733	0.082437	-5.09	0.044982	hsa-miR-548f
148387	0.934903	0.082099	-5.22	0.037958	hsa-miR-3942-5p
42950	0.935045	0.082796	-4.88	0.059845	hsa-miR-24-2-5p
42523	0.935154	-0.081773	-5.23	-0.021809	hsa-miR-26b-3p
168846	0.93732	-0.082729	-4.66	-0.126476	hsa-miR-1273f
148063	0.937641	-0.07863	-5.23	-0.018449	hsa-miR-3713
148012	0.937798	0.078449	-5.19	0.033459	hsa-miR-203b-3p
145822	0.938627	-0.07747	-5.17	-0.047698	hsa-miR-214-5p
17961	0.93902	-0.076931	-5.18	-0.031633	hsa-miR-629-5p
168984	0.939412	-0.076426	-5.18	-0.038323	hsa-miR-4637
169032	0.939417	0.076805	-4.97	0.052771	hsa-miR-4737
11018	0.940007	0.075674	-5.2	0.041734	hsa-miR-218-5p
147537	0.940989	0.075601	-4.81	0.108719	hsa-miR-4264
169309	0.941432	0.074	-5.09	0.042991	hsa-miR-4802-5p
168613	0.942043	-0.073315	-5.06	-0.056	hsa-miR-548ar-5p
42848	0.9421	-0.07299	-5.23	-0.017538	hsa-miR-1180
17854	0.942943	0.072218	-5	0.055091	hsa-miR-106b-3p
147709	0.943561	-0.071175	-5.19	-0.023817	hsa-miR-3185
168829	0.943798	-0.070902	-5.17	-0.049232	hsa-miR-4794
145675	0.944163	-0.070414	-5.2	-0.023817	hsa-miR-501-5p
169085	0.945568	-0.068632	-5.2	-0.025895	hsa-miR-5007-5p
168982	0.945747	0.06871	-5.01	0.034298	hsa-miR-4757-3p
147376	0.945996	-0.068198	-5.1	-0.024671	hsa-miR-3679-5p
46803	0.946061	0.067988	-5.23	0.017875	hsa-miR-503-5p
168939	0.946599	0.068401	-4.81	0.079807	hsa-miR-4738-5p
169312	0.946657	0.06881	-4.76	0.096303	hsa-miR-548an
168812	0.946999	-0.067888	-4.75	-0.120352	hsa-miR-875-3p
147671	0.948463	-0.064991	-5.2	-0.024131	hsa-miR-4323
14280	0.948755	-0.066633	-4.68	-0.0937	hsa-miR-367-3p
169316	0.949986	-0.063952	-4.82	-0.082798	hsa-miR-3976
148065	0.950173	-0.062799	-5.23	-0.008677	hsa-miR-3689b-3p/hsa-miR-3689c
11053	0.950774	0.062559	-4.93	0.070751	hsa-miR-32-5p
169334	0.950818	-0.0626	-4.87	-0.061944	hsa-miR-548ao-5p
147712	0.95123	0.06149	-5.2	0.015728	hsv1-miR-H1-5p
147926	0.951863	-0.061768	-4.78	-0.092897	hsa-miR-4329
17571	0.952529	0.059825	-5.23	0.016686	kshv-miR-K12-11-3p
168823	0.953263	0.059968	-4.8	0.066063	hsa-miR-4522
145651	0.953546	-0.058547	-5.22	-0.017418	hsa-miR-99a-3p
148243	0.955182	0.056502	-5.2	0.01431	hsa-miR-3689a-3p
17470	0.955441	-0.056303	-5.09	-0.042117	kshv-miR-K12-2-5p
46850	0.955794	-0.055706	-5.23	-0.00738	hsa-miR-1237-3p
42929	0.956787	-0.054872	-4.94	-0.048977	hsa-miR-25-5p
168658	0.958375	0.054435	-4.67	0.071316	hsa-miR-5196-5p
147921	0.958563	-0.052248	-5.18	-0.017317	hsa-miR-3131
148208	0.958639	-0.052347	-5.01	-0.041657	hsa-miR-3610
147823	0.958819	0.051912	-5.2	0.014317	hsa-miR-3146
148247	0.959555	-0.051515	-4.86	-0.053331	hsa-miR-2355-3p
17289	0.959993	-0.050409	-5.23	-0.012543	hsa-miR-616-5p
42855	0.961415	0.048637	-5.21	0.015028	ebv-miR-BART6-5p
145846	0.961553	-0.048673	-5	-0.03299	hsa-let-7e-5p
30687	0.962467	-0.047454	-5.04	-0.023811	hsa-miR-93-5p
168779	0.962502	-0.050076	-4.65	-0.087929	hsa-miR-4797-3p
146158	0.963128	0.048622	-4.66	0.069078	hsa-miR-3202
148167	0.964512	-0.04498	-4.93	-0.04847	hsa-miR-3670
42792	0.965243	0.043954	-5.03	0.021472	hsa-miR-29b-2-5p
169174	0.965406	-0.043613	-5.2	-0.01485	hsa-miR-4709-5p
169236	0.965851	-0.044382	-4.71	-0.04418	hsa-miR-659-5p
169353	0.966056	-0.043229	-4.86	-0.040423	hsa-miR-5582-3p
169265	0.966452	0.042401	-5.06	0.038126	hsa-miR-4733-3p
169278	0.966683	-0.042069	-5.1	-0.021166	hsa-miR-4525
146109	0.96758	0.040964	-5.08	0.025911	hsa-miR-1910
19604	0.96832	-0.040245	-4.93	-0.027915	SNORD4A
42610	0.968422	0.039783	-5.23	0.008272	hcmv-miR-UL36-3p
145859	0.968699	0.039434	-5.23	0.011895	hsa-miR-33a-5p
147996	0.969381	0.038626	-5.14	0.018796	hsa-miR-3127-5p
42829	0.969598	-0.038497	-4.99	-0.039242	hsa-miR-127-3p
42783	0.969651	0.038376	-5.03	0.017432	hsa-miR-197-3p
168636	0.970642	0.037191	-4.96	0.025697	hsa-miR-122-5p
42734	0.970719	-0.036978	-5.09	-0.027757	hsa-miR-2110
148418	0.971047	-0.036677	-4.99	-0.020381	hsa-miR-3607-5p
145676	0.971075	0.036565	-4.98	0.026744	hsa-miR-30e-3p
42455	0.971793	0.03554	-5.22	0.01316	hsa-miR-520f
147954	0.972739	-0.034964	-4.78	-0.030581	hsa-miR-4318
148466	0.973111	0.033872	-5.23	0.006778	hsa-miR-3937
169274	0.974192	0.0331	-4.8	0.028157	hsa-miR-5196-3p
17835	0.974672	0.031912	-5.22	0.013686	hsa-miR-450a-5p
148106	0.977108	0.028848	-5.2	0.011174	hsa-miR-3678-3p
17752	0.977346	-0.028643	-5.04	-0.014792	hsa-let-7f-5p
168638	0.977644	0.028466	-4.88	0.022844	hsa-miR-4530
147543	0.977662	0.028141	-5.23	0.008416	hsa-miR-3167
147360	0.978259	0.027459	-5.08	0.019421	hsa-miRPlus-J1004
42570	0.979893	0.025402	-5.07	0.010402	hsa-miR-194-3p
145980	0.980446	0.024633	-5.22	0.005677	hsa-miR-939-5p
147611	0.980654	0.025502	-4.66	0.036048	hsa-miR-4305
145663	0.981184	0.023832	-4.99	0.02292	SNORD68
147576	0.981362	-0.023476	-5.23	-0.003667	hsv1-miR-H1-3p
146169	0.982903	0.021535	-5.23	0.006212	mcv-miR-M1-3p
147698	0.982922	0.021513	-5.22	0.00444	hsv2-miR-H22
145972	0.984802	0.019165	-5.16	0.009821	hsa-miR-141-5p
145686	0.985087	0.018807	-5.15	0.010119	hsa-miR-548c-3p
168844	0.986081	-0.018347	-4.66	-0.034938	hsa-miR-4532
46515	0.987283	-0.016208	-4.86	-0.017564	hsa-miR-1537
46710	0.987771	-0.015512	-4.96	-0.009145	hsa-miR-3157-5p
148384	0.988496	0.014601	-4.94	0.012451	hsa-miR-3648
17529	0.989447	0.01371	-4.71	0.024601	hcmv-miR-US25-2-3p
146074	0.98958	-0.013243	-4.91	-0.011678	hsa-miR-2114-5p
148388	0.989675	-0.013006	-5.22	-0.00506	hsa-miR-3677-3p
168681	0.990221	-0.01254	-4.78	-0.031154	hsa-miR-4751
17415	0.9911	0.011232	-5.11	0.005048	ebv-miR-BART10-3p
169156	0.991154	-0.011198	-4.94	-0.008687	hsa-miR-4515
148620	0.991612	0.010607	-5.01	0.004089	hsa-miR-454-3p
168627	0.99247	-0.009546	-4.97	-0.009464	hsa-miR-4678
46744	0.992757	-0.009123	-5.23	-0.003614	hsa-miR-526b-5p
148413	0.99321	-0.008552	-5.23	-0.001215	hsa-miR-3614-3p
147652	0.99449	0.00696	-5.07	0.005308	hsa-miR-4293
168591	0.996078	0.004943	-5.2	0.002506	hsa-miR-4789-3p
42674	0.996891	0.003916	-5.23	0.000908	hsa-miR-431-3p
46206	0.99699	-0.003841	-4.85	-0.004132	SNORD44
148102	0.997401	0.003277	-5.16	0.001113	hsa-miR-3619-5p
148383	0.998361	0.002107	-4.68	0.003685	hsa-miR-103a-2-5p
146035	0.998415	0.002028	-4.81	0.001626	hsv1-miR-H2-5p
168940	0.998737	0.001595	-5.06	0.001074	hsa-miR-5579-5p
168568	0.999758	-0.000308	-4.8	-0.00034	hsa-miR-1290
11014	NA	NA	NA	NA	hsa-miR-214-3p
11063	NA	NA	NA	NA	hsa-miR-330-3p
11184	NA	NA	NA	NA	hsa-miR-99b-5p
14270	NA	NA	NA	NA	hsa-miR-493-3p
14854	NA	NA	NA	NA	hsa-miR-569
17377	NA	NA	NA	NA	hsa-miR-600
17498	NA	NA	NA	NA	hsa-miR-601
17532	NA	NA	NA	NA	ebv-miR-BART5-5p
17566	NA	NA	NA	NA	hsa-miR-629-3p
17567	NA	NA	NA	NA	kshv-miR-K12-1-5p
17578	NA	NA	NA	NA	kshv-miR-K12-5-3p
17593	NA	NA	NA	NA	hsa-miR-650
17818	NA	NA	NA	NA	hsa-miR-27a-5p
17872	NA	NA	NA	NA	hsa-miR-148a-5p
17918	NA	NA	NA	NA	hsa-miR-222-5p
17935	NA	NA	NA	NA	hsa-miR-101-5p
17958	NA	NA	NA	NA	hsa-miR-576-3p
23767	NA	NA	NA	NA	hsa-miR-759
29736	NA	NA	NA	NA	hsa-miR-656
30493	NA	NA	NA	NA	hsa-miR-548a-5p
42542	NA	NA	NA	NA	hsa-miR-589-5p
42543	NA	NA	NA	NA	hsa-miR-608
42545	NA	NA	NA	NA	ebv-miR-BART11-3p
42633	NA	NA	NA	NA	hsa-miR-885-3p
42703	NA	NA	NA	NA	hsa-miR-490-3p
42708	NA	NA	NA	NA	hsa-miR-99a-5p
42761	NA	NA	NA	NA	hsa-miR-675-5p
42800	NA	NA	NA	NA	hsa-miR-582-5p
42808	NA	NA	NA	NA	hsa-miR-874
42873	NA	NA	NA	NA	hsa-miR-944
42906	NA	NA	NA	NA	ebv-miR-BHRF1-1
42934	NA	NA	NA	NA	hsa-miR-345-5p
46295	NA	NA	NA	NA	hsa-miR-1286
46356	NA	NA	NA	NA	hsa-miR-30b-3p
46474	NA	NA	NA	NA	hsa-miR-766-5p
46507	NA	NA	NA	NA	hsa-miR-921
46626	NA	NA	NA	NA	hsa-miR-30c-2-3p
46707	NA	NA	NA	NA	hsa-miR-1253
145750	NA	NA	NA	NA	hsa-miR-614
145833	NA	NA	NA	NA	hsa-miR-596
146123	NA	NA	NA	NA	hsv1-miR-H2-3p
146129	NA	NA	NA	NA	mcv-miR-M1-5p
146132	NA	NA	NA	NA	ebv-miR-BART21-5p
146157	NA	NA	NA	NA	hsv1-miR-H4-5p
146159	NA	NA	NA	NA	hsv1-miR-H4-3p
147311	NA	NA	NA	NA	hsa-miR-3688-3p
147545	NA	NA	NA	NA	hsa-miR-3128
147591	NA	NA	NA	NA	hsa-miR-4283
147596	NA	NA	NA	NA	hsa-miR-3168
147618	NA	NA	NA	NA	hsa-miR-4261
147662	NA	NA	NA	NA	hsv2-miR-H6-5p
147688	NA	NA	NA	NA	hsa-miR-548v
147797	NA	NA	NA	NA	hsa-miR-4260
147830	NA	NA	NA	NA	hsv1-miR-H18
147867	NA	NA	NA	NA	hsa-miR-3118
147893	NA	NA	NA	NA	hsv2-miR-H5
148024	NA	NA	NA	NA	hsa-miR-3923
148072	NA	NA	NA	NA	hsa-miR-3668
148077	NA	NA	NA	NA	hsa-miR-3690
148082	NA	NA	NA	NA	hsa-miR-3663-3p
148165	NA	NA	NA	NA	hsa-miR-3605-5p
148168	NA	NA	NA	NA	hsa-miR-3658
148192	NA	NA	NA	NA	hsa-miR-421
148214	NA	NA	NA	NA	hsa-miR-3675-3p
148221	NA	NA	NA	NA	hsa-miR-3650
148256	NA	NA	NA	NA	hsa-miR-3683
148265	NA	NA	NA	NA	hsa-miR-3935
148338	NA	NA	NA	NA	hsa-miR-3064-3p
148547	NA	NA	NA	NA	hsa-miR-3622b-3p
148610	NA	NA	NA	NA	hsa-miR-26a-1-3p
148673	NA	NA	NA	NA	hsv1-miR-H15
168557	NA	NA	NA	NA	hsa-miR-4777-5p
168565	NA	NA	NA	NA	hsa-miR-4649-5p
168569	NA	NA	NA	NA	hsa-miR-5088
168578	NA	NA	NA	NA	hsa-miR-5190
168582	NA	NA	NA	NA	hsa-miR-4731-5p
168590	NA	NA	NA	NA	hsa-miR-4520a-5p/hsa-miR-4520b-5p
168597	NA	NA	NA	NA	hsa-miR-5699
168606	NA	NA	NA	NA	hsa-miR-4633-5p
168610	NA	NA	NA	NA	hsa-miR-211-3p
168615	NA	NA	NA	NA	hsa-miR-4655-3p
168623	NA	NA	NA	NA	hsa-miR-4672
168645	NA	NA	NA	NA	hsa-miR-378i
168650	NA	NA	NA	NA	hsa-miR-3121-5p
168653	NA	NA	NA	NA	hsa-miR-3158-5p
168657	NA	NA	NA	NA	hsa-miR-5001-3p
168660	NA	NA	NA	NA	hsa-miR-5000-5p
168666	NA	NA	NA	NA	hsa-miR-4659a-5p
168680	NA	NA	NA	NA	hsa-miR-378f
168684	NA	NA	NA	NA	hsa-miR-5010-5p
168686	NA	NA	NA	NA	hsa-miR-4768-5p
168690	NA	NA	NA	NA	hsa-miR-4466
168696	NA	NA	NA	NA	hsa-miR-4739
168701	NA	NA	NA	NA	hsa-miR-4728-5p
168703	NA	NA	NA	NA	hsa-miR-4716-3p
168721	NA	NA	NA	NA	hsa-miR-4701-5p
168727	NA	NA	NA	NA	hsa-miR-4426
168728	NA	NA	NA	NA	hsa-miR-4641
168736	NA	NA	NA	NA	hsa-miR-4796-3p
168746	NA	NA	NA	NA	hsa-miR-4756-5p
168750	NA	NA	NA	NA	hsa-miR-4645-5p
168753	NA	NA	NA	NA	hsa-miR-4741
168758	NA	NA	NA	NA	hsa-miR-4425
168764	NA	NA	NA	NA	hsa-miR-4435
168773	NA	NA	NA	NA	hsa-miR-5702
168781	NA	NA	NA	NA	hsa-miR-4776-3p
168782	NA	NA	NA	NA	hsa-miR-5093
168785	NA	NA	NA	NA	hsa-miR-520d-5p
168792	NA	NA	NA	NA	hsa-miR-4434
168795	NA	NA	NA	NA	hsa-miR-4706
168818	NA	NA	NA	NA	hsa-miR-4774-5p
168831	NA	NA	NA	NA	hsa-miR-433
168833	NA	NA	NA	NA	hsa-miR-4660
168834	NA	NA	NA	NA	hsa-miR-5571-5p
168849	NA	NA	NA	NA	hsa-miR-4635
168857	NA	NA	NA	NA	hsa-miR-2392
168863	NA	NA	NA	NA	hsa-miR-4441
168872	NA	NA	NA	NA	hsa-miR-24-1-5p
168874	NA	NA	NA	NA	hsa-miR-4535
168897	NA	NA	NA	NA	hsa-miR-5187-5p
168903	NA	NA	NA	NA	hsa-miR-4439
168906	NA	NA	NA	NA	hsa-miR-4703-3p
168908	NA	NA	NA	NA	hsa-miR-4655-5p
168914	NA	NA	NA	NA	hsa-miR-5689
168916	NA	NA	NA	NA	hsa-miR-4670-3p
168929	NA	NA	NA	NA	hsa-miR-4648
168930	NA	NA	NA	NA	hsa-miR-5582-5p
168935	NA	NA	NA	NA	hsa-miR-4687-3p
168941	NA	NA	NA	NA	hsa-miR-4501
168946	NA	NA	NA	NA	hsa-miR-4673
168947	NA	NA	NA	NA	hsa-miR-3975
168948	NA	NA	NA	NA	hsa-miR-4514
168955	NA	NA	NA	NA	hsa-miR-4756-3p
[truncated: 89 more rows]

## Sheet: GSE152267（7MDD vs 6HC）
ID	P.Value	t	B	logFC	miRNA_ID
20500151	1.83e-07	-9.05368	6.62727	-2.35809	hsa-miR-25-3p
20500132	4.06e-07	-8.50463	6.02904	-1.81653	hsa-miR-18a-5p
20500715	4.11e-06	-7.02779	4.1918	-1.61957	hsa-let-7i-5p
20501157	5.96e-06	-6.80722	3.8868	-1.80336	hsa-miR-106b-5p
20501282	1.02e-05	6.49219	3.43677	1.49919	hsa-miR-337-3p
20538158	2.04e-05	-6.10176	2.85533	-1.7022
20502237	3.26e-05	-5.84205	2.45403	-2.00999	hsa-miR-20b-5p
20517675	3.89e-05	-5.74474	2.30071	-1.27298	hsa-miR-378c
20502129	6.64e-05	-5.45748	1.83881	-1.96285	hsa-miR-425-5p
20538165	6.64e-05	-5.45723	1.8384	-1.84812
20502124	7.31e-05	-5.40632	1.75512	-1.75333	hsa-miR-423-3p
20528493	7.41e-05	-5.39909	1.74326	-1.9766	hsa-miR-7641
20525386	9.02e-05	5.29544	1.57229	1.08673	hsa-miR-6511b-5p
20501287	0.000106	-5.20965	1.42949	-2.09607	hsa-miR-151a-3p
20500139	0.000145	-5.04721	1.15595	-1.55285	hsa-miR-20a-5p
20538198	0.00016	-4.99598	1.06885	-1.6199
20500782	0.000315	-4.65083	0.47224	-1.83567	hsa-miR-150-5p
20533401	0.000329	4.62895	0.43388	1.00417
20504591	0.000345	4.60468	0.39124	1.56552	hsa-miR-1298-3p
20518446	0.000388	4.54499	0.28609	1.12729	hsa-miR-3921
20500746	0.000403	-4.52646	0.25335	-1.05006	hsa-miR-140-3p
20500173	0.000416	-4.50972	0.22376	-1.46521	hsa-miR-93-5p
20500484	0.00042	-4.50476	0.21497	-1.71872	hsa-miR-221-3p
20500444	0.000472	-4.44721	0.11289	-1.88963	hsa-miR-181a-5p
20500765	0.000475	-4.44369	0.10664	-1.09555	hsa-miR-125a-5p
20501280	0.000502	-4.41612	0.05759	-1.65233	hsa-miR-342-3p
20501197	0.000608	-4.31999	-0.11406	-1.35342	hsa-miR-361-5p
20501286	0.000692	-4.25589	-0.22907	-1.94853	hsa-miR-151a-5p
20500486	0.000732	-4.2278	-0.27959	-1.41177	hsa-miR-222-3p
20500769	0.000813	-4.17603	-0.37291	-1.63269	hsa-miR-126-3p
20519552	0.000881	4.13663	-0.44409	1.3636	hsa-miR-4720-5p
20501243	0.000964	-4.09197	-0.52493	-1.47556	hsa-miR-378a-3p
20500778	0.000978	-4.08482	-0.53789	-1.49761	hsa-miR-146a-5p
20500130	0.000982	-4.08306	-0.54107	-1.79218	hsa-miR-17-5p
20518842	0.00116	4.00161	-0.68898	1.13935	hsa-miR-378h
20518431	0.00119	3.98976	-0.71055	1.37082	hsa-miR-3910
20501182	0.00123	-3.97333	-0.74045	-1.48209	hsa-miR-30e-5p
20500424	0.00129	-3.94726	-0.78793	-1.23532	hsa-miR-30d-5p
20518843	0.00136	-3.92286	-0.83242	-1.24764	hsa-miR-3135b
20500157	0.00149	-3.87887	-0.91272	-1.18053	hsa-miR-27a-3p
20504377	0.00157	3.85088	-0.96388	1.24972	hsa-miR-628-5p
20500146	0.00158	-3.85054	-0.96451	-1.62732	hsa-miR-23a-3p
20500721	0.00161	-3.84111	-0.98175	-1.28273	hsa-miR-23b-3p
20500194	0.00162	-3.83659	-0.99001	-1.31602	hsa-miR-106a-5p
20538197	0.00184	-3.77543	-1.10196	-1.45824
20503907	0.00224	-3.67793	-1.28071	-1.11343	hsa-miR-532-5p
20504408	0.0023	-3.66632	-1.30203	-1.71441	hsa-miR-652-3p
20536663	0.00242	3.64092	-1.34865	1.06404	hsa-mir-548ab
20536606	0.00253	3.61958	-1.38782	1.06461	hsa-mir-3910-1
20536627	0.00256	3.61258	-1.40068	1.06548	hsa-mir-3910-2
20538275	0.00287	-3.55772	-1.50145	-1.43628
20503880	0.00306	-3.5255	-1.56063	-1.02216	hsa-miR-502-3p
20538159	0.00315	-3.5125	-1.58452	-1.11176
20532943	0.00335	-3.48202	-1.64053	-1.06924
20500425	0.00336	-3.48012	-1.64402	-1.01139	hsa-miR-30d-3p
20500450	0.00345	-3.4678	-1.66664	-1.07854	hsa-miR-182-5p
20538170	0.00347	-3.46551	-1.67085	-1.46347
20534165	0.00348	-3.46384	-1.67392	-1.46099
20500144	0.00362	-3.44476	-1.70896	-1.39686	hsa-miR-22-3p
20500174	0.00377	-3.42489	-1.74545	-1.27521	hsa-miR-93-3p
20500128	0.00388	-3.41031	-1.77224	-1.24003	hsa-miR-16-5p
20538173	0.00442	-3.34738	-1.88773	-1.23525
20500797	0.00542	-3.24743	-2.07091	-1.21417	hsa-miR-194-5p
20504379	0.00584	-3.21099	-2.13758	-1.41926	hsa-miR-629-5p
20500152	0.00622	-3.17982	-2.19455	-1.27291	hsa-miR-26a-5p
20534235	0.00707	-3.11752	-2.3082	-1.02828
20500776	0.00747	-3.09066	-2.35711	-1.14545	hsa-miR-136-3p
20519593	0.00773	3.07335	-2.38859	1.12611	hsa-miR-4742-5p
20538246	0.00801	-3.05598	-2.42017	-1.1735
20500158	0.00809	-3.05111	-2.42901	-1.19478	hsa-miR-28-5p
20504293	0.00814	3.04851	-2.43373	1.10912	hsa-miR-570-3p
20538205	0.00825	-3.042	-2.44555	-1.2384
20534220	0.00907	-2.99506	-2.53065	-1.29417
20538259	0.00984	-2.955	-2.60309	-1.1445
20500112	0.0107	-2.91596	-2.67349	-1.28444	hsa-let-7a-5p
20500119	0.0113	-2.88617	-2.72709	-1.22203	hsa-let-7d-5p
20520333	0.0119	2.86312	-2.76847	1.03938	hsa-miR-5094
20538206	0.0123	-2.84498	-2.80098	-1.24441
20501158	0.0127	-2.8297	-2.82834	-1.15948	hsa-miR-106b-3p
20534139	0.0148	-2.75198	-2.96689	-1.01095
20534143	0.015	-2.74816	-2.97367	-1.01402
20534145	0.0151	-2.74478	-2.97966	-1.01697
20534171	0.0151	-2.74437	-2.98039	-1.01765
20538191	0.0152	-2.74165	-2.98522	-1.01971
20519528	0.0157	2.72538	-3.01407	1.1469	hsa-miR-4708-3p
20500191	0.0161	-2.71059	-3.04024	-1.03139	hsa-miR-103a-3p
20534237	0.0184	-2.64538	-3.15519	-1.72268
20515553	0.0185	2.6433	-3.15884	1.02342	hsa-miR-548u
20501176	0.0185	-2.6424	-3.16041	-1.21273	hsa-miR-99b-5p
20538164	0.0205	-2.59097	-3.25042	-1.3005
20538199	0.0212	-2.57363	-3.28064	-1.10838
20518812	0.0231	2.53059	-3.35534	1.05249	hsa-miR-548ae
20500197	0.0247	2.49652	-3.41418	1.04113	hsa-miR-16-2-3p
20515613	0.0253	-2.48459	-3.43471	-1.4892	hsa-miR-3182
20534223	0.0254	-2.48138	-3.44023	-1.49126
20502446	0.0269	-2.45237	-3.48997	-1.04355	hsa-miR-451a
20500718	0.0302	-2.39313	-3.59085	-1.25783	hsa-miR-15b-5p
20538119	0.0316	-2.37008	-3.62984	-1.14289
20533834	0.0415	-2.22935	-3.86434	-1.42915
20525551	0.0426	2.21573	-3.88669	1.02167	hsa-miR-6795-5p
20534298	0.045	-2.18777	-3.93238	-1.08051
20517733	0.0475	-2.15847	-3.97997	-1.04421	hsa-miR-4276
20533281	6.05e-05	5.50715	1.91965	0.898098
20518788	0.000324	-4.63562	0.44557	-0.973608	hsa-miR-378f
20505745	0.000454	4.46586	0.14602	0.957251	hsa-miR-874-5p
20517830	0.00053	4.38895	0.00918	0.849983	hsa-miR-3619-5p
20537519	0.000781	4.19579	-0.33726	0.782939	hsa-mir-6776
20533451	0.000782	4.19563	-0.33754	0.724061
20515525	0.000966	4.09071	-0.52722	0.947068	hsa-miR-3126-3p
20525461	0.00125	3.96249	-0.7602	0.935306	hsa-miR-6750-5p
20519524	0.00137	3.92078	-0.83623	0.765682	hsa-miR-4706
20500137	0.00142	-3.89968	-0.87473	-0.944366	hsa-miR-19b-3p
20521820	0.00162	3.83791	-0.9876	0.985578	hsa-miR-5583-5p
20533316	0.00163	3.83508	-0.99278	0.612982
20504554	0.00168	3.81847	-1.02315	0.735335	hsa-miR-668-5p
20535326	0.00172	3.80638	-1.04528	0.519496	hsa-mir-548a-1
20534065	0.00193	-3.75014	-1.1483	-0.630924
20505791	0.00194	3.74771	-1.15274	0.778686	hsa-miR-877-5p
20533315	0.00257	3.61084	-1.40387	0.576843
20534538	0.00261	3.60394	-1.41655	0.715773	hsa-mir-221
20521810	0.00263	3.59967	-1.42439	0.736526	hsa-miR-664b-5p
20506846	0.00264	3.5974	-1.42856	0.728277	hsa-miR-1253
20538153	0.00272	-3.58382	-1.4535	-0.903686
20536624	0.00281	3.56713	-1.48416	0.731439	hsa-mir-3921
20536822	0.00282	3.56615	-1.48596	0.621309	hsa-mir-4538
20533614	0.00316	-3.51079	-1.58767	-0.920138
20500121	0.00332	-3.48577	-1.63363	-0.771398	hsa-let-7e-5p
20534588	0.00335	-3.48151	-1.64146	-0.654132	hsa-mir-133a-1
20501224	0.00339	3.47599	-1.6516	0.915428	hsa-miR-376c-3p
20533179	0.00341	3.4735	-1.65617	0.527127
20500720	0.00352	3.45748	-1.68559	0.756784	hsa-miR-23b-5p
20532760	0.00382	3.41767	-1.75871	0.643351
20536764	0.0039	3.40807	-1.77635	0.923873	hsa-mir-4490
20533402	0.00392	3.40567	-1.78075	0.820315
20538298	0.00392	-3.40488	-1.78219	-0.710025
20519473	0.00396	3.40006	-1.79106	0.690461	hsa-miR-4673
20533282	0.00417	3.37536	-1.83638	0.698201
20525689	0.00433	3.35639	-1.8712	0.563763	hsa-miR-6864-5p
20533249	0.0044	3.34927	-1.88427	0.751127
20538289	0.00466	-3.32089	-1.93632	-0.809181
20534245	0.0047	-3.3173	-1.94291	-0.806874
20525013	0.00473	3.31358	-1.94973	0.816151	hsa-miR-6506-5p
20537537	0.00478	3.3086	-1.95886	0.495018	hsa-mir-6794
20534071	0.00479	3.30802	-1.95992	0.592433
20500465	0.00482	-3.30478	-1.96586	-0.839719	hsa-miR-210-3p
20518830	0.00483	3.30337	-1.96844	0.590515	hsa-miR-548ah-3p
20519442	0.00488	3.299	-1.97645	0.745893	hsa-miR-4657
20536288	0.00522	3.266	-2.03691	0.733671	hsa-mir-3177
20519655	0.00522	3.26564	-2.03757	0.92748	hsa-miR-4776-5p
20504378	0.00522	-3.26523	-2.03833	-0.582603	hsa-miR-628-3p
20534233	0.00531	-3.25704	-2.05333	-0.657504
20536974	0.00543	3.24653	-2.07256	0.683919	hsa-mir-4737
20533335	0.00545	3.24419	-2.07685	0.970661
20500196	0.00562	-3.23002	-2.10278	-0.827338	hsa-miR-107
20535333	0.00577	3.21654	-2.12743	0.540103	hsa-mir-550a-1
20532753	0.00597	3.20025	-2.15722	0.596482
20533056	0.00611	3.18859	-2.17852	0.7445
20535334	0.00616	3.18455	-2.1859	0.538528	hsa-mir-550a-2
20515647	0.0063	3.174	-2.20518	0.821099	hsa-miR-514b-5p
20532621	0.00641	-3.16505	-2.22152	-0.77708
20536810	0.00665	3.1476	-2.25336	0.620857	hsa-mir-4530
20535436	0.00668	3.1449	-2.25828	0.534079	hsa-mir-550a-3
20535940	0.00669	3.14466	-2.25872	0.475453	hsa-mir-320d-2
20534589	0.00677	-3.13849	-2.26998	-0.735909	hsa-mir-133a-1
20533840	0.00678	3.13783	-2.27118	0.547795
20534124	0.00678	3.13755	-2.27169	0.547742
20509226	0.00696	3.12489	-2.29476	0.710491	hsa-miR-1909-5p
20500730	0.00711	-3.11438	-2.31392	-0.884851	hsa-miR-125b-5p
20533815	0.00735	3.09808	-2.34361	0.541032
20535879	0.00756	3.08477	-2.36783	0.865061	hsa-mir-1263
20520213	0.00786	3.06553	-2.40281	0.902376	hsa-miR-548ap-3p
20537464	0.00798	3.05776	-2.41692	0.389724	hsa-mir-6722
20505753	0.00801	3.05616	-2.41984	0.686466	hsa-miR-541-3p
20532596	0.0081	3.05074	-2.42967	0.629433
20535891	0.00825	3.04161	-2.44626	0.980615	hsa-mir-548h-2
20538174	0.00827	-3.04031	-2.44862	-0.883854
20500171	0.00833	-3.03697	-2.45467	-0.394325	hsa-miR-92a-3p
20535441	0.00841	3.03249	-2.46281	0.675689	hsa-mir-320b-1
20519659	0.0086	-3.02153	-2.48269	-0.489116	hsa-miR-4778-5p
20533470	0.00896	3.00132	-2.51931	0.822653
20500483	0.00902	2.99787	-2.52556	0.885671	hsa-miR-221-5p
20538249	0.00907	-2.99525	-2.5303	-0.769034
20504299	0.00932	2.98203	-2.55423	0.723304	hsa-miR-575
20536899	0.0095	2.97242	-2.5716	0.719721	hsa-mir-4673
20536236	0.00962	2.96647	-2.58236	0.806419	hsa-mir-548u
20520331	0.00974	2.96036	-2.5934	0.72615	hsa-miR-5092
20518881	0.00978	2.95824	-2.59724	0.519645	hsa-miR-4487
20503837	0.0098	-2.95729	-2.59894	-0.726511	hsa-miR-520b
20536726	0.0099	2.95195	-2.60859	0.661083	hsa-mir-4465
20519437	0.0101	2.94458	-2.62189	0.565477	hsa-miR-4653-3p
20533932	0.0104	-2.92596	-2.65547	-0.637644
20533853	0.0105	2.92168	-2.66318	0.446037
20504316	0.0107	2.91572	-2.67391	0.730261	hsa-miR-548a-3p
20501299	0.0107	-2.91422	-2.67663	-0.925798	hsa-miR-339-3p
20538172	0.0107	-2.9124	-2.67989	-0.892201
20519664	0.0108	2.90878	-2.68642	0.564432	hsa-miR-4436b-3p
20504571	0.0109	2.9043	-2.69447	0.550981	hsa-miR-1301-5p
20533823	0.0109	-2.90276	-2.69725	-0.569937
20526885	0.011	-2.90157	-2.69938	-0.620706	hsa-miR-7162-3p
20522012	0.0111	2.89627	-2.70893	0.950996	hsa-miR-5681a
20538157	0.0111	-2.89573	-2.7099	-0.674637
20538200	0.0112	-2.88915	-2.72172	-0.879174
20500126	0.0113	-2.88644	-2.72659	-0.985413	hsa-miR-15a-5p
20501084	0.0114	2.88261	-2.73347	0.711108	hsa-miR-155-3p
20534816	0.0115	-2.87747	-2.74271	-0.398697	hsa-mir-101-2
20533559	0.0119	2.8628	-2.76903	0.989478
20533835	0.0119	-2.85991	-2.77422	-0.734133
20533957	0.012	2.85676	-2.77987	0.767734
20533230	0.0121	2.85283	-2.78692	0.977209
20533665	0.0122	-2.85013	-2.79176	-0.602159
20533947	0.0122	-2.84961	-2.79269	-0.591499
20500161	0.0124	-2.84229	-2.80579	-0.892726	hsa-miR-29a-3p
20533483	0.0125	2.83885	-2.81196	0.821604
20537553	0.0126	2.83351	-2.82151	0.742881	hsa-mir-6809
20529775	0.0127	-2.83021	-2.82742	-0.505729	hsa-miR-8065
20533927	0.0128	-2.8271	-2.83299	-0.803649
20503813	0.0128	2.8266	-2.83387	0.599568	hsa-miR-512-5p
20506880	0.0133	2.80484	-2.87276	0.684351	hsa-miR-1278
20536720	0.0135	-2.79827	-2.88448	-0.599059	hsa-mir-3135b
20500148	0.0136	-2.79591	-2.8887	-0.890598	hsa-miR-24-3p
20535384	0.0137	-2.79255	-2.89467	-0.651428	hsa-mir-635
20536273	0.0137	2.79239	-2.89496	0.599055	hsa-mir-3166
20532813	0.0137	-2.79175	-2.89611	-0.758439
20532672	0.014	2.77916	-2.91854	0.518605
20535652	0.0141	-2.77902	-2.9188	-0.609392	hsa-mir-147b
20533436	0.0141	-2.77765	-2.92123	-0.550457
20537993	0.0141	2.77739	-2.92169	0.740661	hsa-mir-7850
20504435	0.0141	2.7765	-2.92327	0.788797	hsa-miR-542-3p
20534530	0.0142	-2.77542	-2.92521	-0.681995	hsa-mir-181a-1
20515539	0.0143	2.77153	-2.93213	0.392732	hsa-miR-466
20538244	0.0144	-2.76676	-2.94061	-0.859026
20532696	0.0145	-2.76188	-2.94928	-0.661132
20534628	0.0147	2.75799	-2.95621	0.443484	hsa-mir-185
20500470	0.0147	-2.75616	-2.95946	-0.741426	hsa-miR-181a-3p
20537456	0.0147	2.75602	-2.95971	0.510716	hsa-mir-6715b
20535081	0.0148	-2.7524	-2.96614	-0.813039	hsa-mir-422a
20538162	0.0148	-2.75203	-2.96679	-0.67823
20504218	0.0149	2.7504	-2.96969	0.777199	hsa-miR-487b-3p
20537858	0.015	2.74779	-2.97433	0.683436	hsa-mir-6511b-2
20518789	0.015	-2.74728	-2.97524	-0.765043	hsa-miR-4420
20537459	0.015	2.74536	-2.97864	0.682124	hsa-mir-6511b-1
20537863	0.0151	2.74319	-2.98248	0.684439	hsa-mir-6511a-2
20538163	0.0151	-2.74308	-2.98268	-0.59679
20505965	0.0151	2.74202	-2.98456	0.752961	hsa-miR-509-3-5p
20515549	0.0152	2.74082	-2.98669	0.819638	hsa-miR-548t-3p
20537867	0.0152	-2.73975	-2.9886	-0.522174	hsa-mir-7151
20534183	0.0153	-2.73746	-2.99265	-0.825879
20537442	0.0153	2.73743	-2.9927	0.680935	hsa-mir-6511a-1
20538261	0.0153	-2.73739	-2.99277	-0.826221
20534187	0.0153	-2.73725	-2.99302	-0.825986
20534163	0.0153	-2.73681	-2.99381	-0.825581
20518725	0.0153	2.73662	-2.99414	0.818552	hsa-miR-548aa
20537864	0.0153	2.73618	-2.99492	0.684315	hsa-mir-6511a-3
20534159	0.0153	-2.7355	-2.99613	-0.824372
20534152	0.0154	-2.7338	-2.99914	-0.824093
20534131	0.0154	-2.73343	-2.9998	-0.823612
20535913	0.0154	-2.73333	-2.99999	-0.528606	hsa-mir-1284
20525562	0.0155	2.73165	-3.00295	0.814642	hsa-miR-6800-3p
20537865	0.0156	2.72636	-3.01234	0.682961	hsa-mir-6511a-4
20537170	0.0157	-2.72339	-3.01759	-0.69115	hsa-mir-548av
20538035	0.0157	2.72268	-3.01884	0.579605	hsa-mir-8075
20537581	0.0161	2.71265	-3.0366	0.772734	hsa-mir-6836
20537148	0.0162	2.7075	-3.04571	0.843875	hsa-mir-548aq
20500555	0.0166	2.69716	-3.06398	0.981406	hsa-miR-200b-5p
20532898	0.0166	2.69664	-3.06491	0.476584
20537913	0.0169	2.68741	-3.0812	0.672073	hsa-mir-7515
20533839	0.0169	2.68613	-3.08346	0.41178
20519624	0.0174	-2.67275	-3.10704	-0.500596	hsa-miR-4757-5p
20537532	0.0174	2.67154	-3.10918	0.54539	hsa-mir-6789
20505743	0.0176	2.66827	-3.11493	0.969387	hsa-miR-450b-5p
20535175	0.0176	-2.66749	-3.1163	-0.613381	hsa-mir-526a-1
20515536	0.0176	2.66599	-3.11895	0.513596	hsa-miR-378b
20518942	0.0177	2.66289	-3.12441	0.823739	hsa-miR-4536-3p
20505787	0.0178	-2.66007	-3.12936	-0.866356	hsa-miR-744-5p
20532967	0.0179	-2.65962	-3.13015	-0.499267
20535083	0.0179	-2.65921	-3.13089	-0.591737	hsa-mir-424
20532782	0.0179	-2.6591	-3.13107	-0.775848
20504388	0.018	2.65596	-3.1366	0.519623	hsa-miR-635
20518460	0.018	-2.65567	-3.1371	-0.682318	hsa-miR-3929
20515556	0.018	-2.65533	-3.1377	-0.584392	hsa-miR-3145-5p
20519444	0.018	2.6548	-3.13863	0.484893	hsa-miR-4659a-5p
20532726	0.0183	2.64647	-3.15327	0.432233
20518455	0.0184	2.64507	-3.15574	0.734284	hsa-miR-3927-3p
20536235	0.0185	-2.64185	-3.16139	-0.723083	hsa-mir-3143
20515641	0.0185	-2.64105	-3.1628	-0.778247	hsa-miR-3197
20532613	0.0186	2.63974	-3.16509	0.898847
20525691	0.0187	2.63749	-3.16904	0.869917	hsa-miR-6865-5p
20500453	0.0187	2.63563	-3.1723	0.773574	hsa-miR-183-3p
20533209	0.0188	2.63468	-3.17396	0.55228
20533590	0.0188	-2.63428	-3.17467	-0.598329
20533759	0.0189	2.63101	-3.1804	0.608709
20532700	0.019	-2.62774	-3.18614	-0.569
20534330	0.0191	-2.62508	-3.1908	-0.965168
20534328	0.0191	-2.62505	-3.19085	-0.965127
20533732	0.0193	2.62147	-3.19711	0.571398
20538327	0.0193	-2.621	-3.19793	-0.68439
20538326	0.0193	-2.62084	-3.19822	-0.683042
20538328	0.0193	-2.62063	-3.19858	-0.684712
20538325	0.0193	-2.61973	-3.20016	-0.681912
20533247	0.0194	2.6187	-3.20197	0.542478
20519506	0.0194	2.61726	-3.20448	0.412929	hsa-miR-4694-3p
20537848	0.0195	2.61553	-3.20752	0.421053	hsa-mir-7108
20536538	0.0196	-2.61425	-3.20975	-0.496018	hsa-mir-3612
20536662	0.0197	2.61102	-3.21541	0.734925	hsa-mir-378e
20534542	0.0198	2.60697	-3.22249	0.532573	hsa-mir-200b
20534632	0.0199	2.60541	-3.22521	0.72674	hsa-mir-190a
20521827	0.0199	2.60495	-3.22602	0.679822	hsa-miR-5586-3p
20537493	0.02	2.60293	-3.22955	0.655805	hsa-mir-6750
20515561	0.0201	2.60107	-3.23281	0.488074	hsa-miR-548v
20534353	0.0202	2.59864	-3.23705	0.491244	hsa-mir-17
20500761	0.0203	-2.59651	-3.24077	-0.443422	hsa-miR-191-5p
20506834	0.0204	2.59271	-3.2474	0.436262	hsa-miR-548f-3p
20532800	0.0205	2.58948	-3.25302	0.663896
20501170	0.0206	2.58806	-3.25549	0.64124	hsa-miR-34c-5p
20536684	0.0207	-2.58495	-3.26093	-0.509721	hsa-mir-4433
20500150	0.0208	2.58309	-3.26417	0.80563	hsa-miR-25-5p
20536680	0.021	2.57923	-3.2709	0.64591	hsa-mir-4430
20538464	0.021	2.57882	-3.27161	0.820693
20533455	0.021	2.57742	-3.27404	0.516664
20536973	0.0211	2.57666	-3.27537	0.610997	hsa-mir-4737
20533824	0.0212	-2.57348	-3.2809	-0.656009
20537512	0.0214	2.56946	-3.2879	0.76857	hsa-mir-6769a
20521784	0.0215	-2.56743	-3.29144	-0.679881	hsa-miR-5571-3p
20501181	0.0216	-2.56515	-3.2954	-0.725264	hsa-miR-130b-3p
20536333	0.0216	-2.56329	-3.29864	-0.562541	hsa-mir-3202-2
20533450	0.0218	2.55996	-3.30441	0.47091
20538026	0.0219	2.55816	-3.30754	0.463097	hsa-mir-8068
20501169	0.0219	2.55738	-3.30891	0.855457	hsa-miR-34b-3p
20538136	0.022	2.55485	-3.31329	0.6394
20535371	0.0221	-2.55297	-3.31655	-0.531156	hsa-mir-623
20533019	0.0221	2.55286	-3.31674	0.499657
20535678	0.0222	-2.54916	-3.32317	-0.826588	hsa-mir-208b
20515610	0.0223	-2.54891	-3.32361	-0.75619	hsa-miR-3180-3p
20523009	0.0224	2.5459	-3.32882	0.467682	hsa-miR-6077
20525549	0.0225	2.54309	-3.3337	0.347575	hsa-miR-6794-5p
20501297	0.0228	-2.5375	-3.34339	-0.567687	hsa-miR-338-3p
20536308	0.0228	2.53698	-3.34428	0.335016	hsa-mir-320e
20532947	0.0232	2.52744	-3.3608	0.669304
20532799	0.0232	2.52716	-3.36128	0.611405
20500713	0.0234	-2.52377	-3.36715	-0.573449	hsa-let-7g-5p
20504332	0.0239	2.51301	-3.38574	0.804732	hsa-miR-595
20535346	0.024	2.51131	-3.38867	0.514796	hsa-mir-600
20525446	0.024	2.51036	-3.39032	0.533667	hsa-miR-6742-5p
20532588	0.0241	2.50936	-3.39204	0.67781
20538135	0.0242	2.50633	-3.39727	0.537337
20535907	0.0245	-2.50095	-3.40654	-0.530998	hsa-mir-548i-4
20529136	0.0245	2.50021	-3.40781	0.722917	hsa-miR-7844-5p
20536995	0.0246	2.4986	-3.41059	0.633875	hsa-mir-4755
20536318	0.0247	2.49727	-3.41288	0.509062	hsa-mir-3198-1
20534496	0.0247	-2.49675	-3.41377	-0.583702	hsa-mir-129-1
20529770	0.0248	-2.49346	-3.41945	-0.565019	hsa-miR-8060
20538156	0.025	-2.49073	-3.42414	-0.578842
20534406	0.0251	2.48756	-3.42959	0.769784	hsa-mir-16-2
20536933	0.0252	2.4861	-3.4321	0.507472	hsa-mir-3198-2
20525631	0.0253	2.48507	-3.43388	0.623128	hsa-miR-6835-5p
20535461	0.0264	2.48262	-3.43591	0.495164	hsa-mir-2113
20537560	0.0256	2.47865	-3.44491	0.528626	hsa-mir-6816
20535681	0.026	-2.46938	-3.46083	-0.614205	hsa-mir-922
20532687	0.0263	-2.46519	-3.46801	-0.342329
20506797	0.0263	-2.46457	-3.46908	-0.511441	hsa-miR-663b
20515528	0.0264	2.46265	-3.47236	0.983968	hsa-miR-3128
20504315	0.0266	-2.45863	-3.47926	-0.600646	hsa-miR-585-3p
20538161	0.0268	-2.45493	-3.48557	-0.969836
20533176	0.0268	2.45471	-3.48596	0.56777
20501281	0.0269	-2.45357	-3.48791	-0.358836	hsa-miR-337-5p
20525708	0.027	-2.45132	-3.49176	-0.687902	hsa-miR-6873-3p
20538303	0.027	-2.45052	-3.49314	-0.872786
20518637	0.0271	2.44846	-3.49666	0.719989	hsa-miR-3945
20534048	0.0274	2.44328	-3.50551	0.362544
20506887	0.0278	2.43582	-3.51825	0.53436	hsa-miR-1292-5p
20533731	0.028	2.43168	-3.52531	0.466912
20534099	0.0284	-2.42614	-3.53475	-0.621171
20503102	0.0285	-2.42336	-3.53949	-0.627439	hsa-miR-484
20519576	0.0286	-2.42163	-3.54243	-0.602584	hsa-miR-4732-5p
20518893	0.0286	2.42155	-3.54258	0.721951	hsa-miR-4498
20500460	0.0286	2.42133	-3.54295	0.71877	hsa-miR-204-5p
20522030	0.0288	2.41796	-3.54867	0.431351	hsa-miR-5695
20535439	0.0288	2.41784	-3.54889	0.385682	hsa-mir-151b
20501312	0.029	-2.41531	-3.55319	-0.758434	hsa-miR-345-5p
20518623	0.0291	2.41374	-3.55586	0.801158	hsa-miR-3935
20533873	0.0291	-2.41253	-3.55792	-0.456192
20536737	0.0293	2.40966	-3.56279	0.426831	hsa-mir-4477a
20536889	0.0293	2.40927	-3.56346	0.459561	hsa-mir-4664
20534025	0.0295	-2.40591	-3.56916	-0.47975
20500432	0.0295	-2.40535	-3.57011	-0.686484	hsa-miR-139-5p
20535820	0.0296	-2.4038	-3.57274	-0.455886	hsa-mir-1285-1
20535805	0.0297	-2.40192	-3.57594	-0.539255	hsa-mir-1200
20501295	0.03	-2.39772	-3.58306	-0.774877	hsa-miR-324-3p
20519518	0.03	2.39737	-3.58365	0.873337	hsa-miR-4701-3p
20537874	0.0301	-2.39623	-3.5856	-0.546267	hsa-mir-7158
20526177	0.0301	2.39592	-3.58612	0.473158	hsa-miR-7109-3p
20500160	0.0301	-2.39536	-3.58707	-0.495276	hsa-miR-29a-5p
20534068	0.0302	2.3946	-3.58835	0.476337
20537526	0.0302	-2.39419	-3.58904	-0.473497	hsa-mir-6783
20504274	0.0303	-2.3922	-3.59242	-0.511514	hsa-miR-92b-3p
20519695	0.0303	2.39214	-3.59252	0.796703	hsa-miR-4797-5p
20533571	0.0304	2.39047	-3.59535	0.518572
20536798	0.0305	-2.38873	-3.5983	-0.400665	hsa-mir-4520a
20536883	0.0307	-2.38552	-3.60373	-0.713303	hsa-mir-4661
20533767	0.031	-2.38052	-3.61219	-0.729924
20506868	0.0311	2.37885	-3.61502	0.80369	hsa-miR-1272
20536632	0.0314	-2.37435	-3.62263	-0.520405	hsa-mir-3926-1
20534078	0.0314	-2.37428	-3.62274	-0.573726
20519694	0.0317	2.36922	-3.63129	0.394093	hsa-miR-4796-3p
20518890	0.0318	-2.36739	-3.63437	-0.692082	hsa-miR-4495
20529795	0.032	-2.36371	-3.64059	-0.60029	hsa-miR-8085
20536864	0.0322	-2.36083	-3.64543	-0.464606	hsa-mir-4644
20533976	0.0322	2.36048	-3.64603	0.533402
20538181	0.0323	-2.36012	-3.64664	-0.791106
20515602	0.0323	-2.36005	-3.64675	-0.362058	hsa-miR-3174
20525507	0.0326	-2.35418	-3.65663	-0.330859	hsa-miR-6773-5p
20538006	0.0328	-2.35205	-3.66021	-0.549742	hsa-mir-7975
20533595	0.0329	2.34985	-3.66392	0.440451
20534881	0.033	-2.349	-3.66535	-0.557208	hsa-mir-148b
20500186	0.033	2.34894	-3.66545	0.822552	hsa-miR-101-3p
20506712	0.0331	2.34737	-3.66808	0.761844	hsa-miR-1180-3p
20538466	0.0331	-2.34702	-3.66868	-0.382479
20534056	0.0332	-2.34529	-3.67158	-0.593568
20538036	0.0332	-2.34528	-3.6716	-0.465269	hsa-mir-8076
20532675	0.0332	-2.34523	-3.67169	-0.593591
20533460	0.0332	-2.34498	-3.67211	-0.710334
20537636	0.0332	2.34492	-3.67221	0.582894	hsa-mir-6890
20536884	0.0332	2.34451	-3.6729	0.445298	hsa-mir-4662a
20533758	0.0333	2.34341	-3.67475	0.347832
20538002	0.0337	-2.33727	-3.68506	-0.471276	hsa-mir-7973-1
20538311	0.0338	2.33606	-3.68709	0.517177
20506863	0.034	2.33225	-3.69348	0.449164	hsa-miR-1266-3p
20536815	0.0343	-2.32773	-3.70105	-0.604773	hsa-mir-378i
20534230	0.0344	-2.32688	-3.70248	-0.605198
20506775	0.0348	2.32142	-3.71161	0.528813	hsa-miR-1228-3p
20533192	0.0349	-2.32021	-3.71364	-0.563896
20515547	0.0349	-2.32012	-3.71379	-0.828481	hsa-miR-3140-3p
20533073	0.0351	-2.31635	-3.7201	-0.755325
20536686	0.0351	2.31626	-3.72024	0.511504	hsa-mir-4436a
20538252	0.0351	-2.31588	-3.72088	-0.758129
20500395	0.0353	-2.31364	-3.72463	-0.598019	hsa-miR-197-3p
20534074	0.0353	2.3132	-3.72536	0.478967
20535170	0.0354	-2.31183	-3.72765	-0.558226	hsa-mir-523
20502122	0.0355	-2.3104	-3.73005	-0.756446	hsa-miR-422a
20533783	0.0356	-2.30884	-3.73264	-0.48397
20533629	0.0359	-2.30518	-3.73876	-0.488788
20533899	0.036	-2.30351	-3.74154	-0.534108
20532776	0.0361	-2.30269	-3.74291	-0.555487
20500480	0.0361	-2.30191	-3.7442	-0.753871	hsa-miR-218-2-3p
20535849	0.0362	2.30097	-3.74577	0.683808	hsa-mir-548f-1
20519595	0.0362	2.30096	-3.7458	0.837742	hsa-miR-4743-5p
20500166	0.0363	2.29894	-3.74916	0.720704	hsa-miR-32-5p
20537850	0.0363	2.29851	-3.74987	0.393869	hsa-mir-7110
20517689	0.0366	-2.29448	-3.75658	-0.70005	hsa-miR-4308
20535462	0.0367	-2.29393	-3.75751	-0.52628	hsa-mir-761
20538151	0.0368	-2.29177	-3.76111	-0.897547
20534634	0.0369	2.29062	-3.76301	0.305109	hsa-mir-194-1
20537562	0.0371	2.28828	-3.76691	0.294491	hsa-mir-6818
20534188	0.0372	-2.28713	-3.76881	-0.895238
20500422	0.0372	-2.28704	-3.76897	-0.764331	hsa-miR-30c-5p
20533496	0.0372	2.28645	-3.76996	0.377837
20532683	0.0374	-2.28439	-3.77337	-0.485364
20504189	0.0376	2.28159	-3.77802	0.480368	hsa-miR-539-3p
20535440	0.0379	2.277	-3.78564	0.535511	hsa-mir-320b-1
20505755	0.0379	-2.27672	-3.78611	-0.324234	hsa-miR-889-3p
20525670	0.0379	-2.27648	-3.78651	-0.673454	hsa-miR-6854-3p
20518928	0.0381	2.2746	-3.78962	0.432344	hsa-miR-4528
20519502	0.0382	-2.27334	-3.79172	-0.732955	hsa-miR-4692
20536664	0.0385	2.26905	-3.79883	0.729763	hsa-mir-548ab
20536334	0.0385	-2.26856	-3.79964	-0.455214	hsa-mir-3202-2
20536980	0.0387	2.26652	-3.80301	0.709905	hsa-mir-4742
20529773	0.0388	-2.26486	-3.80576	-0.78989	hsa-miR-8063
20515509	0.0388	-2.26448	-3.80639	-0.938077	hsa-miR-3116
20533283	0.039	2.26176	-3.81089	0.471922
20515628	0.039	2.2615	-3.81134	0.721589	hsa-miR-3190-5p
20534390	0.0391	-2.2606	-3.81282	-0.625184	hsa-mir-99a
20533397	0.0393	-2.25768	-3.81765	-0.471782
20533725	0.0398	2.25178	-3.82739	0.399094
20533852	0.0398	-2.25122	-3.82832	-0.494404
20534295	0.0399	-2.2498	-3.83066	-0.553067
20526866	0.04	-2.24903	-3.83193	-0.517826	hsa-miR-7153-5p
20533284	0.04	2.2489	-3.83214	0.499176
20532961	0.0402	-2.24681	-3.8356	-0.807519
20537462	0.0403	-2.24552	-3.83773	-0.818459	hsa-mir-6720
20525671	0.0403	-2.24451	-3.8394	-0.781822	hsa-miR-6855-5p
20525712	0.0404	-2.24383	-3.84051	-0.924148	hsa-miR-6875-3p
20534229	0.0422	-2.23619	-3.84159	-0.931232
20525026	0.0407	-2.24006	-3.84672	-0.556616	hsa-miR-6512-3p
20506841	0.0408	2.23907	-3.84835	0.636826	hsa-miR-1249
20538104	0.0411	-2.2351	-3.85489	-0.980214
20538180	0.0412	-2.23365	-3.85727	-0.80662
20533861	0.0413	2.23201	-3.85997	0.526973
20532867	0.0414	-2.2314	-3.86097	-0.452676
20501036	0.0416	-2.22779	-3.86691	-0.720431	hsa-miR-200c-3p
20534539	0.0417	-2.22756	-3.86729	-0.597883	hsa-mir-222
20538105	0.0417	-2.22751	-3.86737	-0.471134
20535964	0.0417	2.22736	-3.86762	0.376086	hsa-mir-1913
20506866	0.042	-2.22392	-3.87326	-0.66383	hsa-miR-1269a
20526171	0.0424	-2.21855	-3.88207	-0.583596	hsa-miR-7106-3p
20533617	0.0425	2.21663	-3.88523	0.733439
20517956	0.0426	-2.21636	-3.88567	-0.454281	hsa-miR-3692-5p
20535649	0.0426	2.21608	-3.88613	0.309799	hsa-mir-876
20536940	0.0427	-2.21482	-3.88818	-0.40356	hsa-mir-4709
20526884	0.0427	-2.21463	-3.8885	-0.993638	hsa-miR-7162-5p
20500787	0.0428	-2.21397	-3.88958	-0.356543	hsa-miR-185-5p
20533540	0.0428	2.21296	-3.89123	0.479732
20534830	0.0429	-2.21245	-3.89208	-0.514522	hsa-mir-361
20532775	0.0431	-2.21002	-3.89605	-0.443956
20534811	0.0431	-2.20959	-3.89675	-0.694585	hsa-mir-106b
20518786	0.0433	-2.20795	-3.89944	-0.638333	hsa-miR-4418
20532963	0.0433	-2.20751	-3.90015	-0.394909
20534748	0.0433	2.20722	-3.90063	0.359786	hsa-mir-1-1
20538201	0.0434	-2.20662	-3.9016	-0.639553
20518723	0.0435	2.20472	-3.90472	0.67617	hsa-miR-550b-3p
20510801	0.0436	2.20434	-3.90533	0.644315	hsa-miR-1976
20504561	0.0437	-2.20225	-3.90876	-0.870494	hsa-miR-151b
20533928	0.0437	-2.20223	-3.90879	-0.586811
20518895	0.0437	-2.20211	-3.90899	-0.392755	hsa-miR-4499
20536030	0.044	2.19894	-3.91417	0.609926	hsa-mir-548q
20518869	0.044	-2.19874	-3.91449	-0.488549	hsa-miR-3689f
20515557	0.044	-2.19844	-3.91498	-0.40757	hsa-miR-3145-3p
20533208	0.0441	2.19829	-3.91522	0.423166
20520218	0.0442	2.1969	-3.91749	0.694208	hsa-miR-5010-5p
20518425	0.0442	-2.19639	-3.91833	-0.693076	hsa-miR-3180
20529140	0.0442	2.19618	-3.91868	0.584796	hsa-miR-7848-3p
20538223	0.0444	-2.19413	-3.92201	-0.491226
20504324	0.0444	-2.19398	-3.92226	-0.500617	hsa-miR-550a-5p
20534169	0.0446	-2.19205	-3.92541	-0.632794
20534181	0.0446	-2.19154	-3.92624	-0.632697
20533275	0.0447	2.19076	-3.92751	0.374648
20500156	0.0447	-2.19026	-3.92832	-0.490658	hsa-miR-27a-5p
20534157	0.0447	-2.19018	-3.92845	-0.629647
20534130	0.0448	-2.18953	-3.92952	-0.62946
20536644	0.0449	2.18835	-3.93143	0.549578	hsa-mir-548y
20532722	0.045	-2.18701	-3.93363	-0.389358
20529785	0.045	2.18698	-3.93367	0.297352	hsa-miR-8075
20536313	0.0451	-2.1859	-3.93543	-0.625602	hsa-mir-3194
20503799	0.0452	2.18543	-3.93619	0.326972	hsa-miR-493-3p
20534067	0.0453	2.18358	-3.93921	0.405852
20536196	0.0454	-2.18228	-3.94132	-0.573697	hsa-mir-3119-1
20537590	0.0454	2.18227	-3.94134	0.437109	hsa-mir-6845
20535212	0.0456	-2.17968	-3.94555	-0.366555	hsa-mir-505
20525673	0.0458	2.17785	-3.94853	0.842762	hsa-miR-6856-5p
20538239	0.0458	-2.17741	-3.94923	-0.625848
20525476	0.0459	-2.17711	-3.94972	-0.636563	hsa-miR-6757-3p
20517824	0.0463	-2.17197	-3.95807	-0.773889	hsa-miR-3615
20535699	0.0463	-2.17192	-3.95816	-0.601489	hsa-mir-297
20505806	0.0463	-2.17187	-3.95825	-0.622681	hsa-miR-208b-3p
20500767	0.0463	-2.17179	-3.95837	-0.405166	hsa-miR-125b-2-3p
20518898	0.0464	2.17156	-3.95874	0.719663	hsa-miR-4502
20536862	0.0465	2.17003	-3.96123	0.424196	hsa-mir-4642
20537477	0.0466	-2.16932	-3.96238	-0.343949	hsa-mir-6733
20533965	0.0467	-2.16784	-3.96478	-0.650809
20534595	0.0469	-2.16552	-3.96854	-0.423266	hsa-mir-137
20535644	0.047	-2.16473	-3.96983	-0.41049	hsa-mir-888
20537169	0.0471	-2.16333	-3.97209	-0.517288	hsa-mir-548av
20501288	0.0474	-2.16018	-3.97719	-0.928669	hsa-miR-135b-5p
20504346	0.0474	2.15939	-3.97847	0.391508	hsa-miR-605-3p
20537088	0.0476	2.15791	-3.98086	0.551934	hsa-mir-1273f
20534749	0.0476	2.15764	-3.98131	0.29958	hsa-mir-1-1
20534529	0.0477	-2.15662	-3.98295	-0.36494	hsa-mir-181a-1
20500159	0.0477	-2.15616	-3.98369	-0.642471	hsa-miR-28-3p
20536771	0.0478	2.15549	-3.98479	0.377199	hsa-mir-4497
20521832	0.0481	2.15267	-3.98934	0.385051	hsa-miR-1295b-5p
20533553	0.0481	2.15203	-3.99037	0.346316
20533084	0.0482	-2.15106	-3.99194	-0.56973
20525449	0.0485	2.14791	-3.99702	0.501144	hsa-miR-6743-3p
20517811	0.0486	-2.14675	-3.9989	-0.879859	hsa-miR-3605-3p
20538166	0.0488	-2.14447	-4.00259	-0.791539
20537036	0.0488	2.14408	-4.00321	0.316751	hsa-mir-4782
20533515	0.0489	2.14364	-4.00393	0.50564
20506889	0.0493	2.13964	-4.01037	0.668103	hsa-miR-1252-5p
20533620	0.0494	-2.13832	-4.0125	-0.534362
20536950	0.0498	2.13385	-4.01969	0.399822	hsa-mir-3529
20536886	0.0498	2.13378	-4.01981	0.407517	hsa-mir-4663
20501296	0.0499	2.13307	-4.02095	0.508275	hsa-miR-338-5p
20533961	0.0499	2.13285	-4.0213	0.452575
20519635	0.0501	2.13016	-4.02564	0.613253	hsa-miR-4763-5p
20504361	0.0502	2.12996	-4.02595	0.552494	hsa-miR-548c-3p
20534236	0.0503	-2.12897	-4.02754	-0.665552
20536610	0.0504	2.12724	-4.03033	0.317101	hsa-mir-3912
20538152	0.0505	-2.12664	-4.03129	-0.796482
20522024	0.0505	-2.12649	-4.03154	-0.464961	hsa-miR-5690
20517914	0.0507	2.12481	-4.03422	0.472932	hsa-miR-3662
20533938	0.0508	2.12347	-4.03638	0.827466
20535194	0.051	2.12154	-4.03947	0.806137	hsa-mir-520h
20535185	0.0511	2.11981	-4.04226	0.805521	hsa-mir-520g
20518625	0.0512	-2.11882	-4.04384	-0.658323	hsa-miR-3937
20519583	0.0513	2.11798	-4.04519	0.617557	hsa-miR-4736
20525697	0.0514	2.11685	-4.047	0.845065	hsa-miR-6868-5p
20532689	0.052	-2.11137	-4.05578	-0.692798
20535141	0.0521	2.11026	-4.05755	0.580152	hsa-mir-491
20525635	0.0521	2.11	-4.05797	0.591448	hsa-miR-6836-5p
20528734	0.0521	-2.10961	-4.05859	-0.363611	hsa-miR-7705
20503794	0.0546	-2.09795	-4.06131	-0.528437	hsa-miR-146b-3p
20535313	0.0524	-2.10696	-4.06284	-0.452118	hsa-mir-573
20511368	0.0524	-2.10655	-4.06349	-0.866054	hsa-miR-2054
20518848	0.0525	2.10592	-4.0645	0.835915	hsa-miR-548aj-3p
20538218	0.0526	-2.10496	-4.06603	-0.68557
20501083	0.0531	-2.0994	-4.07491	-0.678958	hsa-miR-155-5p
20515649	0.0531	-2.09934	-4.07502	-0.363842	hsa-miR-3202
20537215	0.0534	-2.09688	-4.07893	-0.390455	hsa-mir-5693
20537048	0.0535	2.09621	-4.08	0.495729	hsa-mir-4792
20535894	0.0535	-2.09597	-4.08039	-0.558565	hsa-mir-548h-4
20534208	0.0547	-2.08415	-4.0992	-0.656199
20533681	0.0548	-2.08279	-4.10138	-0.655724
20533506	0.0548	-2.08275	-4.10145	-0.511855
20524055	0.0552	-2.07897	-4.10745	-0.47405	hsa-miR-6134
20536814	0.0554	2.07682	-4.11085	0.385624	hsa-mir-4534
20534312	0.0555	-2.07616	-4.1119	-0.351296
20536327	0.0557	2.07401	-4.11532	0.399172	hsa-mir-3201
20500141	0.0561	-2.07029	-4.12121	-0.710958	hsa-miR-21-5p
20504553	0.0562	-2.0694	-4.12263	-0.577025	hsa-miR-671-3p
20501161	0.0563	-2.06905	-4.12318	-0.54825	hsa-miR-30c-1-3p
20525750	0.0566	-2.06529	-4.12914	-0.389611	hsa-miR-6894-3p
20501218	0.0567	-2.06503	-4.12955	-0.472784	hsa-miR-302c-3p
20533575	0.0568	-2.06402	-4.13115	-0.641322
20534098	0.057	2.06202	-4.13431	0.339529
20533154	0.0571	-2.06121	-4.13558	-0.369721
20536703	0.0571	2.06115	-4.13568	0.69962	hsa-mir-548ag-1
20502238	0.0572	2.06054	-4.13665	0.542896	hsa-miR-20b-3p
20533724	0.0572	-2.05975	-4.13789	-0.370669
20529141	0.0574	-2.05863	-4.13968	-0.603175	hsa-miR-7849-3p
20538248	0.0574	-2.058	-4.14066	-0.657997
20535113	0.0575	2.05759	-4.14131	0.527339	hsa-mir-451a
20535673	0.058	2.05233	-4.14961	0.395329	hsa-mir-374b
20536775	0.0582	2.05123	-4.15135	0.413197	hsa-mir-4500
20536205	0.0582	2.05118	-4.15142	0.332177	hsa-mir-548s
20533975	0.0582	2.05074	-4.15212	0.575981
20532853	0.0585	-2.04803	-4.1564	-0.438624
20533844	0.0587	-2.04643	-4.15891	-0.478052
20525003	0.0587	-2.04614	-4.15938	-0.347228	hsa-miR-6501-5p
20538294	0.0588	-2.04554	-4.16031	-0.516828
20537981	0.0588	2.04537	-4.16058	0.434758	hsa-mir-7706
20538490	0.0588	-2.04497	-4.16121	-0.281509
20523011	0.0588	2.04492	-4.1613	0.354124	hsa-miR-6079
20538192	0.059	2.04362	-4.16334	0.666227
20538033	0.059	2.04345	-4.1636	0.496197	hsa-mir-8074
20519623	0.0591	2.0429	-4.16447	0.474992	hsa-miR-4756-3p
20536568	0.0591	-2.04268	-4.16483	-0.600351	hsa-mir-3664
20535378	0.0592	-2.04187	-4.16609	-0.673578	hsa-mir-630
20525596	0.0592	-2.04145	-4.16675	-0.460449	hsa-miR-6817-3p
20538195	0.0593	2.041	-4.16746	0.668936
20534039	0.0594	2.04021	-4.1687	0.416829
20533354	0.0594	-2.03984	-4.16929	-0.526837
20505758	0.0595	-2.03922	-4.17026	-0.432282	hsa-miR-876-5p
20533592	0.0597	2.03744	-4.17305	0.378564
20525597	0.0597	-2.03739	-4.17313	-0.552334	hsa-miR-6818-5p
20503828	0.0597	-2.03716	-4.1735	-0.412524	hsa-miR-526b-3p
20500755	0.0597	-2.03693	-4.17386	-0.746721	hsa-miR-145-5p
20525733	0.0599	2.03499	-4.1769	0.42525	hsa-miR-6886-5p
20500719	0.0599	2.03495	-4.17697	0.537752	hsa-miR-15b-3p
20533360	0.06	2.03459	-4.17753	0.536408
20504558	0.0603	-2.03225	-4.18121	-0.391231	hsa-miR-767-3p
20504593	0.0604	2.03105	-4.18308	0.580402	hsa-miR-761
20538175	0.0604	-2.03088	-4.18336	-0.602593
20536708	0.0604	-2.03055	-4.18388	-0.498424	hsa-mir-4451
20529138	0.0605	2.0304	-4.18411	0.387135	hsa-miR-7846-3p
20518922	0.0605	2.02963	-4.18531	0.395419	hsa-miR-4523
20519563	0.0635	-2.015	-4.18992	-0.677211	hsa-miR-4724-3p
20538297	0.061	-2.0259	-4.19117	-0.681455
20538116	0.061	-2.02578	-4.19135	-0.495984
20536926	0.0611	-2.0251	-4.19242	-0.368079	hsa-mir-4695
20535165	0.0612	-2.02392	-4.19427	-0.425653	hsa-mir-520a
20533642	0.0612	2.02368	-4.19464	0.361055
20533810	0.0612	-2.02366	-4.19467	-0.463906
20504328	0.0613	-2.02328	-4.19527	-0.410285	hsa-miR-591
20536741	0.0617	2.01981	-4.2007	0.350214	hsa-mir-4478
20533836	0.0617	2.01909	-4.20182	0.564435
20536594	0.0618	2.01899	-4.20199	0.571025	hsa-mir-3690-1
20537860	0.0618	2.01894	-4.20205	0.571554	hsa-mir-3690-2
20503105	0.0618	-2.01856	-4.20265	-0.244371	hsa-miR-486-5p
20534201	0.0618	2.01845	-4.20283	0.564687
20506828	0.0618	-2.01824	-4.20316	-0.570676	hsa-miR-1303
20534394	0.0619	2.01795	-4.20361	0.352326	hsa-mir-29b-1
20519409	0.0621	-2.01617	-4.20639	-0.666362	hsa-miR-4634
20534224	0.0621	-2.01608	-4.20654	-1.6007
20532925	0.0621	2.01561	-4.20727	0.517679
20533966	0.0621	-2.01556	-4.20735	-0.319061
20525546	0.0624	2.01346	-4.21062	0.648025	hsa-miR-6792-3p
20500468	0.0652	-2.00071	-4.2118	-0.439922	hsa-miR-212-5p
20538272	0.0625	2.01254	-4.21207	0.541954
20535938	0.0626	-2.01199	-4.21292	-0.454336	hsa-mir-320c-2
20532814	0.0626	-2.0113	-4.214	-0.526774
20535190	0.0628	-2.01028	-4.21558	-0.625075	hsa-mir-518d
20537211	0.0631	2.00703	-4.22065	0.47614	hsa-mir-5691
20525742	0.0632	2.00669	-4.22119	0.396711	hsa-miR-6890-3p
20518924	0.0634	-2.00453	-4.22455	-0.339733	hsa-miR-4524a-3p
20538472	0.0636	2.00289	-4.22711	0.553201
20519511	0.0637	-2.00218	-4.22821	-0.47213	hsa-miR-4697-3p
20538193	0.0637	-2.00186	-4.22871	-0.650035
20515562	0.0637	2.00185	-4.22872	0.705978	hsa-miR-3148
20529787	0.0641	1.99859	-4.2338	0.344658	hsa-miR-8077
20515587	0.0642	1.9981	-4.23456	0.466	hsa-miR-3163
20536653	0.0643	-1.99761	-4.23533	-0.381964	hsa-mir-642b
20517690	0.0643	1.99759	-4.23535	0.435046	hsa-miR-4310
20537480	0.0644	-1.99655	-4.23698	-0.421449	hsa-mir-6736
20533951	0.0644	-1.99646	-4.23711	-0.5721
20535191	0.0645	-1.99579	-4.23815	-0.533503	hsa-mir-516b-1
20504409	0.065	-1.99128	-4.24515	-0.443035	hsa-miR-548d-5p
20500795	0.065	-1.99111	-4.24542	-0.716599	hsa-miR-193a-5p
20537066	0.0651	1.99053	-4.24632	0.362484	hsa-mir-5002
20532911	0.0656	-1.98653	-4.25252	-0.391709
20517999	0.0658	-1.98461	-4.2555	-0.453471	hsa-miR-3713
20534479	0.0658	-1.9845	-4.25566	-0.41338	hsa-mir-196a-1
20536025	0.0661	-1.98194	-4.25963	-0.579861	hsa-mir-2110
20537024	0.0662	1.98163	-4.26012	0.449217	hsa-mir-4776-1
20537027	0.0662	1.9815	-4.26032	0.449401	hsa-mir-4776-2
20536191	0.0665	1.97885	-4.26441	0.503787	hsa-mir-3117
20537431	0.0667	-1.97698	-4.26731	-0.418348	hsa-mir-548az
20517950	0.0668	1.97695	-4.26736	0.412112	hsa-miR-3688-3p
20537057	0.0669	1.97574	-4.26923	0.324576	hsa-mir-3688-2
20517735	0.0669	1.97551	-4.26958	0.703866	hsa-miR-4274
20532904	0.0674	-1.97206	-4.27491	-0.330002
20537569	0.0675	1.9712	-4.27624	0.469056	hsa-mir-6825
20506779	0.0675	-1.97106	-4.27645	-0.633402	hsa-miR-1231
20536619	0.0675	1.97095	-4.27662	0.347556	hsa-mir-3918
20535965	0.0678	-1.96871	-4.28007	-0.544874	hsa-mir-1914
20506821	0.0679	-1.96756	-4.28184	-0.40839	hsa-miR-1293
20534309	0.0679	1.9674	-4.2821	0.310733
20535144	0.068	1.96658	-4.28337	0.345112	hsa-mir-202
20533656	0.068	-1.96653	-4.28344	-0.363139
20534311	0.068	1.96652	-4.28346	0.310505
20537031	0.0681	-1.96633	-4.28375	-0.406268	hsa-mir-4778
20538139	0.0683	-1.9644	-4.28672	-0.593988
20537639	0.0683	-1.96428	-4.2869	-0.524357	hsa-mir-6893
20537876	0.0684	1.96376	-4.28771	0.446335	hsa-mir-7159
20532670	0.0684	-1.96338	-4.28829	-0.582424
20504325	0.0685	1.96295	-4.28895	0.434867	hsa-miR-550a-3p
20536541	0.0687	1.96116	-4.29171	0.473019	hsa-mir-3616
20525419	0.0688	-1.96084	-4.29221	-0.614654	hsa-miR-6728-3p
20525609	0.0688	-1.96029	-4.29304	-0.559385	hsa-miR-6824-5p
20536195	0.0689	-1.96011	-4.29332	-0.490494	hsa-mir-3119-1
20536439	0.0689	-1.96005	-4.29342	-0.557554	hsa-mir-4301
20532569	0.0691	-1.95793	-4.29668	-0.377273
20511562	0.0692	-1.95755	-4.29726	-0.511772	hsa-miR-2117
20506882	0.0692	1.95744	-4.29743	0.48378	hsa-miR-1281
20529784	0.0696	1.95396	-4.30278	0.718591	hsa-miR-8074
20537166	0.0698	1.95282	-4.30453	0.48165	hsa-mir-4536-2
20533311	0.0698	-1.95275	-4.30463	-0.333187
20505747	0.0698	1.9527	-4.30471	0.643669	hsa-miR-890
20519682	0.0702	-1.94974	-4.30926	-0.596512	hsa-miR-4789-5p
20518834	0.0702	-1.94933	-4.30988	-0.657021	hsa-miR-4454
20537023	0.0703	1.94878	-4.31073	0.617168	hsa-mir-4775
20533782	0.0704	-1.94793	-4.31202	-0.564497
20533872	0.0705	-1.94756	-4.31259	-0.38974
20538171	0.0705	-1.94702	-4.31343	-0.718268
20500466	0.0707	1.946	-4.31499	0.306565	hsa-miR-211-5p
20533778	0.0707	1.94566	-4.31552	0.334947
20533446	0.0707	1.94553	-4.31571	0.381344
20537009	0.0708	1.94504	-4.31645	0.482034	hsa-mir-4767
20535452	0.071	-1.94316	-4.31934	-0.437665	hsa-mir-769
20536719	0.0711	-1.9426	-4.32019	-0.397719	hsa-mir-378h
20536781	0.0713	-1.94109	-4.32251	-0.412909	hsa-mir-4506
20517720	0.0714	-1.94049	-4.32342	-0.487369	hsa-miR-4266
20517916	0.0716	-1.93915	-4.32548	-0.683373	hsa-miR-3663-3p
20538160	0.0716	-1.93911	-4.32554	-0.893352
20533726	0.0717	1.93819	-4.32694	0.382833
20538031	0.0718	1.93717	-4.32851	0.396827	hsa-mir-8072
20533988	0.0719	-1.93656	-4.32944	-0.558651
20536559	0.0719	-1.93636	-4.32975	-0.687551	hsa-mir-3655
20533123	0.072	-1.93603	-4.33025	-0.310071
20533159	0.072	-1.93569	-4.33076	-0.332444
20515555	0.0721	-1.93476	-4.33218	-0.459012	hsa-miR-3144-3p
20504311	0.0722	1.93447	-4.33262	0.286515	hsa-miR-583
20532931	0.0724	-1.9327	-4.33533	-0.336911
20532602	0.0724	-1.93253	-4.33558	-0.496603
20507089	0.0728	1.92956	-4.34012	0.318301	hsa-miR-513b-5p
20537467	0.0729	-1.92894	-4.34107	-0.377017	hsa-mir-892c
20519634	0.0731	-1.92733	-4.34353	-0.542796	hsa-miR-4762-3p
20525637	0.0735	1.9242	-4.34829	0.496295	hsa-miR-6837-5p
20518877	0.0737	-1.9231	-4.34997	-0.584325	hsa-miR-4483
20537533	0.0737	1.92281	-4.3504	0.53338	hsa-mir-6790
20536702	0.0738	-1.92255	-4.3508	-0.559165	hsa-mir-4449
20525640	0.0738	-1.92251	-4.35087	-0.409276	hsa-miR-6838-3p
20536600	0.0738	1.92213	-4.35144	0.487283	hsa-mir-3180-5
20536599	0.0738	1.92206	-4.35155	0.485692	hsa-mir-3180-4
20535632	0.0738	-1.92194	-4.35172	-0.451176	hsa-mir-298
20537153	0.074	1.92077	-4.35351	0.368697	hsa-mir-5581
20534511	0.0742	-1.91941	-4.35557	-0.545224	hsa-mir-10a
20536875	0.0742	-1.91932	-4.35571	-0.457409	hsa-mir-4654
20525748	0.0742	1.91913	-4.35601	0.495689	hsa-miR-6893-3p
20533001	0.0748	-1.91493	-4.36239	-0.449741
20533556	0.0749	1.91403	-4.36375	0.516395
20538124	0.0749	-1.91381	-4.36409	-0.672089
20525580	0.075	-1.91376	-4.36417	-0.583916	hsa-miR-6809-3p
20533215	0.075	1.91322	-4.36497	0.495411
20519618	0.0752	-1.91212	-4.36665	-0.704199	hsa-miR-4755-5p
20520215	0.0752	-1.91195	-4.36691	-0.49332	hsa-miR-5008-3p
20537238	0.0754	-1.91073	-4.36876	-0.512848	hsa-mir-5787
20535434	0.0754	-1.91044	-4.36919	-0.539127	hsa-mir-671
20532710	0.0756	-1.90902	-4.37135	-0.338306
20537058	0.0757	-1.90797	-4.37294	-0.51455	hsa-mir-4800
20536665	0.0758	1.90791	-4.37303	0.370041	hsa-mir-4417
20534341	0.0758	-1.90738	-4.37384	-0.56986	hsa-let-7a-3
20532737	0.0761	-1.90551	-4.37667	-0.676571
20504331	0.0761	-1.90548	-4.37672	-0.526793	hsa-miR-593-3p
20506881	0.0761	1.90543	-4.37678	0.368784	hsa-miR-1279
20500189	0.0761	-1.90538	-4.37686	-0.929798	hsa-miR-29b-2-5p
20535415	0.0761	-1.90511	-4.37727	-0.477765	hsa-mir-549a
20532583	0.0761	-1.90508	-4.37731	-0.326221
20532574	0.0764	-1.90301	-4.38044	-0.624927
20506813	0.0766	1.90152	-4.38271	0.463154	hsa-miR-1285-3p
20526179	0.0768	-1.90068	-4.38397	-0.534618	hsa-miR-7110-3p
20533986	0.077	-1.89916	-4.38627	-0.504097
20533567	0.077	1.89893	-4.38662	0.349881
20533117	0.077	-1.89873	-4.38691	-0.439768
20519610	0.0771	1.89793	-4.38813	0.549079	hsa-miR-4750-3p
20525619	0.0772	1.89773	-4.38843	0.587784	hsa-miR-6829-5p
20522035	0.0774	-1.89626	-4.39065	-1.79161	hsa-miR-5699-3p
20536442	0.0775	-1.89518	-4.39228	-0.334182	hsa-mir-4300
20518936	0.0777	-1.89425	-4.39368	-0.67417	hsa-miR-378i
20506862	0.0777	-1.89392	-4.39419	-0.496198	hsa-miR-1266-5p
20532575	0.0778	-1.89357	-4.39472	-0.342233
20536992	0.0779	-1.8928	-4.39587	-0.372551	hsa-mir-4753
20532860	0.078	-1.89206	-4.39698	-0.521768
20525484	0.0781	-1.89118	-4.39831	-0.499547	hsa-miR-6761-3p
20535458	0.0781	-1.89107	-4.39847	-0.409266	hsa-mir-802
20538486	0.0782	-1.89023	-4.39975	-0.298032
20525666	0.0783	-1.88942	-4.40097	-0.540277	hsa-miR-6852-3p
20533771	0.0784	-1.88932	-4.40112	-0.558368
20533359	0.0784	1.88907	-4.40149	0.439163
20506022	0.0784	1.88898	-4.40163	0.876265	hsa-miR-297
20534170	0.0785	-1.88835	-4.40258	-0.421527
20529147	0.0785	1.88833	-4.40261	0.437707	hsa-miR-7855-5p
20533750	0.0785	-1.8883	-4.40265	-0.421504
20537434	0.0785	1.88801	-4.40308	0.344578	hsa-mir-6503
20534631	0.0786	1.88763	-4.40367	0.541008	hsa-mir-190a
20529134	0.0786	-1.88752	-4.40383	-0.40849	hsa-miR-6516-5p
20526172	0.0787	-1.88702	-4.40458	-0.709257	hsa-miR-7107-5p
20537575	0.0787	-1.88692	-4.40472	-0.308467	hsa-mir-6831
20517819	0.0787	1.88684	-4.40486	0.511205	hsa-miR-3612
20500743	0.0789	-1.88524	-4.40726	-0.335141	hsa-miR-138-5p
20533705	0.0791	-1.88399	-4.40913	-0.506883
20535393	0.0791	-1.88383	-4.40938	-0.338348	hsa-mir-643
20517737	0.0795	-1.88138	-4.41306	-0.53474	hsa-miR-4277
20501279	0.0795	-1.88138	-4.41306	-0.570556	hsa-miR-342-5p
20534228	0.0802	-1.8765	-4.42039	-1.08975
20536865	0.0804	1.87533	-4.42214	0.300507	hsa-mir-4645
20500135	0.0807	-1.87322	-4.42531	-0.467253	hsa-miR-19a-3p
20526182	0.0807	1.87287	-4.42584	0.462567	hsa-miR-7112-5p
20538131	0.0809	-1.87147	-4.42793	-0.448781
20521803	0.0816	1.86711	-4.43446	0.615912	hsa-miR-548aq-3p
20501213	0.0816	-1.86677	-4.43497	-0.374436	hsa-miR-365b-5p
20534852	0.0824	-1.86182	-4.44236	-0.434702	hsa-mir-375
20537139	0.0824	1.86151	-4.44282	0.399536	hsa-mir-5197
20505751	0.0826	-1.86024	-4.44472	-0.701937	hsa-miR-892b
20535762	0.0827	1.85964	-4.44562	0.331946	hsa-mir-1184-1
20536215	0.0827	1.85952	-4.44579	0.49001	hsa-mir-3130-2
20536690	0.0829	1.8583	-4.44762	0.559362	hsa-mir-548ae-2
20519477	0.0829	-1.85822	-4.44773	-0.278386	hsa-miR-4676-3p
20537158	0.0829	-1.85805	-4.44799	-0.358987	hsa-mir-5583-2
20525429	0.083	-1.85774	-4.44845	-0.510045	hsa-miR-6733-3p
20533235	0.0831	1.85662	-4.45013	0.485488
20533735	0.0832	1.85648	-4.45033	0.703776
20533009	0.0832	-1.85623	-4.45071	-0.372386
20535821	0.0832	-1.85602	-4.45102	-0.326228	hsa-mir-1285-1
20536518	0.0832	1.8559	-4.45119	0.33114	hsa-mir-1184-2
20536519	0.0833	1.85548	-4.45183	0.331054	hsa-mir-1184-3
20503796	0.0835	1.85445	-4.45336	0.475067	hsa-miR-202-3p
20500459	0.0836	-1.85347	-4.45482	-0.55567	hsa-miR-203a
20538488	0.0838	-1.85219	-4.45673	-0.256851
20534532	0.0839	-1.85184	-4.45725	-0.330054	hsa-mir-215
20501313	0.084	1.85081	-4.45878	0.376942	hsa-miR-345-3p
20536651	0.0843	1.84909	-4.46133	0.391601	hsa-mir-3945
20533190	0.0848	1.84542	-4.46679	0.359724
20533191	0.0851	1.84355	-4.46957	0.359072
20533114	0.0852	-1.84287	-4.47057	-0.399984
20537873	0.0857	-1.83977	-4.47517	-0.472226	hsa-mir-7157
20525390	0.0857	-1.83971	-4.47527	-0.380651	hsa-miR-6720-5p
20534172	0.0859	1.83875	-4.4767	0.35803
20534275	0.0859	-1.83875	-4.4767	-0.500093
20536546	0.0859	1.83826	-4.47741	0.573385	hsa-mir-3620
20532742	0.086	-1.83807	-4.47769	-0.543126
20536671	0.086	-1.83787	-4.478	-0.718209	hsa-mir-4422
20533326	0.0863	-1.83576	-4.48113	-0.266881
20536955	0.0865	1.8348	-4.48254	0.399295	hsa-mir-4721
20523003	0.0868	1.83283	-4.48546	0.539228	hsa-miR-6071
20525510	0.0868	-1.83237	-4.48615	-0.568869	hsa-miR-6774-3p
20532965	0.0869	1.83194	-4.48677	0.423426
20534569	0.0869	1.83192	-4.4868	0.374182	hsa-mir-1-2
20538483	0.087	-1.83153	-4.48738	-0.279738
20537861	0.087	-1.83108	-4.48804	-0.487978	hsa-mir-6077-2
20525456	0.0871	1.83093	-4.48827	0.466968	hsa-miR-6747-3p
20536516	0.0871	-1.83067	-4.48865	-0.330931	hsa-mir-4328
20517693	0.0872	1.83037	-4.48909	0.536854	hsa-miR-4313
20533497	0.0874	1.82911	-4.49096	0.58597
20537250	0.0875	-1.82838	-4.49203	-0.487354	hsa-mir-6077-1
20535865	0.0875	1.8283	-4.49216	0.302469	hsa-mir-1251
20537080	0.0875	1.82802	-4.49257	0.277203	hsa-mir-5088
20537072	0.0876	-1.82749	-4.49335	-0.402705	hsa-mir-548ap
20536936	0.0877	1.82712	-4.4939	0.364703	hsa-mir-4705
20533392	0.0881	-1.82469	-4.49749	-0.396088
20525706	0.0882	1.82359	-4.49911	0.465239	hsa-miR-6872-3p
20536979	0.0883	-1.8231	-4.49983	-0.523147	hsa-mir-4741
20519698	0.0883	1.82303	-4.49993	0.355452	hsa-miR-4798-3p
20519571	0.0883	-1.82299	-4.49998	-0.548364	hsa-miR-4728-3p
20521785	0.0883	-1.82282	-4.50025	-0.853588	hsa-miR-5100
20533692	0.0884	-1.82256	-4.50062	-0.322271
20512261	0.0884	1.82222	-4.50113	0.589426	hsa-miR-2277-5p
20536218	0.0885	-1.82172	-4.50187	-0.650318	hsa-mir-3132
20506900	0.0886	-1.82116	-4.50268	-0.397687	hsa-miR-1307-5p
20525384	0.0888	-1.81968	-4.50487	-0.421427	hsa-miR-6716-3p
20534568	0.089	1.81875	-4.50623	0.317786	hsa-mir-1-2
20534122	0.0897	-1.81442	-4.5126	-0.581679
20533465	0.0897	1.81413	-4.51304	0.343674
20533769	0.0899	-1.8129	-4.51484	-0.581207
20533713	0.09	-1.81257	-4.51533	-0.581109
20524054	0.0901	-1.81177	-4.51651	-0.474625	hsa-miR-6133
20519670	0.0903	1.8109	-4.51778	0.507191	hsa-miR-4783-3p
20533229	0.0904	1.81017	-4.51885	0.367686
20503877	0.0904	-1.80969	-4.51956	-0.518244	hsa-miR-501-5p
20533141	0.0907	-1.80803	-4.52199	-0.348068
20518458	0.0908	1.8076	-4.52262	0.316521	hsa-miR-3928-5p
20533568	0.0909	-1.8066	-4.52409	-0.472428
20533407	0.0911	-1.80585	-4.52519	-0.337701
20525426	0.0911	1.80557	-4.52561	0.216978	hsa-miR-6732-5p
20504187	0.0912	1.80514	-4.52623	0.243574	hsa-miR-455-3p
20536629	0.0917	1.80221	-4.53052	0.442212	hsa-mir-3910-2
20536924	0.0917	-1.80221	-4.53053	-0.405925	hsa-mir-4693
20535171	0.092	-1.80036	-4.53323	-0.472101	hsa-mir-523
20503101	0.092	-1.80016	-4.53352	-0.388037	hsa-miR-483-3p
20526862	0.0921	1.79931	-4.53476	0.371383	hsa-miR-7151-5p
20536788	0.0922	-1.799	-4.53522	-0.478812	hsa-mir-4510
20532962	0.0923	-1.79844	-4.53604	-0.644566
20533222	0.0924	-1.798	-4.53668	-0.336795
20525448	0.0924	1.79754	-4.53736	0.270154	hsa-miR-6743-5p
20535308	0.0925	-1.79731	-4.53769	-0.368697	hsa-mir-569
20534054	0.0925	1.79707	-4.53804	0.418585
20534225	0.0926	-1.79676	-4.53849	-0.586595
20534890	0.0927	1.79571	-4.54003	0.380634	hsa-mir-133b
20536513	0.0928	1.79542	-4.54045	0.363342	hsa-mir-4330
20500117	0.093	-1.79426	-4.54215	-0.624462	hsa-let-7c-5p
20536620	0.093	1.79393	-4.54264	0.236583	hsa-mir-3919
20535830	0.0932	-1.79262	-4.54454	-0.586096	hsa-mir-548k
20538093	0.0933	-1.79212	-4.54528	-0.522689	hsa-mir-8071-2
20538030	0.0935	-1.79127	-4.54651	-0.522455	hsa-mir-8071-1
20533133	0.0938	1.78952	-4.54906	0.377828
20504285	0.094	1.78806	-4.5512	0.447791	hsa-miR-564
20535832	0.0941	-1.78725	-4.55238	-0.307	hsa-mir-1293
20533467	0.0942	-1.78703	-4.55269	-0.308997
20534384	0.0943	1.78635	-4.55368	0.48879	hsa-mir-92a-2
20534302	0.0943	-1.78625	-4.55382	-0.311806
20518790	0.0943	-1.7861	-4.55404	-0.423379	hsa-miR-4421
20503857	0.0945	1.78482	-4.55591	0.291369	hsa-miR-516b-3p
20535359	0.0946	1.78431	-4.55666	0.389152	hsa-mir-612
20525711	0.0948	1.7836	-4.55768	0.446072	hsa-miR-6875-5p
20501250	0.0951	-1.78159	-4.56062	-0.479921	hsa-miR-382-5p
20506794	0.0951	-1.78126	-4.56109	-0.55019	hsa-miR-1200
20525424	0.0952	-1.78108	-4.56135	-0.429522	hsa-miR-6731-5p
20503872	0.0952	1.7807	-4.5619	0.290428	hsa-miR-516a-3p
20533994	0.0954	1.77998	-4.56295	0.613212
20535134	0.0956	1.77838	-4.56527	0.365788	hsa-mir-485
20519420	0.0957	1.77806	-4.56574	0.454157	hsa-miR-4642
20534084	0.0957	1.77801	-4.56582	0.304612
20517695	0.0958	-1.77757	-4.56644	-0.632444	hsa-miR-4316
20532751	0.0959	-1.77701	-4.56727	-0.572559
20537443	0.0959	1.77667	-4.56775	0.426019	hsa-mir-6512
20533193	0.0959	-1.77663	-4.56781	-0.358032
20533471	0.0961	1.77555	-4.56938	0.422872
20538478	0.0962	-1.77524	-4.56983	-0.955827
20534337	0.0964	1.77418	-4.57137	0.30748
20537059	0.0966	-1.77266	-4.57357	-0.323053	hsa-mir-4801
20532573	0.0967	-1.77224	-4.57419	-0.606855
20533338	0.0969	1.77084	-4.57621	0.443264
20504192	0.0973	-1.76875	-4.57924	-0.398671	hsa-miR-545-3p
20500753	0.0975	1.76768	-4.58078	0.620828	hsa-miR-144-5p
20534214	0.0976	-1.76718	-4.58151	-0.320657
20525606	0.0976	1.76709	-4.58164	0.638529	hsa-miR-6822-3p
20533626	0.0976	1.76705	-4.58169	0.4217
20533768	0.0978	1.76564	-4.58373	0.421209
20533341	0.098	1.76484	-4.58489	0.606007
20536234	0.098	-1.76439	-4.58555	-0.84665	hsa-mir-3142
20537239	0.0981	1.76382	-4.58636	0.324038	hsa-mir-1199
20536567	0.0984	1.76241	-4.58841	0.369862	hsa-mir-3663
20519548	0.0984	-1.76228	-4.58859	-0.434387	hsa-miR-4717-5p
20536458	0.0985	-1.76181	-4.58927	-0.326673	hsa-mir-4318
20532946	0.0985	1.76157	-4.58962	0.297247
20506864	0.0986	-1.76138	-4.58988	-0.500332	hsa-miR-1267
20517676	0.0986	1.76131	-4.58999	0.544549	hsa-miR-4293
20500448	0.0986	1.76124	-4.59008	0.422442	hsa-miR-181c-5p
20538243	0.0987	-1.76073	-4.59083	-0.457234
20533891	0.0991	-1.75828	-4.59436	-0.42882
20501285	0.0993	1.75697	-4.59625	0.390788	hsa-miR-326
20536036	0.0994	-1.75663	-4.59674	-0.59713	hsa-mir-2276
20534615	0.0995	-1.7558	-4.59793	-0.573737	hsa-mir-125a
20533331	0.104	-1.73822	-4.59835	-0.362353
20525490	0.0998	-1.75438	-4.59998	-0.451657	hsa-miR-6764-3p
20533868	0.0998	1.75409	-4.60039	0.348367
20525700	0.1	-1.75338	-4.60141	-0.519766	hsa-miR-6869-3p
20534594	0.1	-1.75277	-4.60229	-0.363968	hsa-mir-135a-2
20538179	0.1	-1.7526	-4.60254	-0.400541
20533544	0.1	1.75209	-4.60327	0.42088
20500439	0.1	-1.75204	-4.60334	-0.466355	hsa-miR-10a-3p
20518632	0.101	1.75007	-4.60618	0.735645	hsa-miR-3942-5p
20515518	0.101	-1.75005	-4.60621	-0.482893	hsa-miR-3122
20537039	0.101	-1.74976	-4.60663	-0.531477	hsa-mir-4785
20534591	0.101	1.74965	-4.60677	0.385364	hsa-mir-133a-2
20536535	0.101	-1.74897	-4.60777	-0.434804	hsa-mir-3609
20524250	0.101	-1.74824	-4.60881	-0.48421	hsa-miR-6165
20515624	0.101	-1.74736	-4.61007	-0.640406	hsa-miR-3188
20504572	0.101	-1.74637	-4.61149	-0.578229	hsa-miR-1301-3p
20519475	0.101	1.74537	-4.61293	0.496004	hsa-miR-4675
20500779	0.102	-1.7444	-4.61433	-0.398075	hsa-miR-146a-3p
20533126	0.102	-1.74402	-4.61487	-0.428708
20525002	0.102	1.74235	-4.61725	0.432125	hsa-miR-548az-3p
20533749	0.102	-1.74234	-4.61728	-0.363557
20525681	0.102	1.74186	-4.61796	0.431538	hsa-miR-6769b-5p
20504342	0.102	1.7414	-4.61863	0.767996	hsa-miR-602
20518860	0.102	1.74087	-4.61939	0.418892	hsa-miR-4474-3p
20537266	0.102	-1.74015	-4.62042	-0.32579	hsa-mir-6126
20532896	0.102	-1.73996	-4.62068	-0.43128
20532648	0.102	1.73973	-4.62102	0.334917
20535324	0.102	1.73923	-4.62173	0.308793	hsa-mir-584
20504590	0.103	-1.73867	-4.62253	-0.478839	hsa-miR-1298-5p
20518885	0.103	1.73838	-4.62295	0.665018	hsa-miR-4490
20533430	0.103	1.73755	-4.62413	0.382861
20503870	0.103	-1.73616	-4.62613	-0.638644	hsa-miR-527
20501233	0.103	-1.73602	-4.62633	-0.534839	hsa-miR-373-5p
20503860	0.103	-1.73558	-4.62695	-0.638306	hsa-miR-518a-5p
20536552	0.103	1.73476	-4.62812	0.572637	hsa-mir-3648
20532603	0.103	1.73386	-4.62941	0.43002
20532604	0.104	1.73348	-4.62996	0.429896
20535360	0.104	-1.73309	-4.63052	-0.2359	hsa-mir-613
20536762	0.104	1.73303	-4.6306	0.390271	hsa-mir-4489
20532706	0.104	-1.73233	-4.63159	-0.417675
20519668	0.104	-1.73013	-4.63473	-0.396846	hsa-miR-4782-3p
20519438	0.104	1.72954	-4.63559	0.525427	hsa-miR-4654
20538167	0.104	-1.72924	-4.63601	-0.39521
20500764	0.104	1.72914	-4.63614	0.41619	hsa-miR-9-3p
20535310	0.104	1.72874	-4.63672	0.432703	hsa-mir-570
20517723	0.105	-1.72806	-4.63769	-0.44123	hsa-miR-2355-5p
20500446	0.105	-1.72787	-4.63796	-0.683136	hsa-miR-181b-5p
20532883	0.105	1.7272	-4.63892	0.642232
20518946	0.105	1.72715	-4.63899	0.635251	hsa-miR-4539
20534247	0.105	-1.72711	-4.63904	-0.491794
20519585	0.105	1.72636	-4.64012	0.488209	hsa-miR-3064-5p
20525475	0.105	1.7233	-4.64447	0.518794	hsa-miR-6757-5p
20534386	0.106	-1.72218	-4.64607	-0.440863	hsa-mir-93
20521812	0.106	-1.72215	-4.64611	-0.78042	hsa-miR-5580-5p
20535407	0.106	1.72041	-4.64858	0.312779	hsa-mir-663a
20500136	0.106	-1.71966	-4.64965	-0.227806	hsa-miR-19b-1-5p
20538293	0.106	-1.71858	-4.65119	-0.515824
20505754	0.106	-1.7176	-4.65257	-0.637111	hsa-miR-889-5p
20505799	0.107	-1.71723	-4.6531	-0.327724	hsa-miR-374b-5p
20535810	0.107	-1.71704	-4.65337	-0.40109	hsa-mir-1204
20538154	0.107	1.71637	-4.65433	0.479435
20518810	0.107	1.71636	-4.65433	0.353529	hsa-miR-4436a
20533983	0.107	1.71575	-4.65521	0.492494
20538489	0.107	-1.71423	-4.65737	-0.230281
20503783	0.107	1.7126	-4.65967	0.252835	hsa-miR-488-5p
20533746	0.108	-1.71132	-4.66149	-0.438101
20515630	0.108	1.71121	-4.66164	0.57466	hsa-miR-3191-5p
20535925	0.108	-1.70854	-4.66543	-0.37957	hsa-mir-1321
20532568	0.108	-1.70772	-4.66658	-0.461823
20536967	0.108	1.70752	-4.66686	0.364221	hsa-mir-4731
20519556	0.109	1.70645	-4.66838	0.516222	hsa-miR-4722-3p
20535386	0.109	-1.70636	-4.66851	-0.37069	hsa-mir-637
20532811	0.109	1.70597	-4.66906	0.418573
20536760	0.109	-1.70547	-4.66977	-0.362365	hsa-mir-4487
20532836	0.109	1.70344	-4.67264	0.25625
20529762	0.109	1.7029	-4.67339	0.563519	hsa-miR-8052
20533573	0.109	1.70168	-4.67512	0.308895
20500170	0.109	-1.70155	-4.6753	-0.532094	hsa-miR-92a-1-5p
20525492	0.11	1.70141	-4.6755	0.634682	hsa-miR-6765-3p
20525431	0.11	-1.70135	-4.67559	-0.290244	hsa-miR-6734-3p
20533453	0.11	-1.70042	-4.6769	-0.515615
20534576	0.11	-1.69998	-4.67752	-0.324733	hsa-mir-124-1
20506776	0.11	-1.69801	-4.68029	-0.490571	hsa-miR-1229-5p
20536203	0.11	-1.69635	-4.68264	-0.398021	hsa-mir-3124
20534583	0.111	-1.69614	-4.68293	-0.419817	hsa-mir-125b-1
20535803	0.111	1.69598	-4.68316	0.448766	hsa-mir-1237
20519491	0.111	1.69562	-4.68366	0.251709	hsa-miR-4686
20532797	0.111	-1.69544	-4.68392	-0.437785
20532643	0.111	-1.69514	-4.68434	-0.314499
20532744	0.111	-1.6947	-4.68496	-0.303501
20533213	0.111	1.69436	-4.68544	0.391134
20535222	0.111	-1.69382	-4.6862	-0.306526	hsa-mir-514a-3
20535221	0.111	-1.6938	-4.68623	-0.306499	hsa-mir-514a-2
20535220	0.111	-1.69374	-4.68632	-0.306381	hsa-mir-514a-1
20538189	0.111	-1.69324	-4.68701	-0.271611
20517712	0.111	1.69317	-4.68711	0.603895	hsa-miR-4254
20532930	0.112	1.69034	-4.6911	0.269601
20500129	0.112	1.68828	-4.694	0.323345	hsa-miR-16-1-3p
20519547	0.112	1.68824	-4.69405	0.346351	hsa-miR-3529-3p
20533317	0.112	1.68822	-4.69408	0.317056
20537619	0.112	1.6882	-4.6941	0.484256	hsa-mir-6873
20533588	0.112	-1.68746	-4.69514	-0.435117
20500386	0.112	1.68609	-4.69706	0.343133	hsa-miR-192-3p
20534365	0.113	-1.68559	-4.69776	-0.5699	hsa-mir-24-1
20536436	0.113	-1.6846	-4.69915	-0.467743	hsa-mir-378c
20536462	0.113	1.68383	-4.70024	0.309329	hsa-mir-4322
20520209	0.113	-1.68339	-4.70084	-0.612318	hsa-miR-5006-3p
20536264	0.113	-1.68307	-4.70131	-0.406292	hsa-mir-3160-1
20534623	0.113	1.6827	-4.70183	0.364174	hsa-mir-146a
20515640	0.113	1.68247	-4.70214	0.736865	hsa-miR-548x-3p
20537445	0.113	1.6823	-4.70238	0.480797	hsa-mir-6514
20533581	0.113	-1.68171	-4.70321	-0.559041
20536329	0.113	1.68168	-4.70326	0.325904	hsa-mir-3202-1
20538270	0.113	-1.68139	-4.70365	-0.437134
20536707	0.114	-1.68081	-4.70447	-0.585551	hsa-mir-548ah
20538196	0.114	1.68059	-4.70477	0.488994
20536332	0.114	1.6805	-4.7049	0.325502	hsa-mir-3202-2
20533693	0.114	1.67916	-4.70677	0.270801
20538098	0.114	-1.67866	-4.70748	-0.375256
20517944	0.119	-1.65972	-4.70756	-0.504684	hsa-miR-3683
20536911	0.114	1.67859	-4.70758	0.323109	hsa-mir-4681
20532821	0.114	-1.67857	-4.70761	-0.288686
20515633	0.114	-1.67748	-4.70913	-0.32789	hsa-miR-3192-3p
20536530	0.114	-1.67708	-4.70968	-0.344069	hsa-mir-4315-2
20519650	0.12	-1.65806	-4.70985	-0.483882	hsa-miR-4772-3p
20536455	0.114	-1.67696	-4.70986	-0.344043	hsa-mir-4315-1
20525451	0.114	-1.6764	-4.71064	-0.369501	hsa-miR-6744-3p
20536608	0.114	1.67635	-4.71071	0.729814	hsa-mir-3910-1
20518442	0.115	-1.67456	-4.71321	-0.31374	hsa-miR-3919
20536445	0.115	-1.67377	-4.71431	-0.377716	hsa-mir-4303
20525752	0.115	-1.67186	-4.71698	-0.553056	hsa-miR-6895-3p
20533380	0.115	1.67173	-4.71715	0.320739
20533981	0.115	-1.67133	-4.71772	-0.307384
20533054	0.116	-1.67082	-4.71843	-0.41368
20522021	0.116	-1.66907	-4.72088	-0.354158	hsa-miR-5688
20519625	0.116	-1.66831	-4.72193	-0.302326	hsa-miR-4757-3p
20534015	0.116	1.66697	-4.72379	0.315622
20535325	0.117	-1.66386	-4.72813	-0.390094	hsa-mir-585
20535204	0.117	-1.66377	-4.72826	-0.414604	hsa-mir-501
20517684	0.117	1.6631	-4.72918	0.356626	hsa-miR-4303
20517697	0.117	-1.66305	-4.72925	-0.686202	hsa-miR-4318
20534301	0.117	1.66303	-4.72927	0.467477
20534837	0.117	-1.66301	-4.7293	-0.432756	hsa-mir-365a
20504289	0.117	1.66105	-4.73203	0.440643	hsa-miR-551b-5p
20503832	0.118	-1.66001	-4.73348	-0.371948	hsa-miR-525-3p
20532566	0.118	-1.65903	-4.73484	-0.413698
20536724	0.118	-1.6587	-4.73529	-0.332421	hsa-mir-548ai
20537038	0.118	1.65817	-4.73603	0.331304	hsa-mir-4784
20537528	0.118	1.65724	-4.73732	0.439569	hsa-mir-6785
20504588	0.118	-1.65648	-4.73837	-0.510975	hsa-miR-670-5p
20501035	0.118	-1.65631	-4.73861	-0.42807	hsa-miR-200c-5p
20521808	0.119	-1.65501	-4.74041	-0.425217	hsa-miR-5579-5p
20504551	0.119	-1.65446	-4.74118	-0.456707	hsa-miR-1264
20538138	0.119	-1.6539	-4.74195	-0.606004
20532989	0.119	-1.65291	-4.74332	-0.311857
20536757	0.119	1.65226	-4.74423	0.305271	hsa-mir-4485
20517930	0.119	-1.65171	-4.74498	-0.477495	hsa-miR-3675-5p
20522029	0.119	-1.65145	-4.74534	-0.476086	hsa-miR-5694
20501173	0.119	1.65135	-4.74548	0.429248	hsa-miR-299-3p
20533362	0.12	1.65063	-4.74648	0.314344
20533509	0.12	-1.64996	-4.7474	-0.586773
20501202	0.12	1.64869	-4.74916	0.354808	hsa-miR-362-3p
20503808	0.12	-1.64795	-4.75018	-0.49659	hsa-miR-193b-3p
20517901	0.12	1.64795	-4.75018	0.330647	hsa-miR-3650
20500177	0.12	-1.6474	-4.75095	-0.502847	hsa-miR-96-5p
20532673	0.12	1.64678	-4.7518	0.305788
20533945	0.121	1.64483	-4.75449	0.349356
20536261	0.121	-1.64481	-4.75452	-0.319048	hsa-mir-3159
20534303	0.121	-1.64359	-4.75621	-0.321804
20533675	0.121	1.64331	-4.75659	0.405271
20515593	0.122	-1.64156	-4.75901	-0.986088	hsa-miR-3168
20536628	0.122	1.6398	-4.76143	0.33525	hsa-mir-3910-2
20503895	0.122	1.63861	-4.76307	0.869775	hsa-miR-509-5p
20518440	0.122	-1.63786	-4.7641	-0.538518	hsa-miR-3917
20533618	0.122	1.63721	-4.76499	0.46103
20533845	0.122	-1.63693	-4.76538	-0.391341
20535303	0.123	1.63527	-4.76767	0.39058	hsa-mir-563
20538123	0.123	-1.63365	-4.7699	-0.469691
20504305	0.123	-1.63336	-4.77029	-0.372647	hsa-miR-579-3p
20533138	0.123	1.63246	-4.77152	0.356225
20537216	0.124	-1.63175	-4.7725	-0.254388	hsa-mir-5694
20519446	0.124	1.63137	-4.77303	0.324007	hsa-miR-4660
20520574	0.124	-1.63031	-4.77447	-0.542303	hsa-miR-5194
20535357	0.124	-1.62978	-4.77521	-0.386673	hsa-mir-610
20533574	0.124	-1.62925	-4.77593	-0.466519
20536551	0.124	-1.62865	-4.77676	-0.485096	hsa-mir-3646
20517738	0.124	-1.62823	-4.77733	-0.404904	hsa-miR-4279
20501277	0.124	1.62821	-4.77735	0.248167	hsa-miR-328-5p
20533907	0.124	-1.628	-4.77765	-0.313884
20533702	0.125	-1.62709	-4.77889	-0.361919
20533589	0.125	1.62662	-4.77954	0.347645
20524050	0.125	-1.62565	-4.78087	-0.807239	hsa-miR-6129
20501241	0.125	1.62526	-4.7814	0.304273	hsa-miR-377-3p
20534369	0.125	-1.62413	-4.78294	-0.422964	hsa-mir-26a-1
20533187	0.125	1.62312	-4.78432	0.474933
20503800	0.125	-1.62288	-4.78465	-0.562254	hsa-miR-432-5p
20533310	0.125	-1.62279	-4.78478	-0.541431
20537555	0.126	-1.62271	-4.78489	-0.402363	hsa-mir-6811
20532764	0.126	1.62233	-4.78541	0.323384
20504584	0.126	-1.62221	-4.78558	-0.308574	hsa-miR-378d
20533237	0.126	-1.62185	-4.78606	-0.302634
20533112	0.126	-1.619	-4.78995	-0.427034
20519532	0.126	-1.61874	-4.79032	-0.347942	hsa-miR-203b-3p
20536946	0.127	1.61807	-4.79123	0.260816	hsa-mir-4714
20521841	0.127	-1.61795	-4.79139	-0.29043	hsa-miR-5591-3p
20538037	0.127	-1.61673	-4.79305	-0.52659	hsa-mir-8077
20535180	0.127	1.61617	-4.79382	0.38977	hsa-mir-517a
20504405	0.127	-1.61603	-4.79402	-0.635227	hsa-miR-651-5p
20532623	0.127	-1.61534	-4.79495	-0.365516
20538219	0.127	-1.61464	-4.79591	-0.351911
20525535	0.127	1.61382	-4.79703	0.384242	hsa-miR-6787-5p
20536952	0.128	-1.61207	-4.79941	-0.350207	hsa-mir-4718
20536790	0.128	-1.6113	-4.80046	-0.357801	hsa-mir-4512
20532723	0.128	1.61094	-4.80095	0.257231
20533182	0.128	1.61059	-4.80142	0.421251
20533267	0.128	1.61042	-4.80166	0.495318
20521822	0.128	-1.61038	-4.80172	-0.251986	hsa-miR-5584-5p
20537129	0.128	-1.61021	-4.80194	-0.292264	hsa-mir-5187
20533842	0.128	1.61016	-4.80201	0.421712
20534315	0.128	-1.60974	-4.80258	-0.647605
20525434	0.128	1.60892	-4.8037	0.554982	hsa-miR-6736-5p
20500488	0.129	-1.6089	-4.80373	-0.387454	hsa-miR-223-3p
20534362	0.129	-1.60799	-4.80496	-0.474658	hsa-mir-22
20535198	0.129	-1.60757	-4.80553	-0.352052	hsa-mir-527
20518859	0.129	-1.60742	-4.80573	-1.81774	hsa-miR-4474-5p
20504375	0.129	1.60737	-4.8058	0.291854	hsa-miR-627-5p
20533381	0.129	-1.60724	-4.80598	-0.369831
20517928	0.129	-1.60503	-4.80898	-0.306951	hsa-miR-3673
20538247	0.129	-1.60468	-4.80945	-0.652252
20517674	0.129	-1.60445	-4.80976	-0.647267	hsa-miR-4297
20536982	0.13	1.60429	-4.80999	0.359999	hsa-mir-4744
20535639	0.13	1.60379	-4.81067	0.340734	hsa-mir-450b
20535796	0.13	1.60355	-4.81099	0.390391	hsa-mir-1227
20520279	0.13	-1.60351	-4.81105	-0.386474	hsa-miR-5047
20533612	0.13	1.60325	-4.8114	0.429385
20537601	0.13	1.60261	-4.81227	0.288021	hsa-mir-6856
20519478	0.13	-1.60251	-4.81239	-0.331595	hsa-miR-4677-5p
20522031	0.13	-1.60156	-4.81369	-0.425137	hsa-miR-5696
20537614	0.13	1.60126	-4.81409	0.372333	hsa-mir-6868
20533955	0.13	-1.60099	-4.81447	-0.337966
20500751	0.131	-1.59955	-4.81642	-0.521938	hsa-miR-143-5p
20538176	0.131	-1.59952	-4.81646	-0.497575
20525473	0.131	1.59823	-4.81821	0.211149	hsa-miR-6756-5p
20518850	0.131	1.59812	-4.81835	0.349114	hsa-miR-4465
20519594	0.131	-1.59725	-4.81952	-0.644478	hsa-miR-4742-3p
20535389	0.131	1.59706	-4.81978	0.4201	hsa-mir-640
20500481	0.131	1.59672	-4.82024	0.379427	hsa-miR-219a-5p
20536692	0.131	1.59624	-4.82089	0.304139	hsa-mir-4439
20533711	0.131	1.59623	-4.8209	0.596993
20537163	0.132	1.59524	-4.82225	0.428972	hsa-mir-548au
20538185	0.132	1.59499	-4.82258	0.353645
20533706	0.132	1.59397	-4.82397	0.557831
20533028	0.132	1.59344	-4.82467	0.34453
20525493	0.132	-1.59323	-4.82496	-0.414125	hsa-miR-6766-5p
20533703	0.132	1.59174	-4.82697	0.235544
20537486	0.133	-1.59035	-4.82885	-0.298176	hsa-mir-6743
20534405	0.133	-1.59014	-4.82913	-0.460214	hsa-mir-107
20537539	0.133	1.58951	-4.82998	0.445879	hsa-mir-6796
20525570	0.133	1.58785	-4.83222	0.566146	hsa-miR-6804-3p
20525498	0.133	1.58765	-4.83249	0.407255	hsa-miR-6768-3p
20501225	0.133	-1.58651	-4.83402	-0.746284	hsa-miR-369-5p
20532749	0.134	1.58625	-4.83438	0.399206
20503839	0.134	1.58551	-4.83537	0.311663	hsa-miR-526a
20525581	0.134	-1.58532	-4.83562	-0.498833	hsa-miR-6810-5p
20538280	0.134	-1.585	-4.83605	-0.25105
20504366	0.134	1.58465	-4.83653	0.415441	hsa-miR-620
20515546	0.134	1.58455	-4.83666	0.346465	hsa-miR-3140-5p
20534200	0.134	-1.58357	-4.83798	-0.36871
20519688	0.134	-1.58349	-4.83809	-0.455037	hsa-miR-4793-5p
20532838	0.134	-1.58299	-4.83876	-0.283038
20503840	0.134	1.58289	-4.83889	0.310828	hsa-miR-520c-5p
20503862	0.135	1.58112	-4.84128	0.310313	hsa-miR-518d-5p
20519490	0.135	1.58069	-4.84185	0.38068	hsa-miR-4685-3p
20500155	0.135	1.58039	-4.84226	0.394526	hsa-miR-26b-3p
20533682	0.135	-1.5801	-4.84265	-0.29004
20533948	0.135	-1.58003	-4.84274	-0.365495
20517917	0.135	-1.57941	-4.84357	-0.456504	hsa-miR-3664-5p
20532693	0.135	-1.57908	-4.84402	-0.36763
20519430	0.135	1.57892	-4.84422	0.509657	hsa-miR-4649-3p
20517748	0.135	-1.57862	-4.84464	-0.306089	hsa-miR-4292
20500799	0.135	1.5783	-4.84506	0.457576	hsa-miR-195-3p
20538115	0.135	-1.57793	-4.84555	-0.488322
20533005	0.135	1.57786	-4.84565	0.317153
20501201	0.136	-1.57774	-4.84581	-0.361502	hsa-miR-362-5p
20501300	0.136	1.57671	-4.8472	0.484681	hsa-miR-335-5p
20535246	0.136	-1.57544	-4.8489	-0.267599	hsa-mir-545
20535901	0.136	1.57523	-4.84918	0.233974	hsa-mir-548p
20501242	0.136	-1.5745	-4.85016	-0.529379	hsa-miR-378a-5p
20519601	0.136	1.57415	-4.85062	0.318583	hsa-miR-4745-3p
20532571	0.136	1.57385	-4.85103	0.237533
20519702	0.136	1.57367	-4.85127	0.546805	hsa-miR-4800-3p
20536251	0.137	1.57308	-4.85206	0.303964	hsa-mir-3155a
20532778	0.137	-1.57226	-4.85316	-0.252041
20534218	0.137	-1.57217	-4.85328	-0.612057
20525743	0.137	-1.5718	-4.85378	-0.458975	hsa-miR-6891-5p
20521813	0.137	1.57162	-4.85401	0.264286	hsa-miR-5580-3p
20535142	0.137	1.56993	-4.85628	0.267137	hsa-mir-511
20506878	0.137	-1.5697	-4.85658	-0.250044	hsa-miR-548p
20515629	0.137	-1.56934	-4.85706	-0.370348	hsa-miR-3190-3p
20517838	0.137	1.56928	-4.85715	0.333261	hsa-miR-3622b-5p
20537476	0.138	1.56909	-4.85739	0.586006	hsa-mir-6732
20525721	0.138	1.56903	-4.85747	0.362989	hsa-miR-6880-5p
20532974	0.138	-1.56802	-4.85882	-0.43356
20533409	0.138	-1.56779	-4.85914	-0.370409
20518889	0.138	1.56592	-4.86163	0.372179	hsa-miR-4494
20536557	0.138	-1.56499	-4.86287	-0.483795	hsa-mir-3653
20536921	0.139	1.56441	-4.86365	0.282632	hsa-mir-4690
20535860	0.139	-1.56395	-4.86426	-0.324878	hsa-mir-1246
20502444	0.139	-1.56308	-4.86541	-0.424243	hsa-miR-329-5p
20500165	0.139	1.56272	-4.8659	0.245548	hsa-miR-31-3p
20534106	0.139	1.56165	-4.86733	0.259242
20518818	0.139	-1.56145	-4.86758	-0.547392	hsa-miR-4443
20532954	0.139	-1.56115	-4.868	-0.526815
20529146	0.139	1.56086	-4.86837	0.369616	hsa-miR-7854-3p
20506867	0.139	-1.56071	-4.86858	-0.559918	hsa-miR-1270
20538220	0.139	-1.56056	-4.86878	-0.407317
20537255	0.14	-1.55964	-4.86999	-0.403033	hsa-mir-6082
20533301	0.14	-1.55944	-4.87027	-0.338517
20534090	0.14	1.55906	-4.87077	0.416621
20537225	0.14	1.55899	-4.87086	0.261008	hsa-mir-5703
20538287	0.14	1.5587	-4.87124	0.391899
20534192	0.14	1.55861	-4.87137	0.416464
20506777	0.14	1.55726	-4.87317	0.504165	hsa-miR-1229-3p
20500138	0.14	-1.55701	-4.8735	-0.517432	hsa-miR-19b-2-5p
20501235	0.141	-1.55624	-4.87452	-0.600814	hsa-miR-374a-5p
20519499	0.141	1.55591	-4.87495	0.311081	hsa-miR-4690-3p
20506836	0.141	-1.55585	-4.87503	-0.386501	hsa-miR-1245a
20532676	0.141	-1.55427	-4.87714	-0.389262
20533435	0.141	-1.55338	-4.87831	-0.295089
20534484	0.141	-1.55336	-4.87834	-0.345005	hsa-mir-199a-1
20533913	0.141	-1.55307	-4.87872	-0.461757
20525024	0.141	-1.55306	-4.87875	-0.441196	hsa-miR-6511a-3p
20519521	0.142	1.55203	-4.88011	0.507334	hsa-miR-4704-5p
20504312	0.142	-1.55178	-4.88044	-0.730972	hsa-miR-584-5p
20534567	0.142	-1.55157	-4.88072	-0.321655	hsa-let-7i
20533294	0.142	1.55156	-4.88074	0.286372
20500750	0.142	-1.55128	-4.8811	-0.341526	hsa-miR-142-3p
20517905	0.142	-1.55002	-4.88277	-0.316794	hsa-miR-3654
20533366	0.142	-1.54978	-4.8831	-0.551444
20517717	0.142	1.54931	-4.88372	0.473841	hsa-miR-4327
20533958	0.142	1.54878	-4.88441	0.334233
20500385	0.142	-1.54847	-4.88483	-0.523364	hsa-miR-192-5p
20534093	0.143	1.54635	-4.88763	0.56205
20538320	0.143	1.54492	-4.88952	0.368484	hsa-mir-548am
20534508	0.143	-1.54466	-4.88987	-0.517835	hsa-mir-7-1
20534395	0.144	1.54344	-4.89148	0.274177	hsa-mir-29b-1
20519586	0.144	-1.54301	-4.89205	-0.50219	hsa-miR-3064-3p
20500163	0.144	-1.54298	-4.89208	-1.00399	hsa-miR-30a-3p
20518439	0.144	1.54278	-4.89235	0.291528	hsa-miR-3916
20533806	0.144	-1.54255	-4.89265	-0.27914
20536233	0.144	-1.54238	-4.89288	-0.599549	hsa-mir-3142
20533939	0.144	1.5421	-4.89325	0.533716
20504385	0.144	1.54111	-4.89456	0.434675	hsa-miR-632
20537574	0.144	-1.54012	-4.89586	-0.43592	hsa-mir-6830
20537994	0.145	1.53955	-4.89661	0.30532	hsa-mir-7851
20535388	0.145	-1.53916	-4.89713	-0.389361	hsa-mir-639
20504418	0.145	-1.53884	-4.89755	-0.390486	hsa-miR-411-5p
20507096	0.145	-1.53868	-4.89776	-0.7115	hsa-miR-1324
20533428	0.145	-1.53848	-4.89803	-0.281168
20520324	0.145	1.53806	-4.89858	0.329177	hsa-miR-5087
20522991	0.145	1.53751	-4.8993	0.384914	hsa-miR-1199-3p
20533276	0.145	1.5373	-4.89958	0.303594
20506763	0.145	-1.53584	-4.90151	-0.520049	hsa-miR-1225-5p
20534629	0.145	-1.53559	-4.90184	-0.256342	hsa-mir-186
20521811	0.146	-1.53529	-4.90223	-0.493887	hsa-miR-664b-3p
20520348	0.146	-1.53493	-4.9027	-0.297761	hsa-miR-5095
20534092	0.146	1.53438	-4.90343	0.622788
20538111	0.146	-1.53432	-4.9035	-0.243283
20536661	0.146	1.53407	-4.90383	0.416063	hsa-mir-378d-1
20536633	0.146	-1.53396	-4.90397	-0.279239	hsa-mir-3926-1
20515594	0.146	-1.53389	-4.90407	-0.281339	hsa-miR-3169
20534515	0.146	1.53369	-4.90434	0.37477	hsa-mir-181b-1
20504415	0.146	1.53277	-4.90554	0.453066	hsa-miR-449b-3p
20535890	0.147	1.53081	-4.90812	0.420608	hsa-mir-548h-1
20533754	0.147	1.53025	-4.90886	0.339132
20503899	0.147	-1.52999	-4.9092	-0.706104	hsa-miR-514a-5p
20533437	0.147	1.52974	-4.90952	0.336209
20535414	0.147	-1.52968	-4.90959	-0.349509	hsa-mir-656
20536740	0.147	-1.52953	-4.90979	-0.437663	hsa-mir-4477b
20533158	0.147	-1.5292	-4.91024	-0.244134
20538039	0.147	-1.5288	-4.91075	-0.284467	hsa-mir-8079
20537257	0.147	-1.5285	-4.91115	-0.258843	hsa-mir-6084
20500423	0.147	-1.52756	-4.91238	-0.39603	hsa-miR-30c-2-3p
20533799	0.148	-1.52732	-4.91269	-0.35296
20525701	0.148	-1.52406	-4.91697	-0.484794	hsa-miR-6870-5p
20532703	0.149	-1.52091	-4.92109	-0.34193
20532805	0.149	-1.52005	-4.92222	-0.417772
20533261	0.15	-1.51905	-4.92353	-0.243828
20517921	0.15	-1.51854	-4.92418	-0.375601	hsa-miR-3667-5p
20534097	0.15	-1.51827	-4.92454	-0.401106
20532684	0.15	-1.51817	-4.92467	-0.345159
20533914	0.15	-1.5178	-4.92515	-0.42294
20534570	0.15	-1.51767	-4.92532	-0.481016	hsa-mir-15b
20534027	0.15	-1.51736	-4.92573	-0.338929
20534037	0.15	-1.51645	-4.92691	-0.950585
20532966	0.15	1.51631	-4.9271	0.290405
20534861	0.15	-1.51626	-4.92716	-0.323553	hsa-mir-383
20533458	0.15	1.51598	-4.92753	0.288175
20537040	0.15	1.51533	-4.92837	0.300416	hsa-mir-1245b
20535640	0.151	1.51348	-4.93079	0.274326	hsa-mir-874
20535214	0.151	-1.51323	-4.93111	-0.271168	hsa-mir-513a-2
20504427	0.151	-1.51323	-4.93111	-0.503461	hsa-miR-657
20532839	0.151	-1.51252	-4.93204	-0.359944
20519626	0.151	1.51232	-4.9323	0.23662	hsa-miR-4758-5p
20535213	0.151	-1.51209	-4.93259	-0.270961	hsa-mir-513a-1
20536770	0.151	1.51192	-4.93282	0.251334	hsa-mir-4496
20532628	0.151	-1.51163	-4.9332	-0.460781
20519464	0.151	-1.51161	-4.93323	-0.373516	hsa-miR-4668-3p
20505609	0.152	-1.5107	-4.9344	-0.387383	hsa-miR-675-3p
20534883	0.152	-1.51029	-4.93494	-0.279837	hsa-mir-324
20533405	0.152	1.5102	-4.93505	0.223023
20534003	0.152	-1.51	-4.93531	-0.283611
20503867	0.152	1.50968	-4.93574	0.234655	hsa-miR-522-3p
20533736	0.152	1.50856	-4.93719	0.232005
20538491	0.153	-1.50673	-4.93957	-0.212154
20533262	0.153	-1.50669	-4.93963	-0.213743
20504382	0.153	-1.506	-4.94051	-0.544275	hsa-miR-631
20533978	0.153	1.50478	-4.9421	0.236162
20534265	0.154	-1.50276	-4.94472	-0.242696
20536469	0.154	1.50265	-4.94486	0.329081	hsa-mir-4259
20500162	0.154	-1.50256	-4.94497	-0.419726	hsa-miR-30a-5p
20504355	0.154	-1.50207	-4.94561	-0.492609	hsa-miR-614
20500393	0.154	1.50013	-4.94813	0.313502	hsa-miR-196a-5p
20536895	0.154	1.50005	-4.94822	0.355608	hsa-mir-4669
20517912	0.154	1.50004	-4.94824	0.342561	hsa-miR-3660
20538143	0.155	-1.49923	-4.9493	-0.327447
20534281	0.155	1.4985	-4.95023	0.296144
20504268	0.155	-1.49653	-4.95278	-0.27418	hsa-miR-551a
20533270	0.155	1.49598	-4.9535	0.448334
20536451	0.156	-1.49565	-4.95392	-0.261711	hsa-mir-4310
20538302	0.156	1.4953	-4.95437	0.262105
20532988	0.156	-1.49437	-4.95557	-0.387455
20538485	0.156	-1.4939	-4.95618	-0.217582
20533800	0.156	-1.49326	-4.95701	-0.28512
20535806	0.164	-1.46862	-4.95933	-0.644725	hsa-mir-1202
20525613	0.157	-1.49144	-4.95935	-0.455408	hsa-miR-6826-5p
20525662	0.157	1.49144	-4.95936	0.274378	hsa-miR-6850-3p
20532823	0.157	-1.49023	-4.96091	-0.266707
20501159	0.157	-1.48971	-4.96158	-0.484545	hsa-miR-29c-5p
20533324	0.157	1.48891	-4.96261	0.28466
20535219	0.157	1.48861	-4.96299	0.427731	hsa-mir-510
20525579	0.157	-1.48846	-4.96319	-0.274278	hsa-miR-6809-5p
20519472	0.158	1.48797	-4.96381	0.332795	hsa-miR-4672
20518931	0.158	1.48766	-4.96421	0.236316	hsa-miR-4530
20532837	0.158	-1.48709	-4.96496	-0.574564
20518837	0.158	-1.48702	-4.96505	-0.999015	hsa-miR-4457
20534534	0.158	-1.48633	-4.96592	-0.231722	hsa-mir-217
20532563	0.158	1.48607	-4.96627	0.230858
20533548	0.158	1.48485	-4.96783	0.288989
20537475	0.158	-1.48477	-4.96794	-0.215482	hsa-mir-6731
20534282	0.158	-1.48443	-4.96837	-0.4529
20538484	0.159	-1.4838	-4.96918	-0.227101
20515589	0.159	-1.4826	-4.97072	-0.363272	hsa-miR-3165
20504578	0.159	-1.48236	-4.97104	-0.412264	hsa-miR-449c-3p
20535671	0.159	-1.48222	-4.97121	-0.308523	hsa-mir-873
20536945	0.159	-1.48203	-4.97145	-0.3148	hsa-mir-4713
20501771	0.159	-1.48192	-4.97159	-0.455302	hsa-miR-196b-5p
20519577	0.159	-1.48068	-4.97318	-0.61676	hsa-miR-4732-3p
20518782	0.159	-1.48053	-4.97337	-0.410847	hsa-miR-1268b
20537613	0.16	1.47995	-4.97412	0.590459	hsa-mir-6867
20536566	0.16	-1.4799	-4.97419	-0.257584	hsa-mir-3662
20518441	0.16	1.47967	-4.97448	0.42649	hsa-miR-3918
20525477	0.16	-1.47961	-4.97456	-0.276941	hsa-miR-6758-5p
20533570	0.16	-1.47951	-4.97469	-0.667835
20518902	0.16	1.47918	-4.97511	0.304804	hsa-miR-4506
20533603	0.16	-1.47916	-4.97513	-0.430231
20518832	0.16	-1.47882	-4.97557	-0.434356	hsa-miR-4452
20525001	0.16	-1.47798	-4.97664	-0.30359	hsa-miR-548az-5p
20535667	0.16	1.47797	-4.97665	0.207269	hsa-mir-885
20525622	0.16	-1.47772	-4.97697	-0.510655	hsa-miR-6830-3p
20504434	0.16	-1.47754	-4.97721	-0.311454	hsa-miR-542-5p
20535410	0.16	-1.4774	-4.97738	-0.330935	hsa-mir-653
20534358	0.16	-1.47734	-4.97747	-0.554302	hsa-mir-19b-1
20525583	0.16	-1.47721	-4.97763	-0.575695	hsa-miR-6811-5p
20506711	0.16	1.47685	-4.97809	0.376282	hsa-miR-1180-5p
20534593	0.161	-1.47564	-4.97964	-0.237465	hsa-mir-135a-1
20536201	0.161	-1.47307	-4.98292	-0.228545	hsa-mir-3122
20535892	0.161	-1.473	-4.98302	-0.490209	hsa-mir-548h-3
20532685	0.162	-1.4726	-4.98353	-0.433565
20525427	0.162	-1.47239	-4.9838	-0.338222	hsa-miR-6732-3p
20533252	0.162	1.47183	-4.98451	0.428729
20535309	0.162	1.47091	-4.98569	0.371313	hsa-mir-570
20500449	0.162	-1.47088	-4.98572	-0.445226	hsa-miR-181c-3p
20518911	0.162	1.47047	-4.98624	0.321064	hsa-miR-4514
20536581	0.162	1.47019	-4.98661	0.38815	hsa-mir-3678
20538253	0.162	-1.47012	-4.98669	-0.457652
20533227	0.163	-1.46895	-4.98818	-0.304379
20534828	0.163	-1.46869	-4.98852	-0.328274	hsa-mir-30e
20533687	0.163	-1.46828	-4.98904	-0.319601
20536269	0.163	-1.46821	-4.98913	-0.365046	hsa-mir-3162
20536498	0.163	1.4674	-4.99016	0.390725	hsa-mir-4279
20515524	0.163	1.46634	-4.99151	0.373716	hsa-miR-3126-5p
20529563	0.163	1.46591	-4.99206	0.240611	hsa-miR-548ba
20534035	0.164	1.46531	-4.99282	0.323318
20518803	0.164	-1.46505	-4.99315	-0.269167	hsa-miR-548ad
20538306	0.164	-1.46494	-4.99329	-0.458694
20537433	0.164	1.46432	-4.99408	0.246366	hsa-mir-6502
20503882	0.164	1.46384	-4.99469	0.421584	hsa-miR-503-5p
20533203	0.164	-1.46351	-4.99511	-0.360526
20502126	0.164	-1.46344	-4.9952	-0.428303	hsa-miR-424-3p
20517730	0.164	1.46315	-4.99557	0.298915	hsa-miR-4271
20518861	0.164	1.4621	-4.9969	0.336893	hsa-miR-4475
20533830	0.164	-1.46199	-4.99705	-0.307304
20533111	0.165	-1.46151	-4.99766	-0.374066
20536932	0.165	1.4615	-4.99766	0.426067	hsa-mir-4701
20538190	0.165	-1.46145	-4.99773	-0.340042
20517710	0.165	-1.46099	-4.99831	-0.493577	hsa-miR-4253
20533394	0.165	1.45948	-5.00023	0.272338
20533441	0.165	1.45919	-5.0006	0.315826
20523017	0.165	1.45913	-5.00067	0.228601	hsa-miR-6085
20525018	0.165	-1.45873	-5.00118	-0.298938	hsa-miR-6508-3p
20536919	0.165	-1.45868	-5.00124	-0.250031	hsa-mir-4688
20518934	0.165	1.45838	-5.00162	0.378132	hsa-miR-4533
20536985	0.165	1.45809	-5.002	0.273095	hsa-mir-4746
20517694	0.166	-1.45711	-5.00323	-0.381925	hsa-miR-4315
20536881	0.166	-1.45611	-5.0045	-0.431152	hsa-mir-4659a
20532658	0.166	-1.45582	-5.00487	-0.344849
20538305	0.166	1.45581	-5.00489	0.309309
20505798	0.166	-1.45474	-5.00624	-0.334222	hsa-miR-543
20532941	0.166	1.45457	-5.00645	0.326187
20533708	0.167	-1.45325	-5.00812	-0.240767
20500766	0.167	-1.4521	-5.00957	-0.252323	hsa-miR-125a-3p
20538281	0.167	-1.45193	-5.00979	-0.296725
20533531	0.167	-1.45168	-5.0101	-0.28775
20525467	0.167	1.45077	-5.01126	0.361801	hsa-miR-6753-5p
20536562	0.168	1.4494	-5.01298	0.50396	hsa-mir-3658
20506011	0.168	1.44938	-5.01301	0.559784	hsa-miR-940
20538227	0.168	-1.44835	-5.01432	-0.405957
20534327	0.168	-1.44809	-5.01465	-0.30673
20518445	0.168	-1.4476	-5.01526	-0.339372	hsa-miR-3920
20526173	0.169	-1.44639	-5.01679	-0.50795	hsa-miR-7107-3p
20533090	0.169	-1.44631	-5.01688	-0.201049
20504585	0.169	-1.44588	-5.01743	-0.392693	hsa-miR-1185-1-3p
20502130	0.169	-1.4458	-5.01753	-0.460444	hsa-miR-425-3p
20504271	0.169	1.44543	-5.01799	0.3939	hsa-miR-553
20534512	0.169	1.44483	-5.01875	0.356714	hsa-mir-10b
20537588	0.17	-1.44333	-5.02064	-0.193963	hsa-mir-6843
20506857	0.17	1.44293	-5.02115	0.523193	hsa-miR-1263
20525027	0.17	-1.44292	-5.02115	-0.83785	hsa-miR-6513-5p
20537070	0.17	1.44215	-5.02212	0.262212	hsa-mir-5006
20500723	0.17	-1.44145	-5.023	-0.51553	hsa-miR-27b-3p
20537195	0.17	-1.44076	-5.02387	-0.345043	hsa-mir-5681a
20536735	0.17	1.44073	-5.02391	0.255044	hsa-mir-4475
20536300	0.17	-1.44017	-5.02461	-0.270314	hsa-mir-3184
20504284	0.171	-1.43977	-5.02512	-0.399764	hsa-miR-563
20534352	0.171	-1.43965	-5.02527	-0.552229	hsa-mir-16-1
20538125	0.171	-1.4393	-5.0257	-0.397402
20533445	0.171	1.43922	-5.02581	0.45927
20500187	0.171	-1.43823	-5.02705	-0.48614	hsa-miR-29b-1-5p
20529568	0.171	1.43783	-5.02756	0.44969	hsa-miR-7977
20532880	0.171	-1.43745	-5.02802	-0.322174
20534291	0.171	1.43734	-5.02817	0.29597
20534262	0.171	-1.43721	-5.02833	-0.279022
20536858	0.171	1.43685	-5.02877	0.336102	hsa-mir-4638
20533987	0.171	-1.43676	-5.02889	-0.418685
20533388	0.171	-1.4366	-5.0291	-0.301487
20534261	0.172	-1.43569	-5.03024	-0.278131
20533145	0.172	1.43557	-5.03038	0.241604
20535873	0.172	-1.43488	-5.03125	-0.292063	hsa-mir-1260a
20504413	0.172	1.43481	-5.03134	0.214876	hsa-miR-663a
20534260	0.172	-1.4348	-5.03135	-0.277854
20537042	0.172	-1.43372	-5.0327	-0.351747	hsa-mir-4786
20503873	0.172	-1.43346	-5.03303	-0.490186	hsa-miR-499a-5p
20519643	0.172	-1.43314	-5.03343	-0.327871	hsa-miR-4768-5p
20533632	0.172	-1.43297	-5.03365	-0.221429
20500153	0.181	-1.40822	-5.03439	-0.539634	hsa-miR-26a-1-3p
20532835	0.173	1.43217	-5.03465	0.224261
20500457	0.173	-1.43201	-5.03485	-0.424203	hsa-miR-199b-5p
20532866	0.173	-1.43157	-5.0354	-0.332495
20536478	0.173	-1.43131	-5.03573	-0.199061	hsa-mir-4327
20533438	0.173	1.43088	-5.03626	0.287371
20519673	0.173	1.43076	-5.03641	0.267457	hsa-miR-1245b-5p
20517707	0.173	-1.43057	-5.03665	-0.399097	hsa-miR-4258
20515573	0.173	1.43012	-5.03721	0.344961	hsa-miR-3154
20534608	0.173	1.42908	-5.0385	0.386939	hsa-mir-153-2
20525714	0.174	-1.4269	-5.04123	-0.610427	hsa-miR-6876-3p
20533900	0.174	1.4266	-5.0416	0.348373
20518817	0.174	-1.42567	-5.04277	-0.329196	hsa-miR-4442
20519560	0.175	1.42507	-5.04351	0.280935	hsa-miR-4723-3p
20525727	0.175	-1.42437	-5.04439	-0.280353	hsa-miR-6883-5p
20538110	0.175	-1.42427	-5.04451	-0.243313
20532990	0.175	-1.42417	-5.04463	-0.207148
20517943	0.175	-1.42288	-5.04625	-0.414746	hsa-miR-3682-3p
20519422	0.175	1.42281	-5.04633	0.463895	hsa-miR-4644
20504582	0.175	1.42279	-5.04636	0.369995	hsa-miR-766-5p
20533562	0.175	1.42259	-5.04661	0.191795
20505741	0.176	1.42065	-5.04901	0.420297	hsa-miR-300
20518627	0.176	1.4206	-5.04908	0.316163	hsa-miR-548y
20525716	0.176	-1.41976	-5.05013	-0.498162	hsa-miR-6877-3p
20517746	0.176	1.41947	-5.05048	0.408068	hsa-miR-4287
20537847	0.176	1.41947	-5.05048	0.220831	hsa-mir-7107
20537604	0.176	1.41938	-5.05059	0.333338	hsa-mir-6859-1
20538096	0.176	1.41916	-5.05087	0.33358	hsa-mir-6859-2
20538097	0.176	1.41891	-5.05118	0.333859	hsa-mir-6859-3
20533585	0.177	1.41779	-5.05258	0.406146
20537241	0.177	-1.41721	-5.05329	-0.215069	hsa-mir-6068
20513596	0.177	-1.41667	-5.05396	-0.391271	hsa-miR-711
20532754	0.177	-1.41654	-5.05412	-0.384112
20500796	0.177	-1.41639	-5.05431	-0.352491	hsa-miR-193a-3p
20536655	0.177	1.41623	-5.05451	0.369227	hsa-mir-550b-2
20533255	0.177	1.41595	-5.05486	0.368391
20536654	0.177	1.41521	-5.05578	0.369173	hsa-mir-550b-1
20522043	0.178	-1.41442	-5.05676	-0.303656	hsa-miR-5706
20535674	0.178	1.41386	-5.05745	0.259404	hsa-mir-760
20534842	0.178	-1.41338	-5.05804	-0.217215	hsa-mir-302c
20536571	0.178	1.41173	-5.06008	0.283384	hsa-mir-3667
20506885	0.179	-1.4115	-5.06037	-0.524507	hsa-miR-1288-5p
20500741	0.179	1.41127	-5.06066	0.405788	hsa-miR-135a-3p
20535148	0.179	-1.41065	-5.06142	-0.31584	hsa-mir-494
20506865	0.179	-1.40935	-5.06303	-0.547688	hsa-miR-1268a
20520349	0.179	-1.40917	-5.06325	-0.288705	hsa-miR-1273f
20532690	0.179	-1.40916	-5.06327	-0.368251
20533561	0.179	-1.40886	-5.06363	-0.279285
20533029	0.179	-1.40886	-5.06364	-0.311833
20517938	0.179	-1.40868	-5.06386	-0.334912	hsa-miR-3680-5p
20521843	0.18	-1.40779	-5.06496	-0.392981	hsa-miR-548av-3p
20500474	0.18	-1.40762	-5.06517	-0.596595	hsa-miR-215-3p
20538278	0.18	-1.40733	-5.06553	-0.343445
20525522	0.18	-1.40685	-5.06611	-0.479718	hsa-miR-6780a-3p
20535923	0.18	-1.4067	-5.06631	-0.387487	hsa-mir-513b
20533534	0.18	1.40669	-5.06632	0.35363
20518865	0.18	1.40629	-5.06681	0.254483	hsa-miR-4478
20536326	0.18	1.40624	-5.06688	0.292349	hsa-mir-3201
20534347	0.18	-1.40601	-5.06716	-0.237807	hsa-let-7f-1
20501298	0.18	-1.40509	-5.0683	-0.300563	hsa-miR-339-5p
20501289	0.18	-1.40503	-5.06837	-0.606211	hsa-miR-135b-3p
20536470	0.18	1.40493	-5.06849	0.243804	hsa-mir-4260
20535366	0.181	-1.40373	-5.06997	-0.350086	hsa-mir-618
20537509	0.181	1.40305	-5.0708	0.245703	hsa-mir-6766
20533089	0.181	1.4025	-5.07149	0.290345
20534612	0.181	-1.40186	-5.07228	-0.593065	hsa-mir-9-2
20532995	0.181	-1.40134	-5.07291	-0.366433
20533361	0.181	1.40133	-5.07292	0.298412
20532955	0.182	-1.40128	-5.07298	-0.512785
20525558	0.182	1.40102	-5.07331	0.436989	hsa-miR-6798-3p
20533367	0.182	-1.40087	-5.0735	-0.481225
20533091	0.182	1.40061	-5.07381	0.289963
20525572	0.182	1.39981	-5.07479	0.391231	hsa-miR-6805-3p
20533107	0.182	1.39959	-5.07507	0.289757
20533926	0.182	1.39947	-5.07522	0.254216
20519614	0.182	1.39916	-5.0756	0.265465	hsa-miR-4753-3p
20504396	0.182	-1.39913	-5.07564	-0.323343	hsa-miR-642a-3p
20538487	0.182	-1.39889	-5.07592	-0.213474
20536607	0.182	1.39804	-5.07697	0.589103	hsa-mir-3910-1
20533712	0.182	1.39801	-5.07701	0.471701
20537594	0.183	1.39773	-5.07736	0.418592	hsa-mir-6849
20537463	0.183	-1.39768	-5.07741	-0.304711	hsa-mir-6721
20519515	0.183	1.39755	-5.07757	0.273015	hsa-miR-4700-5p
20533163	0.183	-1.39734	-5.07783	-0.50044
20520573	0.183	-1.39705	-5.07819	-0.274294	hsa-miR-5193
20536533	0.183	1.39547	-5.08013	0.247476	hsa-mir-3606
20536916	0.183	1.39472	-5.08105	0.343191	hsa-mir-4686
20533312	0.184	1.39414	-5.08176	0.293934
20534107	0.184	1.39247	-5.08381	0.329938
20536844	0.184	-1.39239	-5.08391	-0.364369	hsa-mir-3972
20538040	0.184	-1.39193	-5.08447	-0.333529	hsa-mir-8080
20536900	0.184	-1.39182	-5.08461	-0.425429	hsa-mir-4674
20525030	0.184	1.39129	-5.08525	0.421119	hsa-miR-6514-3p
20538046	0.184	-1.39118	-5.08539	-0.734041	hsa-mir-8086
20534526	0.185	-1.39084	-5.08581	-0.409615	hsa-mir-210
20536039	0.185	-1.39069	-5.08598	-0.244526	hsa-mir-2681
20532865	0.185	1.39031	-5.08645	0.306395
20534285	0.185	-1.38988	-5.08698	-0.381279
20533877	0.185	-1.38938	-5.08759	-0.25148
20533325	0.185	-1.3893	-5.08769	-0.284183
20538477	0.185	1.38845	-5.08873	0.302714
20500760	0.186	-1.38764	-5.08972	-0.339395	hsa-miR-153-5p
20518816	0.186	-1.38746	-5.08994	-0.803289	hsa-miR-4441
20517709	0.186	1.3874	-5.09001	0.436619	hsa-miR-4260
20504283	0.186	-1.38721	-5.09025	-0.311433	hsa-miR-562
20505739	0.186	1.38679	-5.09076	0.284606	hsa-miR-891a-5p
20535449	0.186	1.3867	-5.09087	0.317893	hsa-mir-1185-2
20535666	0.186	-1.38651	-5.0911	-0.392815	hsa-mir-744
20535756	0.186	-1.38619	-5.09149	-0.532029	hsa-mir-1178
20538150	0.186	-1.38583	-5.09193	-0.258611
20538476	0.186	1.38558	-5.09224	0.285063
20535456	0.186	1.38552	-5.09231	0.317588	hsa-mir-1185-1
20517721	0.186	1.38549	-5.09235	0.305164	hsa-miR-4267
20537584	0.186	1.38509	-5.09283	0.218507	hsa-mir-6839
20506896	0.186	1.38454	-5.0935	0.31213	hsa-miR-664a-5p
20534105	0.187	-1.38344	-5.09485	-0.302173
20506005	0.187	-1.38298	-5.0954	-0.274788	hsa-miR-936
20525587	0.187	-1.38295	-5.09544	-0.569297	hsa-miR-6813-5p
20536200	0.187	1.38293	-5.09547	0.421414	hsa-mir-3121
20536040	0.187	1.38217	-5.09639	0.278427	hsa-mir-2682
20535102	0.187	-1.38215	-5.09642	-0.305782	hsa-mir-450a-1
20501162	0.187	-1.38205	-5.09654	-0.783452	hsa-miR-200a-5p
20538481	0.187	1.38183	-5.09681	0.402186
20515645	0.187	-1.38168	-5.097	-0.374086	hsa-miR-3200-3p
20515516	0.188	-1.3808	-5.09806	-0.480373	hsa-miR-3121-5p
20535867	0.188	-1.38062	-5.09828	-0.427731	hsa-mir-1254-1
20501237	0.188	-1.38027	-5.0987	-0.217957	hsa-miR-375
20532850	0.188	1.38026	-5.09872	0.331645
20520328	0.188	-1.3801	-5.09891	-0.372089	hsa-miR-5089-3p
20532859	0.188	1.37949	-5.09966	0.238461
20533558	0.188	1.37925	-5.09995	0.2742
20519517	0.188	-1.3781	-5.10135	-0.481454	hsa-miR-4701-5p
20536558	0.189	1.37775	-5.10177	0.240753	hsa-mir-3654
20535926	0.189	-1.37662	-5.10315	-0.325904	hsa-mir-1322
20504321	0.189	-1.37618	-5.10368	-0.412737	hsa-miR-588
20532735	0.189	-1.37617	-5.10369	-0.367705
20537277	0.189	1.37586	-5.10406	0.288664	hsa-mir-6165
20533097	0.189	-1.37567	-5.1043	-0.279983
20525588	0.189	-1.37472	-5.10545	-0.349534	hsa-miR-6813-3p
20536037	0.19	-1.37389	-5.10646	-0.2648	hsa-mir-2277
20538011	0.19	-1.37357	-5.10685	-0.203825	hsa-mir-8053
20536228	0.19	1.37341	-5.10704	0.333794	hsa-mir-3139
20518888	0.19	-1.37338	-5.10708	-0.469755	hsa-miR-4493
20533895	0.19	1.37307	-5.10745	0.475721
20532630	0.19	-1.37306	-5.10746	-0.366793
20525634	0.19	1.3723	-5.10839	0.268261	hsa-miR-6780b-3p
20536956	0.19	1.37197	-5.10878	0.271734	hsa-mir-4722
20538130	0.19	-1.37135	-5.10954	-0.820724
20533843	0.191	-1.37094	-5.11003	-0.274029
20506897	0.191	-1.37054	-5.11051	-0.361671	hsa-miR-664a-3p
20519678	0.191	1.36938	-5.11193	0.353547	hsa-miR-4786-3p
20519686	0.191	1.36928	-5.11205	0.585143	hsa-miR-4791
20537468	0.191	-1.36854	-5.11294	-0.309953	hsa-mir-892c
20533638	0.191	-1.3685	-5.11299	-0.405817
20536784	0.191	1.36796	-5.11364	0.320489	hsa-mir-4508
20533414	0.192	-1.36788	-5.11374	-0.301631
20536968	0.192	1.36778	-5.11386	0.569846	hsa-mir-4732
20538324	0.192	-1.36766	-5.114	-0.396277
20533512	0.192	1.36752	-5.11418	0.3111
20533413	0.192	1.36679	-5.11505	0.341518
20518858	0.201	-1.34037	-5.11594	-0.326499	hsa-miR-4473
20534249	0.192	-1.36538	-5.11675	-0.292782
20534851	0.192	1.36487	-5.11737	0.273982	hsa-mir-374a
20520578	0.192	1.36486	-5.11738	0.317964	hsa-miR-5196-3p
20532858	0.193	1.36461	-5.11768	0.289941
20526877	0.193	-1.36455	-5.11776	-0.448616	hsa-miR-7158-3p
20517750	0.193	1.36409	-5.11831	0.292614	hsa-miR-4290
20500734	0.193	-1.36304	-5.11958	-0.808885	hsa-miR-130a-5p
20504340	0.193	1.36254	-5.12018	0.317703	hsa-miR-600
20533596	0.193	-1.36245	-5.12029	-0.323683
20517755	0.193	1.36234	-5.12042	0.364842	hsa-miR-500b-3p
20519439	0.194	1.36086	-5.12221	0.393815	hsa-miR-4655-5p
20525669	0.194	-1.36054	-5.12259	-0.32129	hsa-miR-6854-5p
20533923	0.194	-1.36043	-5.12272	-0.216853
20536754	0.194	1.35965	-5.12366	0.368872	hsa-mir-4482
20532668	0.194	-1.35962	-5.1237	-0.259468
20537053	0.194	1.35925	-5.12414	0.330197	hsa-mir-4797
20534368	0.194	-1.35914	-5.12428	-0.323737	hsa-mir-25
20537074	0.194	-1.359	-5.12445	-0.320813	hsa-mir-5009
20534050	0.194	1.35878	-5.12471	0.209132
20534277	0.194	1.35853	-5.12501	0.284133
20500772	0.194	1.35851	-5.12504	0.419739	hsa-miR-129-2-3p
20506009	0.195	-1.35768	-5.12604	-0.430534	hsa-miR-939-5p
20538482	0.195	-1.35697	-5.12689	-0.193104
20534319	0.195	-1.35664	-5.12728	-0.241507
20535101	0.195	-1.35654	-5.1274	-0.36565	hsa-mir-450a-1
20534318	0.195	-1.35632	-5.12767	-0.241379
20533946	0.195	-1.35598	-5.12807	-0.292592
20536583	0.195	-1.35579	-5.12831	-0.368418	hsa-mir-3680-1
20534848	0.195	-1.35549	-5.12866	-0.291945	hsa-mir-371a
20537022	0.195	1.35539	-5.12879	0.269426	hsa-mir-4774
20537507	0.196	1.35454	-5.12981	0.254352	hsa-mir-6764
20537586	0.196	-1.35444	-5.12992	-0.286357	hsa-mir-6841
20533000	0.196	-1.35432	-5.13007	-0.242427
20537466	0.196	1.35326	-5.13133	0.201046	hsa-mir-6724
20515552	0.196	-1.35309	-5.13154	-0.271994	hsa-miR-3143
20525007	0.196	-1.35256	-5.13218	-0.300256	hsa-miR-6503-5p
20536232	0.196	1.35241	-5.13235	0.311199	hsa-mir-3141
20525012	0.196	-1.35229	-5.1325	-0.296964	hsa-miR-6505-3p
20533479	0.196	-1.35219	-5.13262	-0.223972
20537143	0.196	-1.35204	-5.1328	-0.367968	hsa-mir-3680-2
20535687	0.196	-1.35183	-5.13305	-0.36925	hsa-mir-936
20537085	0.197	1.35169	-5.13322	0.290672	hsa-mir-5093
20535152	0.197	1.35082	-5.13426	0.244627	hsa-mir-497
20532736	0.197	-1.35038	-5.13479	-0.209325
20505788	0.197	-1.35036	-5.13481	-0.410067	hsa-miR-744-3p
20525530	0.197	-1.35034	-5.13484	-0.367969	hsa-miR-6784-3p
20506850	0.197	-1.35023	-5.13497	-0.409369	hsa-miR-1257
20537589	0.197	-1.34952	-5.13581	-0.429312	hsa-mir-6844
20519667	0.197	-1.34938	-5.13599	-0.300262	hsa-miR-4782-5p
20532727	0.197	1.34876	-5.13672	0.222331
20503788	0.198	-1.3479	-5.13775	-0.750454	hsa-miR-490-3p
20506774	0.198	1.34678	-5.13909	0.16988	hsa-miR-1228-5p
20518872	0.198	-1.34651	-5.13941	-0.416879	hsa-miR-548ak
20533623	0.198	1.34649	-5.13944	0.268189
20503844	0.198	-1.34633	-5.13963	-0.528467	hsa-miR-524-5p
20515634	0.198	-1.34611	-5.13989	-0.407456	hsa-miR-3193
20518930	0.199	-1.34514	-5.14105	-0.683111	hsa-miR-4529-3p
20535869	0.199	1.34491	-5.14133	0.234564	hsa-mir-1255a
20532639	0.199	-1.34393	-5.14249	-0.295608
20534528	0.199	1.34285	-5.14379	0.332865	hsa-mir-212
20538251	0.199	-1.34284	-5.14379	-0.23739
20537846	0.199	-1.34284	-5.1438	-0.455894	hsa-mir-7106
20535395	0.2	-1.34197	-5.14483	-0.203457	hsa-mir-645
20504295	0.2	1.34114	-5.14582	0.364521	hsa-miR-572
20536880	0.2	-1.34103	-5.14595	-0.508295	hsa-mir-4659a
20537154	0.2	-1.34097	-5.14602	-0.211344	hsa-mir-548at
20535875	0.2	1.34071	-5.14633	0.375764	hsa-mir-548g
20532861	0.2	-1.3397	-5.14753	-0.33475
20533422	0.2	1.33963	-5.14762	0.230591
20532591	0.2	1.33955	-5.14771	0.32455
20533042	0.201	1.33874	-5.14868	0.349992
20517741	0.201	-1.33866	-5.14877	-0.306401	hsa-miR-4282
20504397	0.201	-1.33781	-5.14978	-0.348059	hsa-miR-643
20533608	0.201	1.33685	-5.15091	0.280981
20537164	0.201	1.3367	-5.1511	0.417025	hsa-mir-1295b
20520330	0.201	-1.33654	-5.15129	-0.420083	hsa-miR-5091
20536903	0.201	-1.33632	-5.15155	-0.39979	hsa-mir-4677
20535698	0.201	-1.33625	-5.15163	-0.282308	hsa-mir-944
20533031	0.201	-1.33619	-5.1517	-0.303042
20533376	0.201	1.33612	-5.15178	0.301901
20533200	0.202	-1.33564	-5.15236	-0.243224
20537011	0.202	1.33497	-5.15315	0.279458	hsa-mir-4769
20536689	0.202	1.3345	-5.15371	0.38453	hsa-mir-548ae-1
20534613	0.202	-1.33363	-5.15474	-0.535962	hsa-mir-9-2
20532882	0.202	1.33343	-5.15498	0.511578
20529764	0.202	-1.33332	-5.1551	-0.220824	hsa-miR-8054
20525457	0.202	1.33318	-5.15528	0.423478	hsa-miR-6748-5p
20536249	0.203	-1.33255	-5.15602	-0.341209	hsa-mir-3074
20533106	0.203	-1.33219	-5.15645	-0.374354
20533902	0.203	-1.3321	-5.15656	-0.405042
20532587	0.203	-1.3319	-5.15679	-0.295083
20535798	0.203	-1.33106	-5.15779	-0.403764	hsa-mir-1229
20532718	0.203	-1.33097	-5.15789	-0.389882
20518633	0.203	1.33091	-5.15797	0.458945	hsa-miR-3942-3p
20534333	0.203	-1.33053	-5.15841	-0.219937
20538300	0.203	-1.3304	-5.15857	-0.567153
20525023	0.203	1.33026	-5.15874	0.378882	hsa-miR-6511a-5p
20534826	0.204	1.32947	-5.15967	0.241841	hsa-mir-296
20515532	0.204	1.32924	-5.15994	0.345725	hsa-miR-3130-3p
20533382	0.204	1.32888	-5.16036	0.228464
20515574	0.204	1.32876	-5.16051	0.294079	hsa-miR-3155a
20533533	0.204	1.32862	-5.16067	0.331249
20536747	0.204	1.32777	-5.16168	0.277093	hsa-mir-3689f
20536545	0.204	1.32748	-5.16202	0.34919	hsa-mir-23c
20504428	0.204	1.32739	-5.16212	0.363576	hsa-miR-658
20506845	0.204	-1.32712	-5.16245	-0.667341	hsa-miR-1251-3p
20536252	0.204	1.32674	-5.16289	0.276707	hsa-mir-3155a
20525577	0.205	-1.32654	-5.16313	-0.461074	hsa-miR-6808-5p
20504370	0.205	1.32644	-5.16324	0.278953	hsa-miR-624-5p
20504373	0.205	-1.32644	-5.16324	-0.441173	hsa-miR-625-3p
20519572	0.205	-1.32628	-5.16343	-0.206233	hsa-miR-4729
20500461	0.205	1.32627	-5.16344	0.358966	hsa-miR-204-3p
20500133	0.205	-1.32612	-5.16362	-0.42734	hsa-miR-18a-3p
20504326	0.205	-1.32589	-5.16389	-0.291027	hsa-miR-590-5p
20501206	0.205	-1.32534	-5.16454	-0.459775	hsa-miR-363-3p
20534892	0.205	-1.3249	-5.16506	-0.269305	hsa-mir-325
20525512	0.205	-1.32389	-5.16626	-0.26302	hsa-miR-6775-3p
20525547	0.205	-1.32364	-5.16655	-0.59545	hsa-miR-6793-5p
20525454	0.206	1.32328	-5.16697	0.464952	hsa-miR-6746-3p
20533427	0.206	-1.32308	-5.16721	-0.2445
20533127	0.206	-1.32172	-5.16882	-0.338135
20529776	0.206	-1.32147	-5.16911	-0.384111	hsa-miR-8066
20525557	0.206	1.32108	-5.16956	0.219047	hsa-miR-6798-5p
20533212	0.206	-1.32066	-5.17005	-0.50319
20515560	0.206	-1.32054	-5.1702	-0.493607	hsa-miR-3147
20506872	0.206	-1.3205	-5.17025	-0.390761	hsa-miR-1275
20519611	0.206	1.32048	-5.17027	0.220455	hsa-miR-4751
20518454	0.207	1.32032	-5.17046	0.317829	hsa-miR-3927-5p
20537556	0.207	1.32026	-5.17053	0.342205	hsa-mir-6812
20500420	0.207	-1.31987	-5.17098	-0.18393	hsa-miR-148a-5p
20504574	0.207	-1.31917	-5.17181	-0.256291	hsa-miR-454-3p
20520200	0.207	1.31881	-5.17224	0.357302	hsa-miR-5002-5p
20534604	0.207	-1.3187	-5.17236	-0.306384	hsa-mir-152
20537157	0.207	-1.31814	-5.17302	-0.267975	hsa-mir-5583-2
20534407	0.207	1.31788	-5.17332	0.327539	hsa-mir-16-2
20538168	0.207	-1.31759	-5.17367	-0.297271
20518806	0.208	1.31722	-5.1741	0.322809	hsa-miR-4433-5p
20533184	0.208	1.31717	-5.17416	0.283023
20536906	0.208	-1.31692	-5.17445	-0.536793	hsa-mir-4679-1
20535419	0.208	1.31658	-5.17486	0.19569	hsa-mir-660
20517826	0.208	1.31601	-5.17552	0.303333	hsa-miR-3616-3p
20526183	0.208	1.3155	-5.17612	0.261272	hsa-miR-7112-3p
20537044	0.208	1.31498	-5.17673	0.270442	hsa-mir-4788
20514226	0.208	-1.31461	-5.17717	-0.448216	hsa-miR-2909
20535438	0.209	-1.31432	-5.1775	-0.304045	hsa-mir-1224
20525645	0.209	1.31414	-5.17771	0.335795	hsa-miR-6841-5p
20501274	0.209	-1.31405	-5.17782	-0.52805	hsa-miR-340-3p
20534069	0.209	1.31375	-5.17817	0.401622
20533793	0.209	1.31337	-5.17861	0.224712
20517936	0.209	-1.31289	-5.17918	-0.315603	hsa-miR-3679-5p
20536652	0.209	1.31216	-5.18003	0.329988	hsa-mir-374c
20532715	0.209	-1.31205	-5.18016	-0.357388
20501166	0.209	1.31172	-5.18055	0.263773	hsa-miR-219a-2-3p
20537616	0.21	-1.31102	-5.18137	-0.293314	hsa-mir-6870
20536693	0.21	1.31085	-5.18156	0.313581	hsa-mir-4440
20534856	0.21	-1.31079	-5.18163	-0.251394	hsa-mir-378a
20537204	0.21	1.31071	-5.18174	0.269356	hsa-mir-5692c-2
20534018	0.21	-1.30948	-5.18317	-0.272608
20505962	0.21	1.30938	-5.18329	0.373862	hsa-miR-921
20518794	0.21	-1.3092	-5.1835	-0.499895	hsa-miR-378g
20525667	0.211	-1.30784	-5.18509	-0.560012	hsa-miR-6853-5p
20533078	0.211	-1.30783	-5.1851	-0.284883
20536296	0.211	1.30729	-5.18573	0.244791	hsa-mir-548w
20533586	0.211	1.30679	-5.18631	0.455346
20533884	0.211	-1.30677	-5.18633	-0.256906
20537018	0.212	1.30505	-5.18834	0.260096	hsa-mir-4773-1
20533572	0.212	-1.30455	-5.18892	-0.384659
20536496	0.212	1.30437	-5.18914	0.167342	hsa-mir-4281
20525694	0.212	1.30415	-5.18938	0.31572	hsa-miR-6866-3p
20533472	0.212	1.30406	-5.1895	0.310326
20536604	0.212	-1.30393	-5.18964	-0.227227	hsa-mir-3908
20538213	0.212	-1.30373	-5.18988	-0.469897
20536811	0.212	1.30356	-5.19007	0.261126	hsa-mir-4531
20536761	0.212	1.30265	-5.19114	0.293067	hsa-mir-4488
20517929	0.213	-1.30138	-5.19262	-0.271892	hsa-miR-3674
20520207	0.213	-1.30112	-5.19291	-0.33948	hsa-miR-548ao-3p
20536495	0.213	-1.30104	-5.19301	-0.334654	hsa-mir-4274
20536894	0.213	-1.30088	-5.1932	-0.350453	hsa-mir-219b
20534179	0.213	-1.29991	-5.19433	-0.29281
20529137	0.214	-1.29923	-5.19511	-0.419467	hsa-miR-7845-5p
20537000	0.214	1.29921	-5.19514	0.322522	hsa-mir-4758
20536699	0.214	1.29879	-5.19563	0.327008	hsa-mir-4445
20515603	0.214	-1.29855	-5.1959	-0.648035	hsa-miR-3175
20519641	0.214	-1.29834	-5.19615	-0.302618	hsa-miR-4766-3p
20533849	0.214	1.2978	-5.19678	0.216147
20538194	0.214	-1.29778	-5.19679	-0.447151
20519690	0.214	1.29769	-5.1969	0.265505	hsa-miR-4794
20533698	0.214	-1.2973	-5.19736	-0.240087
20535917	0.214	1.29689	-5.19782	0.270162	hsa-mir-1255b-1
20536244	0.214	1.29662	-5.19815	0.303986	hsa-mir-3150a
20536297	0.214	-1.29636	-5.19844	-0.193172	hsa-mir-3181
20536204	0.214	1.29634	-5.19847	0.195935	hsa-mir-548s
20536444	0.215	-1.29558	-5.19934	-0.259137	hsa-mir-4302
20533122	0.215	-1.29522	-5.19977	-0.214063
20533378	0.215	-1.29367	-5.20156	-1.54184
20533818	0.215	-1.29348	-5.20178	-0.237644
20533384	0.216	-1.29285	-5.20251	-0.359585
20536259	0.216	1.29254	-5.20287	0.251773	hsa-mir-3158-2
20535859	0.216	1.29139	-5.2042	0.422932	hsa-mir-1245a
20535881	0.216	1.29108	-5.20456	0.30005	hsa-mir-548m
20536323	0.216	-1.29108	-5.20456	-0.353459	hsa-mir-3199-2
20533658	0.216	-1.29055	-5.20517	-0.286402
20532918	0.216	1.29053	-5.20519	0.208607
20537596	0.216	1.29045	-5.20529	0.363012	hsa-mir-6851
20500169	0.217	-1.29015	-5.20563	-0.573077	hsa-miR-33a-3p
20536307	0.217	1.29014	-5.20564	0.286434	hsa-mir-3189
20517957	0.217	-1.28977	-5.20607	-0.531378	hsa-miR-3692-3p
20536246	0.217	1.28975	-5.2061	0.230174	hsa-mir-3151
20519546	0.217	-1.28923	-5.20669	-0.294552	hsa-miR-3529-5p
20500436	0.217	1.28877	-5.20722	0.279849	hsa-miR-7-1-3p
20533300	0.217	-1.28836	-5.2077	-0.338648
20518624	0.217	1.28782	-5.20832	0.324811	hsa-miR-3936
20518805	0.217	-1.28757	-5.20861	-0.340401	hsa-miR-4432
20538178	0.217	-1.28755	-5.20863	-0.33774
20535802	0.218	-1.28664	-5.20969	-0.457018	hsa-mir-1236
20525031	0.218	1.28614	-5.21026	0.259483	hsa-miR-6515-5p
20532873	0.218	1.28538	-5.21114	0.300766
20535795	0.218	1.28518	-5.21136	0.293735	hsa-mir-1226
20517678	0.218	-1.2851	-5.21145	-0.287295	hsa-miR-4301
20537155	0.218	1.28454	-5.2121	0.221209	hsa-mir-5582
20533723	0.219	1.28336	-5.21346	0.207821
20538318	0.219	1.28317	-5.21367	0.391769	hsa-mir-548aj-2
20538224	0.219	-1.28313	-5.21372	-0.372485
20536676	0.219	-1.28313	-5.21373	-0.29112	hsa-mir-4426
20525616	0.219	-1.283	-5.21388	-0.311781	hsa-miR-6827-3p
20511366	0.219	-1.28212	-5.21489	-0.597447	hsa-miR-2052
20533995	0.219	-1.28201	-5.21501	-0.242793
20537132	0.219	-1.28192	-5.21511	-0.237771	hsa-mir-5190
20536891	0.22	1.2808	-5.2164	0.355389	hsa-mir-4666a
20532960	0.22	-1.28069	-5.21653	-0.299308
20533695	0.22	1.28057	-5.21666	0.208583
20533964	0.22	-1.28032	-5.21695	-0.305261
20504269	0.22	1.28002	-5.2173	0.28903	hsa-miR-552-5p
20537516	0.22	-1.27872	-5.2188	-0.359004	hsa-mir-6773
20525422	0.22	-1.27869	-5.21883	-0.293528	hsa-miR-6730-5p
20506824	0.221	-1.27756	-5.22012	-0.2888	hsa-miR-1297
20536863	0.221	-1.27721	-5.22052	-0.259586	hsa-mir-4643
20537213	0.221	-1.2771	-5.22065	-0.383052	hsa-mir-5692a-2
20525008	0.221	-1.27663	-5.22119	-0.407325	hsa-miR-6503-3p
20536853	0.221	-1.27646	-5.22138	-0.213736	hsa-mir-4633
20534324	0.221	-1.27642	-5.22143	-0.282901
20519693	0.221	-1.27602	-5.22188	-0.224106	hsa-miR-4796-5p
20519629	0.221	1.27586	-5.22207	0.259583	hsa-miR-4760-5p
20506810	0.222	1.27545	-5.22254	0.215311	hsa-miR-548j-5p
20536939	0.222	1.27535	-5.22265	0.25194	hsa-mir-4708
20537212	0.222	-1.27504	-5.223	-0.382385	hsa-mir-5692a-1
20519701	0.222	1.2748	-5.22328	0.275007	hsa-miR-4800-5p
20534372	0.222	-1.27347	-5.2248	-0.249745	hsa-mir-27a
20537490	0.222	1.27345	-5.22483	0.249791	hsa-mir-6747
20535574	0.222	1.27294	-5.22541	0.350467	hsa-mir-765
20538465	0.223	-1.27261	-5.22579	-0.299613
20533598	0.223	1.2722	-5.22626	0.314926
20504358	0.223	1.27006	-5.2287	0.293307	hsa-miR-616-5p
20538265	0.223	-1.26999	-5.22877	-0.255604
20515515	0.224	-1.26768	-5.23141	-0.330502	hsa-miR-3120-3p
20532969	0.224	1.26767	-5.23142	0.287027
20533214	0.224	1.26744	-5.23168	0.221676
20536500	0.224	-1.26726	-5.23189	-0.278188	hsa-mir-4280
20533232	0.225	-1.26586	-5.23348	-0.225403
20538016	0.225	-1.26478	-5.23471	-0.303007	hsa-mir-8058
20536466	0.225	1.26437	-5.23518	0.361155	hsa-mir-4256
20538127	0.225	-1.26436	-5.23519	-0.273892
20536304	0.226	-1.26361	-5.23605	-0.375984	hsa-mir-3156-2
20503874	0.226	1.26358	-5.23608	0.23451	hsa-miR-499a-3p
20517934	0.226	-1.26342	-5.23626	-0.50485	hsa-miR-3678-5p
20526883	0.226	1.26292	-5.23682	0.326424	hsa-miR-7160-3p
20525000	0.226	-1.26268	-5.2371	-0.544188	hsa-miR-6500-3p
20535112	0.226	1.2613	-5.23867	0.370414	hsa-mir-329-2
20533183	0.227	-1.26111	-5.23888	-0.506507
20500399	0.227	-1.26059	-5.23947	-0.424653	hsa-miR-199a-5p
20533037	0.227	-1.26038	-5.23971	-0.241024
20536227	0.227	-1.26024	-5.23987	-0.240625	hsa-mir-3138
20536271	0.227	1.25983	-5.24033	0.29763	hsa-mir-3164
20518884	0.227	1.25936	-5.24087	0.330545	hsa-miR-548al
20536239	0.227	-1.25861	-5.24171	-0.214329	hsa-mir-3146
20532849	0.228	-1.25812	-5.24227	-0.309086
20517910	0.228	-1.25762	-5.24284	-0.334854	hsa-miR-1273e
20536818	0.228	-1.25749	-5.24299	-0.281325	hsa-mir-4536-1
20533395	0.228	-1.25737	-5.24311	-0.306906
20535910	0.228	-1.25665	-5.24394	-0.265689	hsa-mir-1281
20532895	0.228	-1.25625	-5.24439	-0.425994
20536597	0.228	-1.25618	-5.24447	-0.288636	hsa-mir-3713
20537557	0.24	-1.22739	-5.24486	-0.56057	hsa-mir-6813
20533560	0.228	-1.25562	-5.2451	-0.405914
20538304	0.229	-1.25514	-5.24564	-0.361607
20532585	0.229	1.2549	-5.24592	0.219097
20515621	0.229	-1.25455	-5.2463	-0.248162	hsa-miR-3186-3p
20536447	0.229	1.25404	-5.24688	0.262718	hsa-mir-4306
20534287	0.23	-1.25123	-5.25006	-0.396229
20519653	0.231	1.24973	-5.25175	0.30008	hsa-miR-4774-3p
20536976	0.231	-1.24917	-5.25238	-0.492963	hsa-mir-4738
20524036	0.231	1.24887	-5.25271	0.176161	hsa-miR-6126
[truncated: 4,659 more rows]
