# Supplementary material for: MicroRNA–Messenger RNA Regulatory Network Mediates Disrupted TH17 Cell Differentiation in Depression
Source: Front Psychiatry. 2022 Apr 5;13:824209. doi: 10.3389/fpsyt.2022.824209 (PMC9017773; doi:10.3389/fpsyt.2022.824209)
Supplement: Supplementary file 4 [file Data_Sheet_4.xlsx]

## Sheet: NESDA
Gene	Probeset	P control vs current	FDR control vs current	B control vs current
KLRD1	11740452_x_at	3.42e-08	0.00156	-0.344
KLRD1	11753484_x_at	2.13e-07	0.00485	-0.316
KLRD1	11753535_x_at	3.35e-07	0.0049	-0.323
KLRD1	11740451_a_at	4.3e-07	0.0049	-0.305
IL2RB	11722635_at	1.06e-06	0.00969	-0.291
GZMB	11724900_a_at	1.45e-06	0.0101	-0.303
LRRC4	11726060_at	1.61e-06	0.0101	0.294
CPEB4	11739733_a_at	1.77e-06	0.0101	0.293
CALM1	11724761_s_at	4.69e-06	0.0237	-0.242
TGFBR3	11718901_at	8.62e-06	0.0363	-0.283
PVRL1	11718814_x_at	1.08e-05	0.0363	0.271
SNRPD3	11717431_a_at	1.17e-05	0.0363	-0.265
APOBEC3G	11720510_a_at	1.21e-05	0.0363	-0.27
PTPN4	11741358_a_at	1.22e-05	0.0363	-0.268
KLRK1	11727694_a_at	1.31e-05	0.0363	-0.265
DYSF	11719223_a_at	1.4e-05	0.0363	0.254
TNFRSF10C	11746957_a_at	1.43e-05	0.0363	0.271
NCALD	11748505_a_at	1.43e-05	0.0363	-0.26
C14orf1	11757616_s_at	1.79e-05	0.0429	-0.268
COX18	11733150_at	1.92e-05	0.0438	-0.276
SSH2	11721776_at	2.19e-05	0.0475	0.253
SH2D1B	11749207_a_at	2.46e-05	0.0509	-0.273
TMED10	11757810_s_at	2.57e-05	0.0509	-0.25
	11720867_x_at	2.8e-05	0.0512	-0.267
CTDSPL2	11730816_a_at	2.84e-05	0.0512	-0.226
AP001877.1	11763034_at	2.92e-05	0.0512	-0.25
GLUD2	11736201_x_at	3.37e-05	0.0542	0.264
NMUR1	11752490_x_at	3.41e-05	0.0542	-0.269
SH2D1B	11740156_a_at	3.45e-05	0.0542	-0.268
ANXA9	11729048_a_at	3.58e-05	0.0544	0.262
ATXN10	11716306_a_at	3.88e-05	0.057	-0.257
RNASEH2C	11757681_x_at	4.22e-05	0.0584	-0.229
AMICA1	11762132_a_at	4.34e-05	0.0584	0.248
RASGRP1	11740370_a_at	4.36e-05	0.0584	-0.234
PRKCH	11718811_s_at	4.85e-05	0.0632	-0.237
CKAP2	11760514_x_at	5.2e-05	0.0658	-0.262
FCRL6	11735552_at	5.34e-05	0.0658	-0.259
RARRES3	11748907_a_at	5.56e-05	0.066	-0.237
PRF1	11729649_at	5.69e-05	0.066	-0.246
CYP1B1	11720410_s_at	5.8e-05	0.066	0.251
DDHD1	11727207_a_at	5.95e-05	0.0661	-0.226
SLITRK1	11731294_at	6.99e-05	0.0755	0.249
RAP2B	11733946_at	7.12e-05	0.0755	-0.223
FBXO21	11743854_s_at	7.5e-05	0.0777	-0.246
PRAM1	11756846_a_at	7.92e-05	0.0802	0.209
KCNJ2	11730466_a_at	8.26e-05	0.0804	0.237
MEFV	11752332_x_at	8.29e-05	0.0804	0.254
CYTH4	11762226_at	8.77e-05	0.0816	0.252
SLC35F5	11720075_s_at	8.8e-05	0.0816	-0.26
HOPX	11745004_x_at	8.96e-05	0.0816	-0.262
TMEM64	11727023_at	9.19e-05	0.0821	-0.255
DICER1	11755211_a_at	9.76e-05	0.0853	0.211
RASGRP1	11728920_a_at	0.000104	0.0853	-0.23
GNPTAB	11721380_x_at	0.000105	0.0853	-0.239
ARL4C	11754313_s_at	0.000107	0.0853	-0.235
ATM	11745546_a_at	0.000107	0.0853	-0.218
DYSF	11747936_a_at	0.000108	0.0853	0.231
MTSS1	11718541_a_at	0.000113	0.0853	-0.256
C16orf87	11757675_s_at	0.000118	0.0853	-0.246
SH2D2A	11754777_a_at	0.000118	0.0853	-0.243
STRN4	11751149_x_at	0.000121	0.0853	0.243
ASPH	11750180_x_at	0.000125	0.0853	0.236
FMO1	11748394_a_at	0.000128	0.0853	0.245
NUPL2	11760676_at	0.000128	0.0853	-0.221
DVL3	11748468_a_at	0.000129	0.0853	0.219
NFIX	11727161_a_at	0.00013	0.0853	0.23
CD47	11735329_a_at	0.00013	0.0853	-0.227
SMARCE1	11718773_s_at	0.00013	0.0853	-0.236
OTUD5	11743600_a_at	0.000131	0.0853	0.231
SRSF2	11734933_s_at	0.000131	0.0853	-0.218
IL17RA	11740065_at	0.000144	0.0915	0.227
FGFBP2	11722782_at	0.000145	0.0915	-0.238
THEM4	11743092_at	0.00015	0.0918	-0.222
ARHGEF7	11723130_a_at	0.000151	0.0918	-0.223
C14orf159	11759726_at	0.000152	0.0918	0.249
VEZT	11744674_a_at	0.000153	0.0918	-0.239
NOL7	11723204_a_at	0.000158	0.0918	-0.191
FCRL1	11736883_x_at	0.000163	0.0918	-0.238
SP4	11733456_at	0.000164	0.0918	-0.242
RNF145	11745855_s_at	0.000165	0.0918	0.247
TBX21	11732538_at	0.00017	0.0918	-0.238
SKAP1	11724149_a_at	0.000172	0.0918	-0.233
KLRB1	11727609_at	0.000173	0.0918	-0.234
FBXO3	11720762_a_at	0.000175	0.0918	-0.242
CTSW	11756292_a_at	0.000175	0.0918	-0.223
MAP4K4	11746471_s_at	0.000176	0.0918	0.225
PRR5L	11731196_a_at	0.000178	0.0918	-0.236
	11751099_x_at	0.000179	0.0918	0.241	0.0029
RUNX3	11740486_a_at	0.000182	0.0918	-0.224
BCKDHB	11723021_a_at	0.000183	0.0918	-0.246
TRDC	11763447_x_at	0.000183	0.0918	-0.232
CCDC116	11733648_at	0.000187	0.0923	0.244
INVS	11760000_at	0.000188	0.0923	-0.249
DYSF	11745836_x_at	0.000192	0.0929	0.231
PADI2	11727597_at	0.000195	0.0932	0.248
IL6R	11741959_x_at	0.000196	0.0932	0.205
CALM1	11724759_s_at	0.000206	0.0949	-0.197
TMEM136	11763279_a_at	0.000208	0.0949	0.242
PHF21A	11748061_a_at	0.000208	0.0949	0.233
DENND4C	11746333_a_at	0.000208	0.0949	-0.226
KIAA1704	11760331_a_at	0.000213	0.0955	-0.23
IL6R	11736509_x_at	0.000214	0.0955	0.21
FCAR	11738481_x_at	0.000218	0.0965	0.241
COA1	11760658_a_at	0.000224	0.0975	-0.222
PLEKHO2	11719367_a_at	0.000234	0.0975	0.207
KTN1	11717071_at	0.000238	0.0975	-0.212
NRBF2	11751130_s_at	0.000238	0.0975	0.223
MYH9	11739009_a_at	0.000242	0.0975	0.223
OSTM1	11719881_s_at	0.000247	0.0975	-0.231
RXRA	11742844_a_at	0.000248	0.0975	0.225
GTF3A	11733849_a_at	0.000249	0.0975	-0.214
NFAM1	11728925_at	0.000249	0.0975	0.218
SPCS3	11721116_x_at	0.00025	0.0975	-0.224
SORL1	11743130_a_at	0.000258	0.0975	0.22
OTUD5	11743601_x_at	0.000259	0.0975	0.217
DOK3	11726473_a_at	0.000261	0.0975	0.216
GOT2	11719116_a_at	0.000263	0.0975	-0.242
CHST2	11718909_x_at	0.000264	0.0975	-0.228
C15orf63	11736067_a_at	0.000266	0.0975	-0.21
SIGLEC5	11729739_at	0.000267	0.0975	0.238
RAB3D	11715122_at	0.000272	0.0975	0.202
ZNF562	11728465_s_at	0.000272	0.0975	-0.222
EIF3H	11744144_at	0.000273	0.0975	-0.199
MBNL1	11744794_a_at	0.000273	0.0975	-0.162
MCTP2	11740138_a_at	0.000274	0.0975	0.217
PAPPA2	11737625_a_at	0.000274	0.0975	0.238
KCTD8	11752437_s_at	0.000275	0.0975	0.24
RORA	11725676_a_at	0.000276	0.0975	-0.232
STAT3	11750674_a_at	0.000276	0.0975	0.233
CD99	11741449_s_at	0.000283	0.0979	-0.207
MOS	11734627_at	0.000286	0.0979	0.222
DYRK2	11724613_a_at	0.000287	0.0979	-0.232
FGF3	11742283_at	0.000288	0.0979	0.229
NFATC2	11763307_s_at	0.000288	0.0979	-0.225
SLC25A32	11748128_a_at	0.000291	0.0981	-0.227
S1PR1	11743816_s_at	0.000294	0.0981	-0.22
PGLYRP1	11732642_at	0.000295	0.0981	0.226
HOXD11	11740359_a_at	0.000297	0.0981	0.237
MAPK14	11753885_a_at	0.0003	0.0981	0.223
SSH2	11762638_x_at	0.000301	0.0981	0.216
SPATA9	11761383_a_at	0.000308	0.0992	-0.24
NAPG	11730770_at	0.000309	0.0992	-0.24

## Sheet: GSK-HiTDIP and Janssen-BRC
Symbol	HiTDIP FC	HiTDIP P	BRC FC	BRC P
LCN2	2.118	0.000421	1.605	0.00999
OLFM4	2.109	0.022	1.948	0.0126
DEFA4	2.102	0.00316	1.703	0.0147
MMP8	1.972	0.000823	1.902	0.00142
CEACAM8	1.916	0.00979	1.687	0.0111
BPI	1.796	0.00291	1.448	0.0156
RNASE3	1.781	0.00167	1.773	0.00369
HP	1.779	0.000139	1.712	0.00022
CRISP3	1.662	0.0144	1.714	0.00331
CEACAM6	1.631	0.00665	1.602	0.00998
TDRD9	1.615	0.000743	1.329	0.013
SLPI	1.586	0.000696	1.546	0.00105
NRG1	1.57	0.000526	1.384	0.0198
RNASE2	1.564	0.000367	1.368	0.00363
S100A12	1.532	1.26e-05	1.295	0.00177
MMP9	1.5	0.00575	1.343	0.0244
PGLYRP1	1.466	0.00109	1.439	0.000524
RNASE1	1.452	0.000845	1.523	0.000501
GPR84	1.435	0.00253	1.328	0.00599
ECRP	1.433	0.000601	1.296	0.00944
CAMP	1.432	0.00318	1.571	5.3e-05
MCEMP1	1.355	0.0114	1.351	0.0024
ROPN1L	1.334	0.00694	1.262	0.0144
CEBPA	1.324	4.51e-05	1.144	0.0214
MGST1	1.323	0.000328	1.226	0.000312
ASGR2	1.322	0.00169	1.285	0.00317
ELANE	1.31	0.0159	1.413	0.0236
RETN	1.307	3.17e-05	1.197	0.0221
SULT1B1	1.302	0.0155	1.239	0.0142
TLR5	1.294	0.00502	1.197	0.0221
ATG7	1.292	0.00736	1.14	0.0114
HK3	1.281	0.0019	1.162	0.015
CAPG	1.268	0.00197	1.179	0.00457
TP53I3	1.267	0.00201	1.234	0.00253
NAIP	1.262	0.0209	1.211	0.00825
TSEN34	1.262	0.00149	1.147	0.0088
AGTRAP	1.251	0.00133	1.149	0.00915
IMPDH1	1.25	0.0046	1.121	0.0148
MKNK1	1.248	0.000243	1.1	0.0237
CHIT1	1.242	0.00239	1.268	0.0129
PYCARD	1.24	0.00375	1.135	0.00868
HIST1H2BK	1.238	0.00645	1.132	0.0186
PLIN3	1.233	0.00405	1.133	0.0234
CYSTM1	1.228	0.024	1.25	0.00256
LGALS1	1.226	0.00406	1.167	0.00426
CPNE2	1.226	0.0125	1.137	0.0218
TSPO	1.224	0.00314	1.153	0.00392
RAB32	1.218	0.00484	1.128	0.018
LINC01503	1.218	0.0195	1.235	0.00115
CTSH	1.215	0.00476	1.157	0.0049
CARD6	1.209	0.0186	1.225	2.39e-05
MAP2K6	1.208	0.00998	1.15	0.00821
S100A9	1.208	0.000268	1.133	0.00187
TFEB	1.203	0.00566	1.146	0.0118
SFN	1.202	0.000788	1.183	0.00154
PQLC1	1.2	0.00653	1.148	0.000422
SV2B	1.198	0.002	1.126	0.00845
TXN	1.196	0.00571	1.149	0.0153
CLEC4A	1.191	0.00771	1.139	0.00529
MAPK14	1.189	0.00529	1.103	0.0174
PCOLCE2	1.185	0.00889	1.209	0.00939
TMEM120A	1.184	0.019	1.147	0.0145
PSMB3	1.178	0.00268	1.11	0.00532
PELO	1.178	0.0203	1.168	0.0041
ADM	1.177	0.022	1.254	0.00241
ZDHHC12	1.174	0.00839	1.127	0.00789
BRI3	1.17	0.0145	1.118	0.0085
MXD3	1.163	0.00782	1.109	0.017
RTFDC1	1.162	0.00228	1.078	0.0179
KLHL4	1.161	0.00264	1.113	0.00297
GDE1	1.16	0.0152	1.119	0.00649
S100A6	1.158	0.0114	1.164	3.65e-05
CKLF	1.156	0.00306	1.158	0.00487
PLEKHN1	1.145	0.0152	1.103	0.0238
NAA38	1.141	0.0161	1.103	0.0123
GSTO1	1.14	0.0104	1.109	0.00365
TWF2	1.138	0.0144	1.101	0.0119
HIST1H1B	1.128	0.0167	1.09	0.0209
PREX2	1.128	0.0169	1.089	0.0157
S100A8	1.127	0.0169	1.08	0.023
TBCC	1.126	0.0128	1.094	0.00861
LINC00330	1.125	0.0103	1.158	0.0127
MCU	1.125	0.011	1.076	0.0237
LOC101928 443	1.122	0.0232	1.097	0.0233
GALE	1.121	0.0207	1.105	0.00549
IL17RC	1.119	0.019	1.1	0.0231
PARD6A	1.111	0.0231	1.097	0.0157
GNG5	1.11	0.00228	1.049	0.0172
DCC	1.085	0.0231	1.137	0.000655
GABARAP	1.081	0.00168	1.045	0.00791
ZBTB4	0.928	0.0239	0.931	0.00403
OSBP	0.915	0.0119	0.943	0.00959
QRICH1	0.913	0.00991	0.925	0.00351
P2RY8	0.909	0.00387	0.924	0.000267
ASXL1	0.906	0.0165	0.922	0.00855
REPS1	0.902	0.0175	0.905	0.00295
EFCAB14	0.9	0.00213	0.941	0.0179
SYNRG	0.898	0.00253	0.936	0.0107
SRSF5	0.895	0.0125	0.934	0.0109
LETM1	0.894	0.0115	0.872	0.000151
MACF1	0.892	0.0105	0.905	0.000384
NFATC3	0.892	0.00227	0.914	0.000735
BAZ1B	0.89	0.00697	0.919	0.00567
NOL9	0.887	0.0187	0.902	0.00276
TCF7	0.883	0.0136	0.918	0.0149
TIAM1	0.881	0.0231	0.911	0.0244
PAPD7	0.879	0.00874	0.9	0.00268
ZNF789	0.877	0.0135	0.913	0.0243
FNBP4	0.876	0.0225	0.902	0.00455
SLC7A6OS	0.876	0.0206	0.913	0.0121
TBP	0.874	0.000848	0.924	0.0032
EP400	0.873	0.0104	0.876	0.00041
EML4	0.871	0.0235	0.901	0.00767
PDCD7	0.869	0.00175	0.927	0.0164
SLC7A6	0.866	0.00752	0.904	0.00715
EPM2AIP1	0.862	0.00218	0.917	0.0238
ABLIM1	0.862	0.00905	0.907	0.0103
RPL22	0.861	0.00284	0.911	0.0139
CD96	0.861	0.0119	0.892	0.0112
DDX27	0.86	0.00748	0.926	0.0244
CBFA2T2	0.86	0.00412	0.906	0.00493
ZSCAN22	0.855	0.0107	0.871	0.00561
ST6GAL1	0.854	0.00166	0.906	0.0109
KMT2A	0.852	0.00563	0.905	0.0049
CBY1	0.852	0.00373	0.925	0.0162
OXNAD1	0.852	0.0183	0.874	0.012
FAM102A	0.851	0.019	0.889	0.0143
SRSF6	0.849	0.00169	0.914	0.0189
BZRAP1- AS1	0.849	0.00855	0.887	0.00811
PRKCQ	0.844	0.00668	0.844	0.000549
ATP8B2	0.841	0.00838	0.886	0.00625
THOC1	0.836	0.0012	0.858	0.000276
PIK3R1	0.836	0.00162	0.905	0.00645
USP47	0.835	0.0122	0.878	0.00326
LOC93622	0.834	0.000491	0.902	0.0104
CEP95	0.832	0.00536	0.872	0.00108
BCL11B	0.828	0.0207	0.865	0.00234
TRIB2	0.827	0.00854	0.871	0.00439
LRRC39	0.825	0.0134	0.855	0.00944
ARHGEF9	0.825	0.0149	0.88	0.0105
USP13	0.823	0.00302	0.892	0.0236
CD200R1	0.823	0.0194	0.872	0.02
CD247	0.823	0.00187	0.894	0.0191
NOL8	0.823	0.00154	0.904	0.0161
POU6F1	0.82	0.0157	0.823	0.00278
CFAP36	0.819	0.00344	0.898	0.0244
SMAD3	0.818	0.000437	0.888	0.0026
STAT4	0.818	0.00142	0.872	0.00555
LPAR5	0.816	0.00257	0.879	0.0173
AP3M2	0.815	0.00863	0.871	0.00543
SAMD3	0.814	0.00489	0.868	0.0178
PRKCH	0.813	0.000171	0.879	0.00237
MTSS1	0.807	0.0146	0.873	0.0243
DYNC2H1	0.805	0.00651	0.801	0.00489
IQCH-AS1	0.803	0.0245	0.837	0.0113
NFATC2	0.801	0.000296	0.878	0.00499
TMEM194A	0.782	0.00316	0.875	0.0215
ERMP1	0.778	0.00465	0.878	0.0186
MORC4	0.762	0.00254	0.88	0.0207
KLRC4	0.744	0.00703	0.711	0.000479
GALNT12	0.741	0.00537	0.834	0.00555
LDLRAD4- AS1	0.738	0.00117	0.822	0.00706
RTTN	0.732	5.45e-05	0.894	0.0176
FBXO32	0.703	0.00591	0.832	0.00983
EPHA4	0.696	0.00783	0.789	0.00904
