# Supplementary material for: MicroRNA–Messenger RNA Regulatory Network Mediates Disrupted TH17 Cell Differentiation in Depression
Source: Front Psychiatry. 2022 Apr 5;13:824209. doi: 10.3389/fpsyt.2022.824209 (PMC9017773; doi:10.3389/fpsyt.2022.824209)
Supplement: Supplementary file 5 [file Data_Sheet_5.xlsx]

## Sheet: Sheet1
	2 - △△ CT	Stat3	Rxra	Stat1	ll6	Stat5a	Gata3	ll4	ll22	RORa	Stat6	Mapk14	SMAD-2	Foxp3	IL-17	ll21	lL-23	lL-23R	IL-1β	TGF-β	NFATC2	IL-2	RORyt	Il6ra	TBX21	RUNX1	miR-125a-5p	miR-25-3P	miR-194-5p
CON		1.01045	0.934651	1.22688	1.03706	1.19748	0.918594	1.08298	0.623085	0.989657	1.01924	1.01396	0.955945	0.95429	0.803851	1.32639	0.998269	0.891929	0.885768	0.816486	1.10957	1.09429	1.0811	1.07363	1.02633	0.946058	1.28788	1.60492	1.3218
CON		0.942785	0.960928	0.861546	0.688964	0.806642	0.715736	0.765779	4.55515	0.962594	0.839441	0.986233	1.02456	0.878126	1.09051	0.810846	1.06253	0.929805	1.58557	1.06992	0.959264	0.641713	1.13485	0.733312	0.851159	0.817902	1.27015	0.59152	0.896577
CON		1.01045	1.08862	1.01045	1.2079	1.25701	1.49226	1.11342	0.284697	0.989657	1.13092	0.986233	0.962594	0.921784	1.23542	0.957603	0.905948	1.03886	0.855595	0.984525	0.870551	1.36604	0.902814	1.28565	0.970971	1.04972	0.739694	1.03706	0.878126
CON		1.03886	1.02278	0.936272	1.15869	0.823591	1.01924	1.08298	1.23756	1.06069	1.03347	1.01396	1.06069	1.29459	0.923382	0.970971	1.04066	1.1607	0.832199	1.16272	1.07923	1.04247	0.902814	0.987943	1.17895	1.23114	0.82645	1.01572	0.960928
Means		1.00064	1.00175	1.00879	1.02315	1.02118	1.03646	1.01129	1.67512	1.00065	1.00577	1.0001	1.00095	1.0122	1.01329	1.01645	1.00185	1.00532	1.03978	1.00841	1.00465	1.03613	1.00539	1.02013	1.00685	1.01121	1.03104	1.0623	1.01436
SD		0.0408268	0.068696	0.157594	0.234079	0.239281	0.329043	0.164301	1.96011	0.0420098	0.121487	0.0160081	0.0504065	0.190832	0.189078	0.218986	0.0692774	0.120871	0.364517	0.147195	0.110473	0.298791	0.120465	0.22852	0.136045	0.174611	0.288607	0.415883	0.20801
CSDS		0.949342	0.915416	0.809442	0.960928	0.939523	0.86304	0.592546	0.190452	0.898132	0.950989	0.97942	0.949342	1.10382	0.739694	0.531264	1.59937	1.13682	0.568408	1.22901	1.02811	0.757858	1.08862	0.733312	0.881175	0.882703	1.06069	NA	0.753929
CSDS		1.05336	1.0087	1.28788	0.620929	0.888843	0.557676	0.904379	0.21576	1.03886	0.89969	1.09429	0.99654	1.2505	0.626332	0.402623	0.984525	1.26138	0.580352	1.19541	1.00696	0.82932	1.37793	0.830758	0.924984	1.38511	1.43893	0.35172	0.60395
CSDS		0.962594	0.915416	1.03886	1.2163	1.10191	1.72608	1.12896	0.324772	0.989657	0.977725	1.02101	1.01045	1.17487	0.694959	0.677128	1.06253	0.861546	0.609205	1.01924	1.10191	0.747425	2.22299	0.785945	1.41177	0.946058	1.14472	0.698581	0.642826
CSDS		1.01748	1.39716	0.885768	1.29459	1.12506	1.38271	1.09809	0.276912	0.917004	0.998269	1.01396	0.929805	1.12701	0.820742	0.52395	1.1708	1.31494	0.421908	0.75132	1.01396	0.823591	1.56103	0.511391	1.44143	1.26576	0.989657	0.718221	0.54431
CSDS		1.00347	1.41667	0.815072	0.674785	0.624165	0.47221	0.596668	0.10788	0.976032	0.970971	0.933033	0.898132	0.974342	0.70466	0.459297	0.701007	0.803851	0.635075	0.869043	0.920188	0.646176	4.14824	0.477145	0.912249	0.790041	1.67597	1.06622	0.748721
Means		0.99725	1.13067	0.967405	0.953507	0.935899	1.00034	0.86413	0.223155	0.963937	0.959529	1.00834	0.956854	1.12611	0.717277	0.518852	1.10365	1.07571	0.56299	1.01281	1.01422	0.760874	2.07976	0.66771	1.11432	1.05393	1.262	0.708685	0.658747
SD		0.0421087	0.255126	0.201639	0.305676	0.201708	0.540054	0.260667	0.0831089	0.0569079	0.0374713	0.0593458	0.046594	0.101711	0.0709501	0.102819	0.327203	0.231955	0.0830167	0.205653	0.0647623	0.0741008	1.22914	0.162495	0.285706	0.25746	0.28772	0.291802	0.0915245
